# Supplementary material for: Acetaldehyde makes a distinct mutation signature in single-stranded DNA
Source: Nucleic Acids Res. 2022 Jul 1;50(13):7451–64. doi: 10.1093/nar/gkac570 (PMC9303387; doi:10.1093/nar/gkac570)
Supplement: gkac570_Supplemental_Files [file gkac570_supplemental_files.zip › Table_S12.xlsx]

## Sheet: README
Knowledge-based aTRIMS analysis of enrichment for the gCn to gAn mutation signature in whole exome sequenced cancers from ICGC
The sheets in the table are as follows:
gCn_to_A signature analysis was performed for the following WES cancers
S12a	AML	Acute Myeloid Leukemia
S12b	BTCA	Biliary tract cancer
S12c	CESC	Cervical Squamous Cell Carcinoma
S12d	COAD	Colon Adenocarcinoma
S12e	ESCA	Esophageal Cancer
S12f	GACA	Gastric cancer
S12g	GBM	Glioblastoma
S12h	HNSC	Head and neck squamous cell carcinoma
S12i	KIRC	Kidney renal clear cell carcinoma
S12j	LGG	Brain lower grade glioma
S12k	NACA	Nasopharyngeal cancer
S12l	OVCA	Ovarian carcinoma
S12m	PAAD	Pancreatic cancer
S12n	PRAD	Prostate cancer
S12o	SKCM	Skin cutaneous melanoma
S12p	STAD	Gastric adenocarcinoma
S12q	Thyroid	Throid carcinoma
S12r	UCEC	Uterine corpus endometrial carcinoma
The description of the fields in the table are provided below
Tumor_Sample_Barcode	The unique IDs for the samples analyze within the cohort.
G_to_T	The total number of guanine to thymine substitutions in a sample.
C_to_A	The total number of cytosine to adenine substitutions in a sample.
gCn_to_A	The total number of cytosine to adenin substitutions in a sample in the gCn motif when change is gAn
nGc_to_T	The total number of guanine to thymine substitutions in a sample in a nGc context when chnaged to nTc
g	The total number of guanines present within all the 41 nucleotide contexts analyzed in a sample.
c	The total number of cytosines present within all the 41 nucleotide contexts analyzed in a sample.
gcn	The total number of times the sequence gcn occurs in all 41 nucleotide contexts analyzed
ngc	The total number of times the sequence ngc occurs in all 41 nucleotide contexts analyzed
C_to_A_revcomp	The number of times the sequences cytosines are substituted to adenines in a sample. This is calculated by adding the values in “C_to_A” and “G_to_T”
gCn_to_A_revcomp	The number of times the sequences cytosines are substituted to adenines in a sample in the gCn context. This is calculated by adding the values in “gCn_to_A” and “nGc_to_T”
c_revcomp	The number of times the cytosines and guanines occur in all the 41 nucleotide sequence contexts in a sample. This is calculated by adding the values in “c” and “g”
gcn_revcomp	The number of times the sequences gcn and ngc occur in all the 41 nucleotide sequence contexts in a sample. This is calculated by adding the values in “gcn” and “ngc”
gCn_to_A_Enrich	The enrichment over random of gCn pattern mutations. This is calculated as: [(gCn_to_A+nGc_to_T)/ (C_to_A)+(G_to_T)]/[ gcn+ngc/g+c].
gCn_to_A_Enrich_Fisher_Pval	p-value for statistical over-representation of mutations in the gCn motifs in a sample. The p-value produced by comparing for each sample the ratio of “gCn_to_A+nGc_to_T” to “[(C_to_A)]-[(gCn_to_A)]” to the ratio of “gcn+ngc” to “c-gcn” by a one sided Fisher’s exact text, predicting that the ratio of “gCn_to_A+nGc_to_T” to “[(C_to_A)]-[(gCn_to_A)]” is greater than the ratio of “gcn+ngn” to “c-gcn…
BH_Corr_Pval	Benjamini-Hochberg-corrected p-values for statistical over-representation of gCn signature mutations in a sample. The resulting p-value generated by correcting the “Fisher_p-value_gCn” for multiple testing error by Benjamini-Hochberg (produced using p.adjust() in R).
gCn_to_A_MutLoad	A minimum estimate of the number of gCn mutations in a sample. This estimate is calculated using the formula: ["gCn_to_A+nGc_to_T"]*[("gCn_enrich"-1)/"gCn_enrich"] to determine the number of acetaldehyde signature mutations in excess of what would be expected by random mutagenesis. Calculated values are rounded to the nearest whole number. gCn_MutLoad_MinEstimate is calculated only for samples wi…

## Sheet: S12a
Tumor_Sample_Barcode	G_to_T	C_to_A	gCn_to_A	nGc_to_T	g	c	gcn	ngc	C_to_A_revcomp	gCn_to_A_revcomp	c_revcomp	gcn_revcomp	gCn_to_A_Enrich	gCn_to_A_Enrich_Fisher_Pval	BH_Corr_Pval	gCn_to_A_MutLoad
DO221229	0	0	0	0	27	36	6	7	0	0	63	13	NA	1	1	0
DO221262	1	0	0	0	25	49	8	7	1	0	74	15	0	1	1	0
DO223884	1	0	0	0	64	65	18	18	1	0	129	36	0	1	1	0
DO221339	0	0	0	0	30	28	5	5	0	0	58	10	NA	1	1	0
DO221348	0	0	0	0	17	20	4	4	0	0	37	8	NA	1	1	0
DO221192	3	0	0	0	230	258	73	78	3	0	488	151	0	1	1	0
DO221157	1	0	0	1	54	83	18	18	1	1	137	36	3.80556	0.462934	1	0
DO223865	0	0	0	0	52	47	11	9	0	0	99	20	NA	1	1	0
DO223879	0	1	0	0	44	41	9	9	1	0	85	18	0	1	1	0
DO221273	0	0	0	0	138	143	41	41	0	0	281	82	NA	1	1	0
DO221265	0	0	0	0	86	91	32	30	0	0	177	62	NA	1	1	0
DO221301	0	0	0	0	78	75	23	25	0	0	153	48	NA	1	1	0
DO221220	0	0	0	0	138	171	39	39	0	0	309	78	NA	1	1	0
DO223877	0	0	0	0	56	57	15	13	0	0	113	28	NA	1	1	0
DO221210	0	0	0	0	4	20	2	2	0	0	24	4	NA	1	1	0
DO223886	1	1	0	0	20	35	2	2	2	0	55	4	0	1	1	0
DO221280	0	0	0	0	36	30	8	8	0	0	66	16	NA	1	1	0
DO223852	1	0	0	0	47	39	10	9	1	0	86	19	0	1	1	0
DO221331	1	0	0	0	49	46	9	9	1	0	95	18	0	1	1	0
DO221359	1	0	0	1	48	52	14	13	1	1	100	27	3.7037	0.475636	1	0
DO223861	0	0	0	0	14	14	2	2	0	0	28	4	NA	1	1	0
DO223840	0	1	0	0	32	42	14	14	1	0	74	28	0	1	1	0
DO221166	1	3	2	0	85	106	27	28	4	2	191	55	1.73636	0.559057	1	0
DO223860	1	0	0	0	37	37	10	10	1	0	74	20	0	1	1	0
DO221174	0	0	0	0	29	36	9	9	0	0	65	18	NA	1	1	0
DO221183	0	0	0	0	55	54	8	7	0	0	109	15	NA	1	1	0
DO223854	1	0	0	0	28	20	6	5	1	0	48	11	0	1	1	0
DO221469	0	0	0	0	36	42	9	9	0	0	78	18	NA	1	1	0
DO221426	0	0	0	0	47	44	5	6	0	0	91	11	NA	1	1	0
DO221191	0	0	0	0	68	59	13	13	0	0	127	26	NA	1	1	0
DO221260	0	2	0	0	60	71	18	17	2	0	131	35	0	1	1	0
DO221239	0	0	0	0	43	53	11	12	0	0	96	23	NA	1	1	0
DO221252	1	0	0	0	27	33	4	3	1	0	60	7	0	1	1	0
DO223866	1	0	0	0	7	11	2	2	1	0	18	4	0	1	1	0
DO223870	1	0	0	0	16	30	6	6	1	0	46	12	0	1	1	0
DO221232	1	0	0	0	7	11	2	2	1	0	18	4	0	1	1	0
DO221237	1	1	0	0	30	36	9	8	2	0	66	17	0	1	1	0
DO221417	1	0	0	0	29	40	12	11	1	0	69	23	0	1	1	0
DO221474	1	0	0	0	31	27	8	8	1	0	58	16	0	1	1	0
DO221164	1	0	0	0	63	65	19	20	1	0	128	39	0	1	1	0
DO221178	1	0	0	0	60	71	24	22	1	0	131	46	0	1	1	0
DO221270	0	0	0	0	4	19	2	2	0	0	23	4	NA	1	1	0
DO223888	0	0	0	0	15	33	3	3	0	0	48	6	NA	1	1	0
DO221233	0	0	0	0	37	59	10	11	0	0	96	21	NA	1	1	0
DO221340	0	1	0	0	37	74	14	14	1	0	111	28	0	1	1	0
DO221421	0	1	0	0	18	31	4	4	1	0	49	8	0	1	1	0
DO221190	0	0	0	0	4	19	2	2	0	0	23	4	NA	1	1	0
DO221267	0	0	0	0	76	91	22	23	0	0	167	45	NA	1	1	0
DO221279	1	0	0	0	36	53	9	11	1	0	89	20	0	1	1	0
DO221202	0	0	0	0	5	18	2	2	0	0	23	4	NA	1	1	0
DO221221	0	0	0	0	5	18	2	2	0	0	23	4	NA	1	1	0
DO223847	0	0	0	0	49	43	12	12	0	0	92	24	NA	1	1	0
DO230849	0	0	0	0	61	51	15	15	0	0	112	30	NA	1	1	0
DO221181	0	0	0	0	114	90	20	19	0	0	204	39	NA	1	1	0
DO221322	1	0	0	1	117	159	28	28	1	1	276	56	4.92857	0.368621	1	0
DO223853	1	0	0	0	17	22	4	4	1	0	39	8	0	1	1	0
DO221225	0	0	0	0	15	16	3	3	0	0	31	6	NA	1	1	0
DO221201	0	0	0	0	39	31	11	10	0	0	70	21	NA	1	1	0
DO223882	2	0	0	0	40	44	9	9	2	0	84	18	0	1	1	0
DO221148	1	2	1	0	150	146	38	40	3	1	296	78	1.26496	0.707618	1	0
DO221259	1	1	0	0	133	131	38	37	2	0	264	75	0	1	1	0
DO221144	0	1	0	0	17	25	4	4	1	0	42	8	0	1	1	0
DO221217	0	0	0	0	9	9	3	3	0	0	18	6	NA	1	1	0
DO223878	0	1	0	0	73	67	19	18	1	0	140	37	0	1	1	0
DO221297	0	0	0	0	35	28	4	7	0	0	63	11	NA	1	1	0
DO221428	1	0	0	0	39	29	8	6	1	0	68	14	0	1	1	0
DO221476	1	0	0	0	37	38	14	15	1	0	75	29	0	1	1	0
DO223844	0	1	1	0	91	87	29	31	1	1	178	60	2.96667	0.564184	1	0
DO221480	1	0	0	0	32	25	6	5	1	0	57	11	0	1	1	0
DO221454	0	0	0	0	8	14	3	2	0	0	22	5	NA	1	1	0
DO223881	1	0	0	0	20	20	3	4	1	0	40	7	0	1	1	0
DO223880	0	0	0	0	45	50	13	9	0	0	95	22	NA	1	1	0
DO221456	0	0	0	0	51	17	7	8	0	0	68	15	NA	1	1	0
DO223859	0	0	0	0	24	25	5	5	0	0	49	10	NA	1	1	0
DO221283	0	0	0	0	55	60	17	19	0	0	115	36	NA	1	1	0
DO221251	0	0	0	0	74	81	25	23	0	0	155	48	NA	1	1	0
DO223850	0	0	0	0	21	22	7	7	0	0	43	14	NA	1	1	0
DO221278	2	0	0	0	34	19	9	8	2	0	53	17	0	1	1	0
DO223872	0	0	0	0	21	35	5	5	0	0	56	10	NA	1	1	0
DO221449	0	0	0	0	38	45	9	7	0	0	83	16	NA	1	1	0
DO223837	0	0	0	0	18	27	4	5	0	0	45	9	NA	1	1	0
DO221224	0	0	0	0	9	7	2	2	0	0	16	4	NA	1	1	0
DO221484	0	0	0	0	33	24	11	11	0	0	57	22	NA	1	1	0
DO221161	0	0	0	0	55	62	16	16	0	0	117	32	NA	1	1	0
DO221186	0	0	0	0	22	17	4	4	0	0	39	8	NA	1	1	0
DO221286	0	0	0	0	59	44	19	19	0	0	103	38	NA	1	1	0
DO223876	0	0	0	0	6	9	1	1	0	0	15	2	NA	1	1	0
DO221141	0	0	0	0	41	46	10	9	0	0	87	19	NA	1	1	0
DO221189	0	0	0	0	5	17	3	4	0	0	22	7	NA	1	1	0
DO221447	0	0	0	0	21	26	6	7	0	0	47	13	NA	1	1	0
DO223856	0	1	0	0	79	68	17	18	1	0	147	35	0	1	1	0
DO223867	0	1	0	0	31	36	14	14	1	0	67	28	0	1	1	0
DO221248	0	0	0	0	28	46	11	10	0	0	74	21	NA	1	1	0
DO221173	0	0	0	0	35	19	7	7	0	0	54	14	NA	1	1	0
DO223835	0	0	0	0	38	21	6	6	0	0	59	12	NA	1	1	0
DO221167	0	0	0	0	29	22	5	7	0	0	51	12	NA	1	1	0
DO221196	0	0	0	0	41	53	11	11	0	0	94	22	NA	1	1	0
DO221246	0	0	0	0	38	32	11	10	0	0	70	21	NA	1	1	0
DO221365	0	0	0	0	28	22	6	6	0	0	50	12	NA	1	1	0
DO221255	1	0	0	0	8	7	0	0	1	0	15	0	NA	1	1	0
DO221468	0	0	0	0	44	35	10	10	0	0	79	20	NA	1	1	0
DO221497	0	0	0	0	9	7	2	2	0	0	16	4	NA	1	1	0
DO223858	0	0	0	0	22	15	4	4	0	0	37	8	NA	1	1	0
DO221169	0	0	0	0	21	17	4	4	0	0	38	8	NA	1	1	0
DO223862	2	1	0	1	49	38	9	6	3	1	87	15	1.93333	0.54523	1	0
DO230853	0	0	0	0	20	13	3	4	0	0	33	7	NA	1	1	0
DO221308	1	0	0	0	201	143	42	45	1	0	344	87	0	1	1	0
DO221153	0	0	0	0	55	47	17	17	0	0	102	34	NA	1	1	0
DO221285	1	0	0	0	65	52	16	16	1	0	117	32	0	1	1	0
DO221219	0	1	0	0	7	10	1	1	1	0	17	2	0	1	1	0
DO221249	0	1	0	0	53	45	11	11	1	0	98	22	0	1	1	0
DO221495	0	0	0	0	54	60	12	12	0	0	114	24	NA	1	1	0
DO221321	0	0	0	0	36	40	11	10	0	0	76	21	NA	1	1	0
DO221195	0	0	0	0	21	20	6	6	0	0	41	12	NA	1	1	0
DO221188	1	1	0	0	24	24	2	2	2	0	48	4	0	1	1	0
DO221176	0	0	0	0	35	48	10	10	0	0	83	20	NA	1	1	0
DO221180	0	0	0	0	21	27	9	9	0	0	48	18	NA	1	1	0
DO221500	1	0	0	0	12	16	3	3	1	0	28	6	0	1	1	0
DO221216	0	0	0	0	51	46	17	17	0	0	97	34	NA	1	1	0
DO223868	0	0	0	0	10	12	3	4	0	0	22	7	NA	1	1	0
DO223848	0	1	0	0	49	60	13	12	1	0	109	25	0	1	1	0
DO221231	0	0	0	0	17	8	4	4	0	0	25	8	NA	1	1	0
DO221370	0	0	0	0	27	32	6	7	0	0	59	13	NA	1	1	0
DO223838	0	0	0	0	28	47	8	7	0	0	75	15	NA	1	1	0
DO221316	1	0	0	1	44	28	13	12	1	1	72	25	2.88	0.582377	1	0
DO223889	0	0	0	0	10	12	0	0	0	0	22	0	NA	1	1	0
DO221404	0	0	0	0	28	33	6	6	0	0	61	12	NA	1	1	0
DO221317	0	0	0	0	39	30	9	10	0	0	69	19	NA	1	1	0
DO223875	0	0	0	0	45	49	11	11	0	0	94	22	NA	1	1	0
DO221282	0	1	1	0	36	44	9	9	1	1	80	18	4.44444	0.411924	1	0
DO221185	0	0	0	0	39	51	13	10	0	0	90	23	NA	1	1	0
DO221490	0	0	0	0	71	63	18	17	0	0	134	35	NA	1	1	0
DO221199	0	0	0	0	11	13	6	5	0	0	24	11	NA	1	1	0
DO223846	0	0	0	0	39	46	13	11	0	0	85	24	NA	1	1	0
DO223843	0	0	0	0	28	29	2	3	0	0	57	5	NA	1	1	0
DO221236	0	0	0	0	17	4	2	2	0	0	21	4	NA	1	1	0
DO221291	1	0	0	1	26	21	8	7	1	1	47	15	3.13333	0.55102	1	0
DO230845	0	0	0	0	19	6	1	1	0	0	25	2	NA	1	1	0
DO221228	0	0	0	0	36	43	14	13	0	0	79	27	NA	1	1	0
DO221154	0	0	0	0	47	43	7	9	0	0	90	16	NA	1	1	0
DO221313	0	0	0	0	24	26	7	8	0	0	50	15	NA	1	1	0
DO221241	1	0	0	0	24	18	4	4	1	0	42	8	0	1	1	0
DO221261	0	0	0	0	11	13	4	3	0	0	24	7	NA	1	1	0
DO223836	0	0	0	0	37	43	10	12	0	0	80	22	NA	1	1	0
DO223873	1	1	0	0	20	24	4	4	2	0	44	8	0	1	1	0
DO221452	0	0	0	0	6	14	3	3	0	0	20	6	NA	1	1	0
DO223864	1	0	0	0	21	20	4	5	1	0	41	9	0	1	1	0
DO221311	0	0	0	0	43	44	15	16	0	0	87	31	NA	1	1	0
DO221459	0	2	0	0	50	36	8	8	2	0	86	16	0	1	1	0
DO221204	0	0	0	0	21	10	2	3	0	0	31	5	NA	1	1	0
DO221257	0	0	0	0	12	16	5	5	0	0	28	10	NA	1	1	0
DO223839	0	0	0	0	24	28	8	8	0	0	52	16	NA	1	1	0
DO221203	0	0	0	0	28	39	10	10	0	0	67	20	NA	1	1	0
DO221347	0	0	0	0	21	30	9	9	0	0	51	18	NA	1	1	0
DO221211	0	0	0	0	31	31	9	9	0	0	62	18	NA	1	1	0
DO221198	0	0	0	0	20	32	6	7	0	0	52	13	NA	1	1	0
DO223851	0	0	0	0	36	21	10	12	0	0	57	22	NA	1	1	0
DO230840	0	0	0	0	10	3	0	0	0	0	13	0	NA	1	1	0
DO221399	0	1	1	0	50	34	6	8	1	1	84	14	6	0.320109	1	0
DO221213	0	0	0	0	17	8	4	4	0	0	25	8	NA	1	1	0
DO223885	0	0	0	0	22	16	3	3	0	0	38	6	NA	1	1	0
DO221362	1	0	0	1	11	21	2	1	1	1	32	3	10.6667	0.224599	1	0
DO223857	0	0	0	0	17	13	5	5	0	0	30	10	NA	1	1	0
DO223874	0	0	0	0	15	13	6	6	0	0	28	12	NA	1	1	0
DO221315	0	0	0	0	19	18	5	5	0	0	37	10	NA	1	1	0
DO223890	0	0	0	0	39	22	9	8	0	0	61	17	NA	1	1	0
Total	48	29	6	7	6462	6707	1680	1679	77	13	13169	3359	0.661905	0.996147	1	0

## Sheet: S12b
Tumor_Sample_Barcode	G_to_T	C_to_A	gCn_to_A	nGc_to_T	g	c	gcn	ngc	C_to_A_revcomp	gCn_to_A_revcomp	c_revcomp	gcn_revcomp	gCn_to_A_Enrich	gCn_to_A_Enrich_Fisher_Pval	BH_Corr_Pval	gCn_to_A_MutLoad
DO222404	466	457	103	97	38496	38378	9229	9194	923	200	76874	18423	0.904164	1	1	0
DO222360	11	3	0	4	905	909	210	202	14	4	1814	412	1.25798	0.611391	1	0
DO222479	13	10	3	4	1942	1963	451	451	23	7	3905	902	1.3176	0.558957	1	0
DO222427	226	219	39	28	46767	46402	11460	11484	445	67	93169	22944	0.611388	1	1	0
DO222541	16	14	0	2	2473	2505	616	614	30	2	4978	1230	0.26981	0.998666	1	0
DO222817	85	91	9	7	27030	27118	7000	6990	176	16	54148	13990	0.351862	1	1	0
DO222973	166	188	24	25	33931	34026	8159	8151	354	49	67957	16310	0.576731	1	1	0
DO222955	75	87	9	7	25034	25420	6320	6384	162	16	50454	12704	0.392247	1	1	0
DO222937	31	23	2	6	3727	3925	874	859	54	8	7652	1733	0.654143	0.981645	1	0
DO222990	144	152	35	28	28553	29002	7026	6991	296	63	57555	14017	0.87393	0.999215	1	0
DO222736	20	13	1	0	2615	2459	610	606	33	1	5074	1216	0.126445	0.999907	1	0
DO222439	32	20	3	10	3145	3081	745	744	52	13	6226	1489	1.04533	0.809883	1	0
DO222436	12	10	8	1	1488	1480	353	361	22	9	2968	714	1.70053	0.322176	1	0
DO222629	92	92	26	13	4310	4123	1040	1056	184	39	8433	2096	0.852781	0.996366	1	0
DO222608	131	129	13	24	10646	10394	2109	2112	260	37	21040	4221	0.709347	0.999774	1	0
DO222905	23	37	4	4	8181	8283	2011	1997	60	8	16464	4008	0.547705	0.996993	1	0
DO223000	17	20	4	1	1851	1822	397	404	37	5	3673	801	0.619665	0.96674	1	0
DO222648	10	8	2	1	1537	1574	349	345	18	3	3111	694	0.747118	0.878274	1	0
DO222960	40	41	5	8	11152	10822	2672	2675	81	13	21974	5347	0.659564	0.995762	1	0
DO222907	9	9	1	3	873	809	180	183	18	4	1682	363	1.02969	0.730631	1	0
DO222490	4	5	2	0	1198	1207	278	282	9	2	2405	560	0.954365	0.765106	1	0
DO222805	8	5	1	3	1745	1764	392	394	13	4	3509	786	1.37365	0.549789	1	0
DO222848	13	14	0	2	3925	4037	903	896	27	2	7962	1799	0.327836	0.994327	1	0
DO222740	9	7	1	2	1206	1138	301	287	16	3	2344	588	0.747449	0.889812	1	0
DO222815	21	12	2	2	1791	1906	418	422	33	4	3697	840	0.533478	0.980432	1	0
DO222830	63	39	8	16	5668	5758	1342	1338	102	24	11426	2680	1.00316	0.899896	1	0
DO222812	5	14	5	1	1262	1201	293	293	19	6	2463	586	1.32729	0.567899	1	0
DO222641	28	27	5	2	4054	4021	905	903	55	7	8075	1808	0.568433	0.991879	1	0
DO222461	23	11	3	5	2492	2340	555	560	34	8	4832	1115	1.01968	0.784917	1	0
DO222704	10	7	1	1	1301	1236	291	280	17	2	2537	571	0.522716	0.948401	1	0
DO222946	75	71	10	15	15271	15105	3595	3630	146	25	30376	7225	0.719913	0.998842	1	0
DO222867	35	19	1	1	4876	5139	1104	1098	54	2	10015	2202	0.16845	0.999984	1	0
DO222506	3	11	2	1	1012	1034	252	245	14	3	2046	497	0.88215	0.819362	1	0
DO222913	34	48	8	9	3389	3844	841	841	82	17	7233	1682	0.891513	0.94289	1	0
DO222919	31	23	4	5	4934	5127	1186	1200	54	9	10061	2386	0.70278	0.976931	1	0
DO222857	57	58	9	13	5466	5563	1265	1261	115	22	11029	2526	0.835271	0.980564	1	0
DO222454	22	25	3	6	11473	11431	2865	2863	47	9	22904	5728	0.76569	0.960828	1	0
DO222592	10	11	4	1	978	1144	209	213	21	5	2122	422	1.19725	0.611877	1	0
DO222463	10	7	3	1	890	949	222	215	17	4	1839	437	0.990174	0.771019	1	0
DO222756	11	8	0	3	1392	1416	308	302	19	3	2808	610	0.726833	0.885865	1	0
DO222693	11	10	2	2	1712	1771	434	430	21	4	3483	864	0.767857	0.899683	1	0
DO222414	13	11	1	2	1704	1784	416	416	24	3	3488	832	0.524038	0.97173	1	0
DO222834	18	11	0	5	3224	3174	767	749	29	5	6398	1516	0.727641	0.931016	1	0
DO222626	30	30	4	7	2973	3093	688	663	60	11	6066	1351	0.823168	0.939666	1	0
DO222517	48	53	14	11	5934	5791	1303	1317	101	25	11725	2620	1.10772	0.779715	1	0
DO222574	37	46	5	6	9579	9814	2374	2380	83	11	19393	4754	0.54063	0.999394	1	0
DO222412	7	8	2	2	1225	1158	283	289	15	4	2383	572	1.11096	0.703511	1	0
DO222374	11	5	2	3	902	888	197	194	16	5	1790	391	1.43063	0.499381	1	0
DO222383	10	8	0	4	1296	1433	331	330	18	4	2729	661	0.917465	0.816295	1	0
DO222957	12	7	1	1	1957	2115	495	489	19	2	4072	984	0.435601	0.976767	1	0
DO222947	2	6	1	0	746	525	117	114	8	1	1271	231	0.687771	0.835697	1	0
DO222443	8	14	1	2	2418	2584	590	598	22	3	5002	1188	0.574151	0.956682	1	0
DO222637	18	14	4	6	18012	17975	3589	3573	32	10	35987	7162	1.57022	0.318721	1	0
DO222707	9	2	0	2	530	561	136	135	11	2	1091	271	0.731969	0.870269	1	0
DO222655	11	12	0	2	1575	1639	355	356	23	2	3214	711	0.393078	0.98419	1	0
DO222537	5	5	1	2	1264	1215	274	280	10	3	2479	554	1.34242	0.582494	1	0
DO222983	5	5	2	3	1054	1088	236	237	10	5	2142	473	2.26427	0.223575	1	0
DO222998	4	4	0	0	726	712	169	170	8	0	1438	339	0	1	1	0
DO222606	6	8	2	0	995	1005	226	230	14	2	2000	456	0.626566	0.908548	1	0
DO222433	2	1	0	0	262	263	51	54	3	0	525	105	0	1	1	0
DO222621	3	11	1	0	1449	1524	354	349	14	1	2973	703	0.302073	0.98242	1	0
DO222757	13	17	5	3	1761	1710	431	433	30	8	3471	864	1.0713	0.763606	1	0
DO222623	22	22	3	2	4550	4481	1117	1085	44	5	9031	2202	0.466054	0.996509	1	0
DO222796	13	12	3	0	2635	2550	621	616	25	3	5185	1237	0.502991	0.977097	1	0
DO222787	7	8	3	3	1330	1313	306	306	15	6	2643	612	1.72745	0.357019	1	0
DO222768	37	25	8	13	3830	3973	842	851	62	21	7803	1693	1.56111	0.250786	1	0
DO222587	5	2	0	1	464	582	120	119	7	1	1046	239	0.625224	0.87444	1	0
DO222397	23	17	2	6	2119	2147	490	486	40	8	4266	976	0.87418	0.886845	1	0
DO222974	2	5	1	1	687	714	178	182	7	2	1401	360	1.1119	0.716427	1	0
DO222982	11	12	1	1	858	810	180	184	23	2	1668	364	0.398471	0.982694	1	0
DO222406	11	8	2	2	869	980	207	198	19	4	1849	405	0.961144	0.774431	1	0
DO222992	52	58	9	8	2934	3143	687	700	110	17	6077	1387	0.677125	0.997163	1	0
DO222808	8	10	1	1	1287	1275	269	269	18	2	2562	538	0.52912	0.943051	1	0
DO222878	9	2	1	4	770	739	186	176	11	5	1509	362	1.89478	0.335937	1	0
DO222965	7	4	2	1	677	719	171	170	11	3	1396	341	1.1165	0.702399	1	0
DO222468	10	14	1	2	1715	1679	379	392	24	3	3394	771	0.550259	0.962324	1	0
DO222445	30	16	3	6	3147	3166	735	729	46	9	6313	1464	0.843683	0.917168	1	0
DO222512	13	3	1	3	893	885	230	228	16	4	1778	458	0.970524	0.796755	1	0
DO222389	23	12	2	4	4270	4559	1086	1066	35	6	8829	2152	0.703319	0.955697	1	0
DO222883	3	3	0	1	386	441	104	102	6	1	827	206	0.669094	0.86539	1	0
DO222791	7	16	8	1	1609	1585	357	359	23	9	3194	716	1.74557	0.280031	1	0
DO222871	6	2	1	0	853	921	158	157	8	1	1774	315	0.703968	0.827966	1	0
DO222827	11	4	0	5	1437	1478	321	320	15	5	2915	641	1.51586	0.458613	1	0
DO222650	16	18	2	2	3099	3152	705	696	34	4	6251	1401	0.524919	0.982046	1	0
DO222996	12	8	0	2	1265	1270	296	286	20	2	2535	582	0.435567	0.975407	1	0
DO222712	22	18	1	9	2017	1964	464	457	40	10	3981	921	1.08062	0.75021	1	0
DO222838	8	5	2	1	1443	1209	288	297	13	3	2652	585	1.04615	0.719346	1	0
DO222424	19	5	1	3	1588	1631	373	376	24	4	3219	749	0.716288	0.917938	1	0
DO222421	378	404	21	20	19024	19581	3967	3986	782	41	38605	7953	0.254501	1	1	0
DO222442	3	4	0	1	1074	1044	258	255	7	1	2118	513	0.589808	0.891211	1	0
DO222984	19	21	4	3	2031	1985	487	490	40	7	4016	977	0.719345	0.959187	1	0
DO222732	11	3	2	1	1646	1504	378	374	14	3	3150	752	0.897606	0.809007	1	0
DO222991	4	8	3	2	1253	1263	315	310	12	5	2516	625	1.67733	0.421186	1	0
DO222801	13	13	2	2	1186	1240	267	262	26	4	2426	529	0.70554	0.917405	1	0
DO222613	6	5	1	0	1547	1712	356	356	11	1	3259	712	0.416113	0.947978	1	0
DO222643	18	25	5	1	2283	2390	522	532	43	6	4673	1054	0.61864	0.977478	1	0
DO222892	9	6	0	3	1236	1349	275	265	15	3	2585	540	0.957407	0.758142	1	0
DO222916	6	1	1	1	762	829	189	191	7	2	1591	380	1.19624	0.672547	1	0
DO222497	4	5	0	1	745	868	182	179	9	1	1613	361	0.49646	0.920477	1	0
DO222371	12	9	2	3	1451	1438	339	335	21	5	2889	674	1.02056	0.759229	1	0
DO222652	19	21	6	5	3987	4182	896	897	40	11	8169	1793	1.25291	0.581003	1	0
DO222583	10	5	1	0	698	655	125	127	15	1	1353	252	0.357937	0.962721	1	0
DO222697	3	1	0	0	247	235	58	58	4	0	482	116	0	1	1	0
DO222451	10	13	3	4	1694	1790	399	400	23	7	3484	799	1.32709	0.55053	1	0
DO222776	7	3	1	0	565	621	129	127	10	1	1186	256	0.463281	0.930836	1	0
DO222460	5	7	3	0	984	1021	216	220	12	3	2005	436	1.14966	0.664931	1	0
DO222651	8	9	2	4	1601	1557	393	386	17	6	3158	779	1.43079	0.517448	1	0
DO222617	18	16	0	2	4341	4329	975	980	34	2	8670	1955	0.26087	0.998824	1	0
DO222467	22	39	13	7	3551	3639	896	894	61	20	7190	1790	1.31697	0.55984	1	0
DO222926	10	11	3	3	1405	1246	297	304	21	6	2651	601	1.26028	0.597213	1	0
DO222525	10	12	3	1	1080	908	215	219	22	4	1988	434	0.832845	0.849995	1	0
DO222953	45	31	10	19	4641	4794	1104	1088	76	29	9435	2192	1.64243	0.172513	1	0
DO222873	8	8	2	2	884	985	263	258	16	4	1869	521	0.896833	0.850158	1	0
DO222425	8	14	2	1	1648	1690	366	367	22	3	3338	733	0.620985	0.935029	1	0
DO222640	6	6	1	2	991	1037	268	261	12	3	2028	529	0.958412	0.79186	1	0
DO222895	8	11	3	3	915	916	194	195	19	6	1831	389	1.4864	0.446536	1	0
DO222852	8	7	1	1	1190	1318	296	291	15	2	2508	587	0.569676	0.933128	1	0
DO222995	3	4	0	1	696	774	145	150	7	1	1470	295	0.711864	0.833476	1	0
DO222968	4	5	0	0	932	937	211	210	9	0	1869	421	0	1	1	0
DO222962	6	2	0	1	1146	1185	266	273	8	1	2331	539	0.540584	0.906136	1	0
DO222682	7	9	1	0	1110	1285	243	251	16	1	2395	494	0.303011	0.980148	1	0
DO222674	9	8	1	1	690	734	167	166	17	2	1424	333	0.503091	0.956399	1	0
DO222993	0	2	0	0	133	124	19	18	2	0	257	37	0	1	1	0
DO222449	1	2	0	0	203	225	38	35	3	0	428	73	0	1	1	0
DO222577	5	6	1	0	804	758	170	168	11	1	1562	338	0.420118	0.946183	1	0
DO222978	1	1	0	0	112	105	24	23	2	0	217	47	0	1	1	0
DO222625	4	2	0	0	1043	1095	278	279	6	0	2138	557	0	1	1	0
DO222976	9	3	1	2	986	885	193	193	12	3	1871	386	1.21179	0.625937	1	0
DO222979	10	5	1	2	1077	962	226	232	15	3	2039	458	0.890393	0.804276	1	0
DO222726	9	11	5	1	1618	1527	382	378	20	6	3145	760	1.24145	0.626528	1	0
DO222410	10	8	3	3	1031	943	218	219	18	6	1974	437	1.50572	0.446938	1	0
DO222952	14	22	5	5	2494	2385	532	531	36	10	4879	1063	1.27496	0.561314	1	0
DO222986	5	6	0	0	1244	1120	273	274	11	0	2364	547	0	1	1	0
DO222728	5	6	2	2	1590	1456	359	358	11	4	3046	717	1.54482	0.485918	1	0
DO222430	3	1	0	0	261	285	72	71	4	0	546	143	0	1	1	0
DO222403	3	3	1	0	247	200	38	35	6	1	447	73	1.02055	0.714806	1	0
DO222388	12	13	3	2	1566	1548	353	362	25	5	3114	715	0.871049	0.850802	1	0
DO222473	9	5	1	2	980	1061	222	230	14	3	2041	452	0.967604	0.761164	1	0
DO222603	10	12	0	1	1787	1797	445	443	22	1	3584	888	0.183456	0.998543	1	0
DO222669	8	4	1	1	1098	1005	218	220	12	2	2103	438	0.800228	0.821875	1	0
DO222985	4	2	0	0	279	187	49	48	6	0	466	97	0	1	1	0
DO222419	9	9	1	1	1618	1813	372	382	18	2	3431	754	0.5056	0.953401	1	0
DO222716	9	13	6	5	1087	1230	244	244	22	11	2317	488	2.37398	0.0721211	1	0
DO222456	7	6	0	2	1075	1022	245	246	13	2	2097	491	0.657058	0.897564	1	0
DO222376	0	1	1	0	349	255	44	52	1	1	604	96	6.29167	0.294733	1	0
DO222700	16	11	3	3	1227	1147	275	273	27	6	2374	548	0.962693	0.806077	1	0
DO222751	11	9	2	2	1412	1315	276	279	20	4	2727	555	0.982703	0.749637	1	0
DO222391	6	6	0	1	937	1000	247	247	12	1	1937	494	0.326754	0.978081	1	0
DO222945	7	10	1	3	1048	1145	237	244	17	4	2193	481	1.07277	0.707851	1	0
DO222742	14	13	4	6	1247	1357	278	274	27	10	2604	552	1.74718	0.248562	1	0
DO222951	7	3	0	0	738	795	151	147	10	0	1533	298	0	1	1	0
DO222534	6	5	1	1	733	772	162	161	11	2	1505	323	0.847171	0.803075	1	0
DO222486	4	1	0	1	728	800	187	181	5	1	1528	368	0.830435	0.808727	1	0
DO222910	23	26	10	6	2265	2397	509	515	49	16	4662	1024	1.48661	0.350115	1	0
DO222431	4	4	1	2	545	571	120	124	8	3	1116	244	1.71516	0.446311	1	0
DO222685	14	8	2	3	1624	1561	346	355	22	5	3185	701	1.03262	0.74001	1	0
DO222779	6	4	3	1	769	711	169	172	10	4	1480	341	1.73607	0.410871	1	0
DO222889	6	4	1	1	612	602	141	138	10	2	1214	279	0.870251	0.800464	1	0
DO222971	19	10	1	4	1113	1181	247	252	29	5	2294	499	0.79262	0.889433	1	0
DO222687	5	13	5	0	843	854	174	180	18	5	1697	354	1.33161	0.541871	1	0
DO222966	2	2	0	1	212	274	50	50	4	1	486	100	1.215	0.685508	1	0
DO222633	3	2	0	0	417	455	77	73	5	0	872	150	0	1	1	0
DO222499	16	10	3	3	1233	1166	282	281	26	6	2399	563	0.983331	0.795229	1	0
DO222921	5	5	1	2	804	792	162	159	10	3	1596	321	1.49159	0.503855	1	0
DO222958	4	3	1	0	520	560	127	125	7	1	1080	252	0.612245	0.880586	1	0
DO222988	5	6	0	0	760	819	171	176	11	0	1579	347	0	1	1	0
DO222689	2	2	1	0	429	439	86	87	4	1	868	173	1.25434	0.671851	1	0
DO222980	11	13	4	3	1147	1123	244	242	24	7	2270	486	1.36231	0.508246	1	0
DO222999	4	6	0	2	818	793	190	186	10	2	1611	376	0.856915	0.808275	1	0
DO222466	12	11	3	3	1042	969	240	237	23	6	2011	477	1.09981	0.717282	1	0
DO222821	5	8	1	2	1518	1568	374	366	13	3	3086	740	0.96237	0.776167	1	0
DO222956	6	7	1	2	958	1026	234	225	13	3	1984	459	0.997486	0.752297	1	0
DO222659	6	5	2	2	853	877	194	198	11	4	1730	392	1.60482	0.453719	1	0
DO222862	6	6	0	1	1058	858	217	216	12	1	1916	433	0.368745	0.964034	1	0
DO222566	20	28	6	3	2665	2680	601	606	48	9	5345	1207	0.830313	0.921296	1	0
DO222508	1	3	0	0	533	645	130	131	4	0	1178	261	0	1	1	0
DO222364	15	12	5	1	1818	1780	402	401	27	6	3598	803	0.995711	0.777058	1	0
DO222646	12	16	2	6	1557	1545	360	369	28	8	3102	729	1.21576	0.635559	1	0
DO222483	8	7	0	1	963	901	233	229	15	1	1864	462	0.268975	0.989376	1	0
DO222969	10	9	2	1	1142	1233	298	299	19	3	2375	597	0.628141	0.940557	1	0
DO222563	9	8	1	1	1053	975	217	219	17	2	2028	436	0.547221	0.937206	1	0
DO222673	7	12	4	0	1291	1257	319	316	19	4	2548	635	0.844758	0.860745	1	0
DO222928	3	4	0	0	917	936	187	190	7	0	1853	377	0	1	1	0
DO222975	5	6	2	0	1175	1055	266	262	11	2	2230	528	0.767906	0.849786	1	0
DO222547	13	8	2	4	816	824	180	186	21	6	1640	366	1.28025	0.580583	1	0
DO222735	5	3	3	0	1020	1076	259	260	8	3	2096	519	1.51445	0.53815	1	0
DO222961	7	6	2	0	883	792	166	168	13	2	1675	334	0.771534	0.831362	1	0
DO222660	5	4	2	0	1023	1033	221	224	9	2	2056	445	1.02672	0.724192	1	0
DO222981	5	4	0	4	495	493	133	129	9	4	988	262	1.676	0.46872	1	0
DO222994	5	4	1	2	793	778	169	166	9	3	1571	335	1.56318	0.489446	1	0
DO222722	7	12	2	2	982	913	234	226	19	4	1895	460	0.867277	0.844675	1	0
DO222569	6	3	0	3	565	510	118	118	9	3	1075	236	1.51836	0.511578	1	0
DO222422	14	13	3	4	1238	1106	273	267	27	7	2344	540	1.12538	0.696641	1	0
DO222559	3	5	0	0	849	1022	227	227	8	0	1871	454	0	1	1	0
DO222656	3	3	0	0	667	760	112	112	6	0	1427	224	0	1	1	0
DO222365	0	1	0	0	218	214	34	35	1	0	432	69	0	1	1	0
DO222923	1	1	0	0	182	131	28	26	2	0	313	54	0	1	1	0
DO222941	8	7	4	2	988	970	244	241	15	6	1958	485	1.61485	0.425317	1	0
DO222551	3	3	0	0	377	327	76	76	6	0	704	152	0	1	1	0
DO222713	12	3	1	2	1132	1234	240	249	15	3	2366	489	0.967689	0.751046	1	0
DO222780	14	23	6	2	1671	1672	399	411	37	8	3343	810	0.892359	0.883973	1	0
DO222408	1	1	0	0	274	246	51	50	2	0	520	101	0	1	1	0
DO222665	3	0	0	0	254	282	53	54	3	0	536	107	0	1	1	0
DO222783	10	10	2	1	1006	907	199	202	20	3	1913	401	0.715586	0.888171	1	0
DO222772	9	6	0	1	946	835	194	200	15	1	1781	394	0.301354	0.981508	1	0
DO223001	2	4	1	1	452	435	94	89	6	2	887	183	1.61566	0.516921	1	0
DO222897	8	5	1	1	442	563	121	122	13	2	1005	243	0.636277	0.908412	1	0
DO222939	2	4	2	0	607	654	131	135	6	2	1261	266	1.5802	0.529598	1	0
DO222676	11	8	1	4	623	677	141	126	19	5	1300	267	1.28129	0.567811	1	0
DO222428	1	1	0	0	147	170	35	35	2	0	317	70	0	1	1	0
DO222367	1	1	0	1	198	243	47	48	2	1	441	95	2.32105	0.519409	1	0
DO222943	9	3	0	3	719	655	150	154	12	3	1374	304	1.12993	0.677814	1	0
DO222972	4	7	1	1	651	637	166	162	11	2	1288	328	0.713969	0.88044	1	0
DO222556	1	0	0	0	176	150	52	54	1	0	326	106	0	1	1	0
DO222987	0	2	0	0	93	106	15	15	2	0	199	30	0	1	1	0
DO222763	13	10	4	4	1184	1056	250	255	23	8	2240	505	1.54283	0.400657	1	0
DO222997	5	5	0	0	503	581	114	116	10	0	1084	230	0	1	1	0
DO222598	2	2	1	0	282	244	66	65	4	1	526	131	1.00382	0.76195	1	0
DO222959	3	1	1	1	790	672	188	188	4	2	1462	376	1.94415	0.483984	1	0
DO222935	1	0	0	0	107	108	19	19	1	0	215	38	0	1	1	0
DO222963	3	5	0	0	373	442	71	65	8	0	815	136	0	1	1	0
DO222530	4	3	0	1	672	615	149	142	7	1	1287	291	0.631811	0.871322	1	0
DO222844	0	1	1	0	124	156	33	32	1	1	280	65	4.30769	0.413947	1	0
DO222964	1	4	0	0	642	693	174	170	5	0	1335	344	0	1	1	0
DO222954	0	3	1	0	359	373	75	78	3	1	732	153	1.59477	0.609842	1	0
DO222948	1	2	2	0	298	370	71	75	3	2	668	146	3.05023	0.303742	1	0
DO222520	4	1	0	0	205	267	35	35	5	0	472	70	0	1	1	0
DO222902	1	1	0	1	189	216	41	39	2	1	405	80	2.53125	0.486112	1	0
DO222949	3	4	1	0	438	475	97	98	7	1	913	195	0.668864	0.85377	1	0
DO222950	8	4	0	1	769	726	170	177	12	1	1495	347	0.35903	0.967495	1	0
DO222967	0	3	1	0	375	321	77	87	3	1	696	164	1.41463	0.659693	1	0
DO222380	3	4	1	0	247	255	55	57	7	1	502	112	0.640306	0.867291	1	0
DO222400	0	1	0	0	57	67	6	6	1	0	124	12	0	1	1	0
DO222417	1	4	0	0	169	207	26	26	5	0	376	52	0	1	1	0
DO222745	1	1	0	0	101	141	29	30	2	0	242	59	0	1	1	0
DO222679	0	1	0	0	87	102	20	20	1	0	189	40	0	1	1	0
DO222933	3	1	0	0	145	186	31	32	4	0	331	63	0	1	1	0
DO222977	1	0	0	0	169	181	27	29	1	0	350	56	0	1	1	0
DO222931	1	0	0	0	151	163	19	20	1	0	314	39	0	1	1	0
Total	4182	4065	718	745	598572	602038	140278	140230	8247	1463	1200610	280508	0.759285	1	1	0

## Sheet: S12c
Tumor_Sample_Barcode	G_to_T	C_to_A	gCn_to_A	nGc_to_T	g	c	gcn	ngc	C_to_A_revcomp	gCn_to_A_revcomp	c_revcomp	gcn_revcomp	gCn_to_A_Enrich	gCn_to_A_Enrich_Fisher_Pval	BH_Corr_Pval	gCn_to_A_MutLoad
DO51607	32	31	0	5	12100	12380	2892	2888	63	5	24480	5780	0.336134	0.999897	1	0
DO51618	16	14	3	4	2183	2262	541	539	30	7	4445	1080	0.96034	0.829009	1	0
DO49987	25	24	3	2	7133	7008	1690	1705	49	5	14141	3395	0.425025	0.99849	1	0
DO219751	9	9	2	3	1027	1050	229	228	18	5	2077	457	1.26246	0.594029	1	0
DO49902	23	20	0	2	5497	5454	1318	1328	43	2	10951	2646	0.192498	0.999938	1	0
DO51644	11	7	2	3	1158	1095	271	264	18	5	2253	535	1.16978	0.668319	1	0
DO51620	5	9	2	1	1118	1100	284	281	14	3	2218	565	0.841214	0.846501	1	0
DO223732	1229	1208	260	264	206265	206651	50283	50260	2437	524	412916	100543	0.883051	1	1	0
DO6254	40	44	3	4	17557	17337	4202	4198	84	7	34894	8400	0.346171	0.999989	1	0
DO6260	35	52	8	5	12442	12273	3160	3169	87	13	24715	6329	0.583512	0.99933	1	0
DO44297	5	7	2	2	1698	1606	411	409	12	4	3304	820	1.34309	0.588874	1	0
DO49976	69	64	3	5	33673	33488	8031	8036	133	8	67161	16067	0.251432	1	1	0
DO49929	68	80	18	14	21811	22727	5740	5728	148	32	44538	11468	0.839714	0.995571	1	0
DO51612	51	62	3	4	23505	23571	5537	5551	113	7	47076	11088	0.263006	1	1	0
DO49894	15	14	1	3	3715	3812	922	928	29	4	7527	1850	0.561193	0.976582	1	0
DO51628	16	15	2	4	2170	2247	495	490	31	6	4417	985	0.867922	0.86301	1	0
DO51603	7	9	2	1	1279	1362	330	325	16	3	2641	655	0.756011	0.884649	1	0
DO6323	29	24	4	6	9252	9292	2317	2297	53	10	18544	4614	0.758316	0.96914	1	0
DO219724	33	37	9	6	7841	7709	1963	1962	70	15	15550	3925	0.848954	0.962818	1	0
DO219725	5	6	3	1	1097	1007	250	256	11	4	2104	506	1.51204	0.505065	1	0
DO51643	6	13	3	2	2221	2181	514	513	19	5	4402	1027	1.12797	0.690311	1	0
DO219737	19	28	4	2	3117	3296	765	769	47	6	6413	1534	0.53369	0.993467	1	0
DO219740	4	4	0	0	494	462	113	112	8	0	956	225	0	1	1	0
DO49908	11	2	0	7	2105	2090	513	517	13	7	4195	1030	2.19305	0.201396	1	0
DO44308	5	12	2	1	1691	1590	416	421	17	3	3281	837	0.691756	0.916334	1	0
DO51632	30	27	1	2	4763	4816	1153	1140	57	3	9579	2293	0.219868	0.999985	1	0
DO6251	5	5	1	0	1307	1263	327	332	10	1	2570	659	0.389985	0.961457	1	0
DO51634	66	63	17	23	10943	10817	2649	2660	129	40	21760	5309	1.27091	0.616355	1	0
DO48991	6	6	1	0	1191	1205	284	279	12	1	2396	563	0.354648	0.969114	1	0
DO6308	492	507	30	23	28212	27911	5582	5611	999	53	56123	11193	0.266014	1	1	0
DO49916	19	22	4	2	4754	4930	1150	1161	41	6	9684	2311	0.613228	0.980839	1	0
DO44377	67	61	5	5	17662	18119	4248	4248	128	10	35781	8496	0.329024	1	1	0
DO51597	13	5	0	0	2966	3046	705	703	18	0	6012	1408	0	1	1	0
DO51637	9	5	0	3	1468	1627	395	383	14	3	3095	778	0.852461	0.839206	1	0
DO44381	47	42	1	5	13461	13687	3253	3236	89	6	27148	6489	0.282047	0.999999	1	0
DO49003	16	16	3	5	6593	6328	1566	1579	32	8	12921	3145	1.02711	0.791791	1	0
DO49985	11	11	4	3	1757	1793	433	435	22	7	3550	868	1.30132	0.58711	1	0
DO51627	10	14	4	0	3000	3102	730	732	24	4	6102	1462	0.695622	0.929785	1	0
DO49952	20	12	0	1	3618	3629	887	895	32	1	7247	1782	0.127087	0.999908	1	0
DO49960	18	6	2	5	1898	1937	462	463	24	7	3835	925	1.20923	0.647449	1	0
DO219727	19	24	6	3	6578	6640	1618	1615	43	9	13218	3233	0.855725	0.917605	1	0
DO219741	6	6	0	0	1573	1498	385	399	12	0	3071	784	0	1	1	0
DO49918	8	5	2	0	1389	1383	355	352	13	2	2772	707	0.603199	0.925684	1	0
DO219761	11	14	2	4	1588	1510	343	342	25	6	3098	685	1.08543	0.711324	1	0
DO51623	30	26	4	9	3579	3608	825	831	56	13	7187	1656	1.00749	0.833484	1	0
DO219723	33	34	2	2	7815	7744	1780	1786	67	4	15559	3566	0.260487	0.999983	1	0
DO219743	21	11	1	5	2788	2870	707	695	32	6	5658	1402	0.756687	0.935469	1	0
DO51645	5	2	0	0	1058	1061	239	243	7	0	2119	482	0	1	1	0
DO51599	22	10	1	2	4597	4947	1156	1140	32	3	9544	2296	0.389699	0.995247	1	0
DO51608	5	4	1	2	1000	1014	292	281	9	3	2014	573	1.17161	0.708474	1	0
DO51630	23	16	2	4	1826	1849	434	431	39	6	3675	865	0.653624	0.96967	1	0
DO44362	17	11	1	4	6033	5983	1347	1360	28	5	12016	2707	0.792654	0.893963	1	0
DO49005	24	5	3	5	1488	1357	339	344	29	8	2845	683	1.14909	0.693634	1	0
DO6290	8	13	1	0	4310	4429	960	956	21	1	8739	1916	0.217194	0.995661	1	0
DO51596	13	9	2	2	2997	2951	716	720	22	4	5948	1436	0.753102	0.904176	1	0
DO6347	5	0	0	3	839	883	186	175	5	3	1722	361	2.86205	0.226073	1	0
DO219735	39	31	2	6	4634	4865	1215	1194	70	8	9499	2409	0.450643	0.999757	1	0
DO219728	59	40	4	3	6982	7144	1718	1734	99	7	14126	3452	0.289342	1	1	0
DO49986	2	1	0	1	636	632	140	145	3	1	1268	285	1.48304	0.639451	1	0
DO6293	9	6	2	1	1651	1630	376	369	15	3	3281	745	0.880805	0.810889	1	0
DO6320	78	84	23	18	16794	16575	4003	3998	162	41	33369	8001	1.05552	0.912031	1	0
DO44281	7	4	1	0	984	938	235	234	11	1	1922	469	0.372553	0.964987	1	0
DO51601	14	15	1	6	3618	3651	861	861	29	7	7269	1722	1.01892	0.782542	1	0
DO44384	17	14	0	0	3222	3208	769	766	31	0	6430	1535	0	1	1	0
DO219731	13	4	2	2	1719	1727	397	398	17	4	3446	795	1.0199	0.748344	1	0
DO49887	10	3	1	2	1938	1880	470	470	13	3	3818	940	0.937316	0.793185	1	0
DO51602	9	5	2	2	1235	1230	292	291	14	4	2465	583	1.20804	0.646705	1	0
DO48982	11	14	2	0	6156	6194	1430	1430	25	2	12350	2860	0.345455	0.992521	1	0
DO44279	13	8	1	0	2080	2032	478	481	21	1	4112	959	0.204181	0.997063	1	0
DO51624	17	19	3	4	5162	5193	1233	1243	36	7	10355	2476	0.813196	0.91684	1	0
DO51631	4	6	0	0	1556	1611	402	406	10	0	3167	808	0	1	1	0
DO49946	7	5	0	0	2919	3005	717	711	12	0	5924	1428	0	1	1	0
DO49892	5	13	2	0	1735	1871	429	427	18	2	3606	856	0.468069	0.967822	1	0
DO44275	24	24	0	1	6282	6147	1428	1429	48	1	12429	2857	0.0906327	0.999997	1	0
DO219739	10	16	4	0	1987	1927	484	487	26	4	3914	971	0.620138	0.960311	1	0
DO48984	14	3	1	3	981	988	266	268	17	4	1969	534	0.867592	0.860853	1	0
DO44299	70	60	3	2	21354	20930	5035	5030	130	5	42284	10065	0.16158	1	1	0
DO49983	26	25	2	3	4113	4147	1005	1020	51	5	8260	2025	0.399903	0.999226	1	0
DO219722	17	6	1	1	2941	2980	675	671	23	2	5921	1346	0.382518	0.986672	1	0
DO49966	10	10	1	0	3018	2962	724	720	20	1	5980	1444	0.207064	0.996961	1	0
DO49018	4	5	1	1	778	865	173	172	9	2	1643	345	1.05829	0.706837	1	0
DO6338	6	4	1	1	1318	1292	319	321	10	2	2610	640	0.815625	0.832448	1	0
DO49945	8	8	1	2	2691	2723	640	634	16	3	5414	1274	0.796801	0.859043	1	0
DO219729	12	13	0	1	2808	2872	706	693	25	1	5680	1399	0.162402	0.99935	1	0
DO48999	14	12	3	1	1292	1229	287	291	26	4	2521	578	0.671014	0.936541	1	0
DO6284	19	12	3	6	2955	2974	687	690	31	9	5929	1377	1.25005	0.604282	1	0
DO6275	6	7	0	1	1717	1746	428	424	13	1	3463	852	0.312658	0.980728	1	0
DO6258	11	20	4	2	3978	3981	875	886	31	6	7959	1761	0.87476	0.857784	1	0
DO49923	14	5	1	3	1695	1566	397	397	19	4	3261	794	0.864643	0.846794	1	0
DO219760	5	12	2	0	1738	1846	425	424	17	2	3584	849	0.49664	0.959259	1	0
DO6266	7	11	1	1	2384	2299	528	531	18	2	4683	1059	0.491344	0.959233	1	0
DO219757	9	5	0	2	910	845	201	198	14	2	1755	399	0.628357	0.907552	1	0
DO49922	7	7	1	2	614	660	159	165	14	3	1274	324	0.842593	0.845397	1	0
DO49020	10	8	1	1	2910	2798	702	709	18	2	5708	1411	0.449484	0.974035	1	0
DO51639	25	24	3	3	13724	13608	3203	3189	49	6	27332	6392	0.523588	0.994302	1	0
DO51650	12	10	1	2	2311	2430	603	606	22	3	4741	1209	0.534739	0.971354	1	0
DO219721	10	10	0	0	2714	2641	676	674	20	0	5355	1350	0	1	1	0
DO219733	11	10	1	2	3073	3206	786	794	21	3	6279	1580	0.567722	0.961489	1	0
DO48998	10	7	1	0	2257	2284	529	524	17	1	4541	1053	0.253673	0.991284	1	0
DO49958	10	6	1	2	2373	2381	564	558	16	3	4754	1122	0.794452	0.860547	1	0
DO49939	38	45	3	4	9397	9335	2240	2248	83	7	18732	4488	0.352007	0.999984	1	0
DO51611	16	9	2	4	2703	2740	648	642	25	6	5443	1290	1.01265	0.777473	1	0
DO44342	11	10	1	3	2601	2590	642	632	21	4	5191	1274	0.776108	0.894595	1	0
DO48990	7	3	2	3	1052	1003	270	268	10	5	2055	538	1.90985	0.354523	1	0
DO219742	5	13	1	0	1933	2026	486	483	18	1	3959	969	0.226981	0.995129	1	0
DO44350	12	6	2	3	1369	1321	336	333	18	5	2690	669	1.11692	0.711965	1	0
DO49982	13	11	2	1	2289	2438	558	570	24	3	4727	1128	0.523825	0.971872	1	0
DO219749	11	7	0	1	1954	2043	456	452	18	1	3997	908	0.244555	0.992467	1	0
DO51625	4	10	0	0	1347	1461	351	356	14	0	2808	707	0	1	1	0
DO48977	9	1	0	2	639	606	165	165	10	2	1245	330	0.754545	0.867411	1	0
DO48978	12	6	2	3	2272	2269	562	563	18	5	4541	1125	1.12123	0.708372	1	0
DO49974	16	9	1	0	3381	3429	811	810	25	1	6810	1621	0.168044	0.999139	1	0
DO49964	85	89	3	1	20060	20260	4836	4840	174	4	40320	9676	0.0957934	1	1	0
DO219754	17	7	0	4	1377	1392	341	335	24	4	2769	676	0.682692	0.936335	1	0
DO223733	7	8	3	1	1524	1612	377	371	15	4	3136	748	1.118	0.69818	1	0
DO48986	17	16	4	4	2924	2904	691	703	33	8	5828	1394	1.01352	0.797775	1	0
DO49937	10	5	1	4	1214	1224	289	282	15	5	2438	571	1.42323	0.520392	1	0
DO219762	7	5	2	2	1033	1066	264	257	12	4	2099	521	1.34293	0.589225	1	0
DO6269	6	7	1	1	1923	2050	514	513	13	2	3973	1027	0.595161	0.929673	1	0
DO6249	7	5	1	2	1107	1192	306	298	12	3	2299	604	0.951573	0.796451	1	0
DO51622	28	15	2	7	2145	2204	541	545	43	9	4349	1086	0.838173	0.928877	1	0
DO6329	28	24	5	4	4489	4714	1150	1144	52	9	9203	2294	0.694345	0.981099	1	0
DO6252	7	7	0	3	996	1030	273	273	14	3	2026	546	0.795133	0.875773	1	0
DO48996	8	4	0	1	1457	1492	334	335	12	1	2949	669	0.367339	0.964614	1	0
DO49904	24	11	0	2	3560	3489	843	841	35	2	7049	1684	0.239192	0.999472	1	0
DO49941	49	34	9	13	4783	4828	1177	1172	83	22	9611	2349	1.0845	0.826403	1	0
DO51636	11	9	2	2	2147	2056	510	507	20	4	4203	1017	0.826549	0.866757	1	0
DO44354	2	0	0	0	852	829	214	210	2	0	1681	424	0	1	1	0
DO48994	6	8	3	2	1248	1363	313	311	14	5	2611	624	1.49439	0.490405	1	0
DO44314	20	17	3	3	3468	3324	814	806	37	6	6792	1620	0.67988	0.962409	1	0
DO49879	10	4	2	1	829	843	193	196	14	3	1672	389	0.921043	0.792996	1	0
DO51646	17	7	0	4	3040	3218	779	774	24	4	6258	1553	0.671603	0.942228	1	0
DO49950	24	14	3	5	5678	5687	1349	1368	38	8	11365	2717	0.880615	0.889818	1	0
DO49890	23	14	1	3	2457	2403	594	583	37	4	4860	1177	0.446394	0.994749	1	0
DO49956	14	7	2	2	1405	1530	351	352	21	4	2935	703	0.795231	0.881913	1	0
DO49004	25	20	5	4	3091	3133	721	727	45	9	6224	1448	0.859669	0.908405	1	0
DO44373	11	17	4	0	1716	1693	371	385	28	4	3409	756	0.64418	0.945394	1	0
DO6250	2	4	0	0	936	998	238	234	6	0	1934	472	0	1	1	0
DO219759	22	18	1	1	6007	5937	1241	1238	40	2	11944	2479	0.240904	0.999306	1	0
DO49935	5	3	1	2	2149	2126	536	528	8	3	4275	1064	1.5067	0.54172	1	0
DO49000	10	11	4	2	2088	2034	460	450	21	6	4122	910	1.29419	0.568135	1	0
DO6344	9	6	3	1	889	935	215	215	15	4	1824	430	1.13116	0.688438	1	0
DO219750	5	9	4	1	952	914	222	220	14	5	1866	442	1.50776	0.482044	1	0
DO6255	2	3	2	1	725	801	170	174	5	3	1526	344	2.66163	0.263005	1	0
DO49898	34	24	1	5	4095	4163	974	975	58	6	8258	1949	0.438315	0.999028	1	0
DO219756	7	3	1	0	1187	1181	296	303	10	1	2368	599	0.395326	0.959431	1	0
DO44400	30	19	0	3	5869	5858	1404	1405	49	3	11727	2809	0.2556	0.9999	1	0
DO51626	5	1	0	1	757	838	175	178	6	1	1595	353	0.753069	0.826522	1	0
DO49962	11	8	0	3	3720	3604	841	838	19	3	7324	1679	0.688756	0.908864	1	0
DO219758	11	11	2	1	2765	2808	603	606	22	3	5573	1209	0.628581	0.931299	1	0
DO51651	10	11	3	3	1480	1430	324	325	21	6	2910	649	1.28109	0.579385	1	0
DO49878	1	9	1	1	892	912	205	205	10	2	1804	410	0.88	0.794745	1	0
DO48980	2	5	0	1	627	766	157	160	7	1	1393	317	0.62776	0.873245	1	0
DO51595	21	20	2	3	5738	5979	1410	1397	41	5	11717	2807	0.50905	0.992497	1	0
DO219752	6	7	0	0	1156	1155	300	301	13	0	2311	601	0	1	1	0
DO51617	7	4	1	1	1194	1265	310	312	11	2	2459	622	0.718796	0.877901	1	0
DO49968	2	4	2	1	1071	1143	297	293	6	3	2214	590	1.87627	0.446287	1	0
DO51598	5	2	0	1	560	557	129	132	7	1	1117	261	0.611385	0.880994	1	0
DO51648	18	21	3	1	2799	2827	685	690	39	4	5626	1375	0.419655	0.996855	1	0
DO51615	25	22	6	3	6769	7020	1645	1644	47	9	13789	3289	0.802811	0.941468	1	0
DO49888	9	2	0	2	1636	1654	397	392	11	2	3290	789	0.758152	0.85549	1	0
DO48997	6	4	1	0	1085	1166	269	274	10	1	2251	543	0.414549	0.951863	1	0
DO51613	4	9	3	1	1075	1110	290	280	13	4	2185	570	1.17949	0.684482	1	0
DO49019	8	5	2	1	1122	1057	256	254	13	3	2179	510	0.985973	0.760115	1	0
DO51619	3	1	0	1	634	660	168	158	4	1	1294	326	0.992331	0.766031	1	0
DO49900	10	6	3	2	861	821	194	192	16	5	1682	386	1.36172	0.548049	1	0
DO44305	2	5	1	0	1662	1649	371	371	7	1	3311	742	0.637466	0.868644	1	0
DO49880	18	6	2	7	801	809	198	188	24	9	1610	386	1.56412	0.395437	1	0
DO219730	13	11	1	1	2874	2797	660	644	24	2	5671	1304	0.362411	0.990096	1	0
DO44392	7	8	1	1	1760	1653	388	393	15	2	3413	781	0.582672	0.926865	1	0
DO49980	18	14	1	1	2907	2751	673	678	32	2	5658	1351	0.261751	0.998887	1	0
DO6335	6	2	0	3	640	659	157	160	8	3	1299	317	1.53667	0.527469	1	0
DO51610	14	3	0	1	3164	3048	707	709	17	1	6212	1416	0.258059	0.99046	1	0
DO49906	15	16	4	3	2671	2618	610	606	31	7	5289	1216	0.982147	0.802847	1	0
DO51605	8	8	2	3	1715	1764	437	448	16	5	3479	885	1.22846	0.650059	1	0
DO51609	4	3	3	1	824	811	216	217	7	4	1635	433	2.1577	0.329836	1	0
DO49927	7	4	0	2	1662	1585	384	382	11	2	3247	766	0.77071	0.848194	1	0
DO51640	13	10	1	0	4123	4023	936	940	23	1	8146	1876	0.188792	0.998117	1	0
DO6253	9	5	1	2	1454	1526	321	329	14	3	2980	650	0.982418	0.750999	1	0
DO48981	7	10	0	2	1519	1532	351	351	17	2	3051	702	0.511312	0.953303	1	0
DO49972	4	6	2	0	813	744	181	188	10	2	1557	369	0.843902	0.815894	1	0
DO51638	6	7	2	2	1091	1052	257	260	13	4	2143	517	1.27541	0.615924	1	0
DO51594	9	8	1	1	1506	1568	385	379	17	2	3074	764	0.47336	0.967828	1	0
DO49885	5	8	0	1	968	1044	264	266	13	1	2012	530	0.292017	0.986034	1	0
DO219732	11	10	0	2	2748	2750	610	595	21	2	5498	1205	0.434539	0.97468	1	0
DO219738	6	1	0	3	516	426	97	90	7	3	942	187	2.1589	0.320605	1	0
DO49896	12	9	0	3	1168	1210	279	268	21	3	2378	547	0.62105	0.937664	1	0
DO44295	6	5	1	3	896	969	233	235	11	4	1865	468	1.44911	0.543035	1	0
DO48979	8	7	0	1	2507	2644	578	581	15	1	5151	1159	0.29629	0.983003	1	0
DO219747	8	6	2	3	1074	1053	266	264	14	5	2127	530	1.43329	0.532207	1	0
DO6278	14	10	1	1	2072	2077	461	472	24	2	4149	933	0.370579	0.988523	1	0
DO6317	9	9	2	4	1521	1542	387	383	18	6	3063	770	1.32597	0.584511	1	0
DO49009	6	8	1	0	2536	2550	596	589	14	1	5086	1185	0.30657	0.981231	1	0
DO48993	10	3	1	1	989	1001	239	244	13	2	1990	483	0.633859	0.909976	1	0
DO6341	2	2	0	2	981	971	217	209	4	2	1952	426	2.29108	0.390306	1	0
DO6299	9	6	1	3	2406	2561	627	627	15	4	4967	1254	1.05625	0.744797	1	0
DO51606	9	5	1	3	786	755	182	181	14	4	1541	363	1.21291	0.64343	1	0
DO219744	9	7	1	3	1881	1860	431	430	16	4	3741	861	1.08624	0.709101	1	0
DO51635	10	11	3	3	1632	1558	407	409	21	6	3190	816	1.11695	0.724316	1	0
DO49007	5	8	0	0	1804	1834	416	415	13	0	3638	831	0	1	1	0
DO44326	6	3	0	2	580	581	146	143	9	2	1161	289	0.892734	0.800684	1	0
DO51629	8	6	1	0	1757	1761	401	398	14	1	3518	799	0.3145	0.978931	1	0
DO51592	7	7	1	2	1241	1189	297	291	14	3	2430	588	0.885569	0.817097	1	0
DO49014	0	3	1	0	825	794	197	201	3	1	1619	398	1.35595	0.676907	1	0
DO49943	18	8	2	3	1984	2092	497	485	26	5	4076	982	0.798214	0.898276	1	0
DO48987	11	7	3	4	1361	1325	336	343	18	7	2686	679	1.53837	0.453055	1	0
DO6326	7	7	1	0	1269	1298	302	308	14	1	2567	610	0.300585	0.982803	1	0
DO49895	5	7	1	1	1158	1054	253	255	12	2	2212	508	0.725722	0.865732	1	0
DO48985	6	9	0	0	1961	2010	455	450	15	0	3971	905	0	1	1	0
DO48989	14	9	2	2	1590	1641	362	361	23	4	3231	723	0.777196	0.883863	1	0
DO49931	7	9	2	2	897	846	202	199	16	4	1743	401	1.08666	0.708875	1	0
DO44293	10	2	0	3	891	1035	215	209	12	3	1926	424	1.13561	0.673982	1	0
DO6257	8	13	4	1	1993	1984	477	484	21	5	3977	961	0.985333	0.788581	1	0
DO51600	13	4	0	4	1102	1081	287	282	17	4	2183	569	0.902719	0.83617	1	0
DO219755	4	5	1	1	895	897	237	235	9	2	1792	472	0.843691	0.829021	1	0
DO49914	11	4	0	3	1783	1628	424	421	15	3	3411	845	0.807337	0.859769	1	0
DO44310	11	4	0	1	816	769	214	209	15	1	1585	423	0.249803	0.992915	1	0
DO219746	6	2	0	1	1506	1559	358	362	8	1	3065	720	0.532118	0.910112	1	0
DO6272	10	4	3	3	1694	1685	399	399	14	6	3379	798	1.81472	0.328725	1	0
DO49977	11	3	1	3	785	746	193	199	14	4	1531	392	1.11589	0.714628	1	0
DO44338	5	6	1	1	845	792	213	213	11	2	1637	426	0.698677	0.888965	1	0
DO219745	6	4	0	1	1606	1577	366	349	10	1	3183	715	0.445175	0.939009	1	0
DO51621	13	7	1	3	1999	1934	443	440	20	4	3933	883	0.890827	0.820312	1	0
DO51604	9	13	5	2	991	1042	242	244	22	7	2033	486	1.331	0.560695	1	0
DO44302	2	4	1	1	545	524	140	143	6	2	1069	283	1.25913	0.669211	1	0
DO6302	5	3	0	1	948	911	217	220	8	1	1859	437	0.531751	0.910245	1	0
DO49891	14	16	0	1	3300	3296	852	840	30	1	6596	1692	0.129945	0.999896	1	0
DO49006	3	5	0	0	895	910	207	198	8	0	1805	405	0	1	1	0
DO48995	11	2	1	1	973	927	226	225	13	2	1900	451	0.648132	0.902372	1	0
DO49979	4	0	0	2	687	602	153	156	4	2	1289	309	2.08576	0.442742	1	0
DO51593	1	2	1	1	1030	1002	271	266	3	2	2032	537	2.52266	0.398002	1	0
DO44346	8	15	5	3	1193	1275	293	304	23	8	2468	597	1.43791	0.486453	1	0
DO6305	6	7	0	0	1536	1493	392	400	13	0	3029	792	0	1	1	0
DO49877	5	5	2	3	761	746	178	176	10	5	1507	354	2.12853	0.267121	1	0
DO44283	9	5	1	2	1021	1003	228	226	14	3	2024	454	0.955318	0.769583	1	0
DO49975	3	5	3	1	737	729	170	164	8	4	1466	334	2.19461	0.285963	1	0
DO49002	17	9	3	5	1973	1801	469	474	26	8	3774	943	1.23142	0.642477	1	0
DO219718	10	7	3	2	2539	2518	608	605	17	5	5057	1213	1.22618	0.636242	1	0
DO219720	2	7	1	1	1174	1067	254	248	9	2	2241	502	0.992032	0.743649	1	0
DO44370	5	2	0	0	692	622	152	151	7	0	1314	303	0	1	1	0
DO51642	18	5	0	3	3375	3313	770	760	23	3	6688	1530	0.570162	0.956319	1	0
DO219753	20	17	3	2	2350	2451	569	565	37	5	4801	1134	0.57212	0.981977	1	0
DO49893	4	4	2	1	950	1017	226	222	8	3	1967	448	1.64648	0.47515	1	0
DO6311	8	4	1	4	1047	1056	252	251	12	5	2103	503	1.74205	0.386296	1	0
DO51616	6	5	1	1	941	842	224	226	11	2	1783	450	0.720404	0.876933	1	0
DO49017	5	8	0	1	1257	1332	310	304	13	1	2589	614	0.324355	0.977276	1	0
DO49010	6	3	2	1	871	954	207	203	9	3	1825	410	1.48374	0.528157	1	0
DO51641	9	12	4	2	1538	1506	335	352	21	6	3044	687	1.26596	0.592259	1	0
DO44358	4	7	0	2	694	712	151	149	11	2	1406	300	0.852121	0.800145	1	0
DO49970	2	2	1	0	651	744	170	168	4	1	1395	338	1.0318	0.750573	1	0
DO49978	9	6	2	0	1458	1465	342	341	15	2	2923	683	0.57062	0.932715	1	0
DO49884	5	3	0	1	764	824	194	196	8	1	1588	390	0.508974	0.920714	1	0
DO49984	8	6	0	2	892	897	208	213	14	2	1789	421	0.607058	0.918682	1	0
DO6263	6	2	0	2	1545	1679	406	397	8	2	3224	803	1.00374	0.753964	1	0
DO44285	0	3	1	0	407	423	90	94	3	1	830	184	1.50362	0.634051	1	0
DO6332	2	5	0	0	1217	1177	309	302	7	0	2394	611	0	1	1	0
DO44388	10	8	1	5	1624	1687	380	385	18	6	3311	765	1.4427	0.491779	1	0
DO219719	5	7	2	1	929	973	225	224	12	3	1902	449	1.05902	0.724331	1	0
DO6314	13	7	0	4	2042	2122	518	518	20	4	4164	1036	0.803861	0.882118	1	0
DO49889	8	1	0	2	956	1030	255	253	9	2	1986	508	0.868766	0.814551	1	0
DO49886	9	9	1	2	1190	1191	301	303	18	3	2381	604	0.657009	0.930056	1	0
DO6256	4	9	0	0	1768	1831	411	415	13	0	3599	826	0	1	1	0
DO219734	6	9	2	1	2287	2232	523	527	15	3	4519	1050	0.860762	0.824523	1	0
DO6287	3	4	1	0	766	868	185	186	7	1	1634	371	0.629188	0.872571	1	0
DO44352	2	3	1	0	1100	1165	285	285	5	1	2265	570	0.794737	0.82444	1	0
DO49013	18	12	0	4	893	890	192	185	30	4	1783	377	0.630592	0.94754	1	0
DO51647	6	7	1	0	713	752	186	179	13	1	1465	365	0.308746	0.981697	1	0
DO48976	8	7	1	1	1146	1144	270	274	15	2	2290	544	0.561275	0.937081	1	0
DO49015	3	0	0	1	657	623	163	164	3	1	1280	327	1.30479	0.693187	1	0
DO49912	10	8	0	4	1419	1496	337	334	18	4	2915	671	0.965392	0.780127	1	0
DO51649	5	6	1	0	635	693	164	166	11	1	1328	330	0.36584	0.967313	1	0
DO49973	5	0	0	3	406	351	84	80	5	3	757	164	2.76951	0.243936	1	0
DO49925	4	5	1	0	497	520	127	127	9	1	1017	254	0.444882	0.943228	1	0
DO49920	6	2	0	3	733	783	177	171	8	3	1516	348	1.63362	0.481248	1	0
DO44289	7	9	2	2	1063	1098	245	248	16	4	2161	493	1.09584	0.701886	1	0
DO219736	10	6	1	3	742	770	160	155	16	4	1512	315	1.2	0.624989	1	0
DO49008	7	6	1	2	921	993	240	237	13	3	1914	477	0.92598	0.800774	1	0
DO219726	5	3	0	2	1199	1286	293	296	8	2	2485	589	1.05475	0.72566	1	0
DO49954	8	6	1	1	564	570	129	132	14	2	1134	261	0.62069	0.91141	1	0
DO48988	6	1	0	2	259	323	72	69	7	2	582	141	1.17933	0.681935	1	0
DO44334	5	1	0	2	633	558	167	169	6	2	1191	336	1.18155	0.708111	1	0
DO51633	8	4	2	4	744	747	183	182	12	6	1491	365	2.04247	0.267471	1	0
DO49001	7	2	0	0	653	756	160	155	9	0	1409	315	0	1	1	0
DO48992	5	5	1	1	934	991	221	218	10	2	1925	439	0.876993	0.796506	1	0
DO6296	4	5	0	1	710	714	176	180	9	1	1424	356	0.444444	0.94349	1	0
DO49948	6	2	0	2	476	428	118	115	8	2	904	233	0.969957	0.773167	1	0
DO49910	3	0	0	1	85	65	16	14	3	1	150	30	1.66667	0.597099	1	0
DO48983	3	2	0	2	356	342	91	91	5	2	698	182	1.53407	0.583009	1	0
DO51614	9	5	0	1	478	512	106	102	14	1	990	208	0.339973	0.970545	1	0
Total	5389	4869	766	915	1018174	1022252	244215	244046	10258	1681	2040426	488261	0.684816	1	1	0

## Sheet: S12d
Tumor_Sample_Barcode	G_to_T	C_to_A	gCn_to_A	nGc_to_T	g	c	gcn	ngc	C_to_A_revcomp	gCn_to_A_revcomp	c_revcomp	gcn_revcomp	gCn_to_A_Enrich	gCn_to_A_Enrich_Fisher_Pval	BH_Corr_Pval	gCn_to_A_MutLoad
DO7934	122	121	26	28	30276	30926	8108	8152	243	54	61202	16260	0.836436	0.999727	1	0
DO8264	2765	2784	129	116	156738	157732	32190	32136	5549	245	314470	64326	0.215846	1	1	0
DO10156	6	12	3	2	1820	1891	438	435	18	5	3711	873	1.18079	0.659175	1	0
DO9956	86	77	12	16	14031	14118	3383	3371	163	28	28149	6754	0.715933	0.99944	1	0
DO7843	9	15	3	0	1794	1799	430	439	24	3	3593	869	0.51683	0.974058	1	0
DO8882	19	16	7	7	2223	2118	575	576	35	14	4341	1151	1.5086	0.426331	1	0
DO10639	61	64	11	14	13013	12882	3234	3245	125	25	25895	6479	0.799352	0.994588	1	0
DO8634	101	127	25	11	17608	17673	4457	4484	228	36	35281	8941	0.623049	0.999999	1	0
DO7801	1048	1083	25	31	46568	46485	9256	9237	2131	56	93053	18493	0.132229	1	1	0
DO8730	1161	1239	56	62	61881	62127	12753	12772	2400	118	124008	25525	0.238866	1	1	0
DO8360	119	118	16	23	27269	27180	6799	6780	237	39	54449	13579	0.65984	0.999996	1	0
DO8192	202	244	36	43	32397	32133	7930	7937	446	79	64530	15867	0.720376	1	1	0
DO44096	97	85	11	22	17886	18183	4788	4812	182	33	36069	9600	0.681248	0.999971	1	0
DO10582	191	203	53	54	73265	73149	19285	19243	394	107	146414	38528	1.03203	0.995563	1	0
DO7776	176	137	21	23	22824	22970	5873	5884	313	44	45794	11757	0.547546	1	1	0
DO8514	143	131	30	26	21070	21026	5257	5264	274	56	42096	10521	0.817751	0.999812	1	0
DO9876	879	933	42	41	81246	80577	17329	17389	1812	83	161823	34718	0.213504	1	1	0
DO8842	1038	1109	59	72	88755	89541	19006	19008	2147	131	178296	38014	0.286179	1	1	0
DO8447	104	97	10	8	30619	29831	7904	7913	201	18	60450	15817	0.342254	1	1	0
DO10132	164	187	20	12	25842	26512	6547	6514	351	32	52354	13061	0.36544	1	1	0
DO7962	127	128	17	18	25825	26138	5924	5897	255	35	51963	11821	0.603348	0.999999	1	0
DO10373	65	79	16	17	15483	15226	3941	3926	144	33	30709	7867	0.894557	0.988427	1	0
DO9698	78	76	17	18	15324	15438	3952	3949	154	35	30762	7901	0.884871	0.991891	1	0
DO8184	5	11	0	1	1265	1355	297	299	16	1	2620	596	0.274748	0.987461	1	0
DO51731	8	9	3	3	1721	1759	464	459	17	6	3480	923	1.3307	0.597998	1	0
DO7831	18	18	7	5	2705	2627	688	695	36	12	5332	1383	1.28513	0.613501	1	0
DO8786	83	101	18	15	19884	19825	4958	4910	184	33	39709	9868	0.721699	0.999793	1	0
DO7810	47	48	6	9	10891	10947	2807	2809	95	15	21838	5616	0.613979	0.999305	1	0
DO7938	87	103	22	11	15472	16027	3869	3916	190	33	31499	7785	0.702746	0.999888	1	0
DO7882	47	45	8	7	10651	10798	2774	2806	92	15	21449	5580	0.626724	0.999086	1	0
DO8463	149	166	24	17	23023	23092	5915	5939	315	41	46115	11854	0.50635	1	1	0
DO10140	155	177	24	31	28200	28417	7170	7138	332	55	56617	14308	0.65553	1	1	0
DO8642	54	66	17	13	12002	12115	3033	3035	120	30	24117	6068	0.993614	0.942026	1	0
DO7914	1	4	3	0	409	402	116	125	5	3	811	241	2.01909	0.443082	1	0
DO8424	36	40	9	11	2797	2675	664	654	76	20	5472	1318	1.09256	0.803642	1	0
DO10324	80	77	18	22	13384	13297	3278	3270	157	40	26681	6548	1.03813	0.930366	1	0
DO50090	173	171	31	32	24776	24731	6521	6465	344	63	49507	12986	0.69819	1	1	0
DO8962	19	11	5	3	1772	1761	461	457	30	8	3533	918	1.02629	0.807542	1	0
DO8938	92	78	20	21	24309	24099	6230	6252	170	41	48408	12482	0.935337	0.987478	1	0
DO10606	12	11	1	2	4802	4877	1231	1241	23	3	9679	2472	0.510711	0.977389	1	0
DO8103	109	102	28	15	15655	15891	4063	4037	211	43	31546	8100	0.79368	0.999651	1	0
DO9700	9	11	4	2	2668	2537	631	629	20	6	5205	1260	1.23929	0.628284	1	0
DO51734	126	141	29	16	38230	38402	10195	10183	267	45	76632	20378	0.633797	1	1	0
DO8826	76	77	19	9	11377	11768	2953	2942	153	28	23145	5895	0.718522	0.999558	1	0
DO10782	17	27	10	4	2481	2486	587	604	44	14	4967	1191	1.32696	0.539827	1	0
DO10662	11	11	2	3	2016	2078	527	510	22	5	4094	1037	0.897256	0.850399	1	0
DO9756	132	128	30	27	24453	24604	6194	6178	260	57	49057	12372	0.869286	0.99912	1	0
DO8127	6	13	5	1	1625	1559	392	399	19	6	3184	791	1.27114	0.615178	1	0
DO7828	169	171	22	16	28756	28579	7381	7393	340	38	57335	14774	0.433737	1	1	0
DO51733	14	14	6	4	2160	2203	494	503	28	10	4363	997	1.5629	0.365796	1	0
DO51729	26	29	5	9	3290	3358	827	824	55	14	6648	1651	1.02497	0.844027	1	0
DO223703	87	92	20	18	28551	28258	7383	7466	179	38	56809	14849	0.812177	0.998976	1	0
DO9490	20	26	4	4	2403	2521	607	611	46	8	4924	1218	0.703077	0.972941	1	0
DO7918	106	128	20	17	19879	19720	4896	4954	234	37	39599	9850	0.635673	0.999998	1	0
DO10774	15	16	5	3	1811	2022	453	450	31	8	3833	903	1.09542	0.730657	1	0
DO49095	154	139	22	13	33965	34180	8874	8897	293	35	68145	17771	0.45806	1	1	0
DO10550	85	96	29	26	17216	17655	4368	4341	181	55	34871	8709	1.21669	0.745083	1	0
DO9708	115	141	35	29	19247	19207	5108	5097	256	64	38454	10205	0.942038	0.997244	1	0
DO8224	160	153	36	37	29413	29809	7464	7440	313	73	59222	14904	0.926742	0.998484	1	0
DO9362	21	11	3	6	2219	2184	550	538	32	9	4403	1088	1.13818	0.715216	1	0
DO8658	26	37	12	10	3515	3448	920	913	63	22	6963	1833	1.32653	0.578232	1	0
DO10435	9	8	1	3	1506	1584	378	378	17	4	3090	756	0.961718	0.792691	1	0
DO10647	100	109	25	13	21102	21331	5360	5375	209	38	42433	10735	0.718686	0.999938	1	0
DO7795	10	16	4	5	1922	1830	472	482	26	9	3752	954	1.36139	0.549498	1	0
DO8818	14	8	2	4	2336	2257	570	577	22	6	4593	1147	1.0921	0.735034	1	0
DO9586	13	8	3	8	1802	1840	446	448	21	11	3642	894	2.13391	0.141033	1	0
DO9940	10	11	3	1	1723	1648	435	438	21	4	3371	873	0.735504	0.919072	1	0
DO7855	69	66	7	7	15848	15931	3869	3875	135	14	31779	7744	0.425568	0.999999	1	0
DO7780	70	59	12	11	12897	12947	3210	3236	129	23	25844	6446	0.714838	0.998778	1	0
DO10300	34	24	5	12	3225	3370	796	789	58	17	6595	1585	1.21957	0.652309	1	0
DO8159	124	102	15	29	15818	16035	4096	4097	226	44	31853	8193	0.756923	0.999918	1	0
DO7852	54	39	10	15	4247	4017	1008	990	93	25	8264	1998	1.11186	0.804426	1	0
DO8240	111	113	20	31	17515	17601	4400	4393	224	51	35116	8793	0.909264	0.995625	1	0
DO8754	22	14	4	9	2058	2054	514	501	36	13	4112	1015	1.46294	0.437097	1	0
DO8778	82	96	18	14	12614	12759	3119	3120	178	32	25373	6239	0.731117	0.999634	1	0
DO8151	77	84	9	14	16581	16493	4177	4163	161	23	33074	8340	0.56653	0.999993	1	0
DO9346	188	190	29	26	24479	24834	5776	5833	378	55	49313	11609	0.61807	1	1	0
DO50091	15	10	1	5	1386	1470	348	341	25	6	2856	689	0.994833	0.793038	1	0
DO10443	128	154	37	20	22100	22181	5411	5419	282	57	44281	10830	0.826446	0.999727	1	0
DO9530	16	16	4	6	1581	1562	393	392	32	10	3143	785	1.25119	0.627838	1	0
DO9042	19	12	2	2	2554	2701	618	625	31	4	5255	1243	0.545506	0.978962	1	0
DO10332	57	48	5	8	8883	8733	2183	2175	105	13	17616	4358	0.500465	0.999943	1	0
DO8479	32	39	4	4	15409	15508	3889	3895	71	8	30917	7784	0.447534	0.99978	1	0
DO9010	139	137	25	27	21561	21536	4961	4955	276	52	43097	9916	0.818851	0.999442	1	0
DO10276	168	171	36	35	30249	30097	7604	7569	339	71	60346	15173	0.832982	0.999939	1	0
DO9900	23	19	2	4	1660	1621	402	391	42	6	3281	793	0.591065	0.985366	1	0
DO8119	145	181	26	16	31600	32467	8385	8415	326	42	64067	16800	0.491311	1	1	0
DO8312	63	54	9	3	13226	13340	3236	3261	117	12	26566	6497	0.419381	0.999997	1	0
DO10092	45	38	2	5	12048	11991	3051	3036	83	7	24039	6087	0.333068	0.999995	1	0
DO9964	7	5	3	1	879	898	198	197	12	4	1777	395	1.49958	0.491732	1	0
DO9018	10	12	1	2	1680	1893	453	450	22	3	3573	903	0.539565	0.96967	1	0
DO9546	11	11	3	5	1592	1537	382	392	22	8	3129	774	1.47005	0.47333	1	0
DO8490	161	141	21	36	39708	39635	9963	9884	302	57	79343	19847	0.754539	0.999989	1	0
DO9290	11	13	2	1	1338	1398	335	335	24	3	2736	670	0.510448	0.975939	1	0
DO9002	839	856	29	48	68875	69066	14701	14648	1695	77	137941	29349	0.213511	1	1	0
DO8272	2	5	2	0	1166	1097	279	286	7	2	2263	565	1.14437	0.699132	1	0
DO10389	6	4	1	4	1223	1272	316	309	10	5	2495	625	1.996	0.316486	1	0
DO9378	16	19	4	2	1854	1885	456	453	35	6	3739	909	0.705139	0.954531	1	0
DO10212	9	8	1	4	1064	1193	266	264	17	5	2257	530	1.2525	0.615566	1	0
DO8874	10	9	2	6	1706	1765	426	421	19	8	3471	847	1.72547	0.331525	1	0
DO50089	14	19	4	5	1927	2040	525	515	33	9	3967	1040	1.0403	0.808453	1	0
DO7819	15	13	7	4	2024	1990	485	490	28	11	4014	975	1.61736	0.342355	1	0
DO8087	8	10	1	2	1003	981	253	247	18	3	1984	500	0.661333	0.92774	1	0
DO44092	22	24	10	7	2813	2978	778	779	46	17	5791	1557	1.37454	0.541357	1	0
DO8071	13	15	2	4	1506	1581	372	368	28	6	3087	740	0.893919	0.857442	1	0
DO9674	24	18	4	7	2150	2186	522	530	42	11	4336	1052	1.07949	0.770751	1	0
DO10405	6	11	2	2	1666	1624	391	398	17	4	3290	789	0.981138	0.777987	1	0
DO7783	725	722	21	14	40166	40491	8192	8218	1447	35	80657	16410	0.118887	1	1	0
DO7775	20	11	2	8	2671	2707	683	674	31	10	5378	1357	1.27844	0.608828	1	0
DO9210	9	10	2	5	1029	1127	270	259	19	7	2156	529	1.50154	0.464015	1	0
DO9924	56	59	17	11	11962	12137	2835	2880	115	28	24099	5715	1.0267	0.897875	1	0
DO10340	12	16	5	3	2441	2426	627	636	28	8	4867	1263	1.10101	0.75259	1	0
DO44087	3	11	2	0	1007	1045	275	284	14	2	2052	559	0.524406	0.956583	1	0
DO9434	15	18	2	6	2817	2726	719	728	33	8	5543	1447	0.928651	0.874448	1	0
DO8562	6	5	3	0	1129	1130	284	294	11	3	2259	578	1.0659	0.735549	1	0
DO10558	16	9	0	3	1868	1951	448	457	25	3	3819	905	0.506387	0.976028	1	0
DO9732	13	8	2	6	1757	1909	469	464	21	8	3666	933	1.49686	0.466574	1	0
DO44089	18	17	7	6	1490	1561	375	388	35	13	3051	763	1.48523	0.42556	1	0
DO7983	22	15	5	7	2755	2723	695	704	37	12	5478	1399	1.26994	0.620828	1	0
DO8455	8	8	4	2	1333	1219	316	319	16	6	2552	635	1.50709	0.47914	1	0
DO9314	64	58	20	16	11247	11177	2719	2741	122	36	22424	5460	1.21189	0.704819	1	0
DO7972	6	15	7	1	1884	1752	435	439	21	8	3636	874	1.58483	0.39657	1	0
DO8408	9	14	4	3	1970	2038	479	474	23	7	4008	953	1.27999	0.593257	1	0
DO8025	9	24	4	1	1687	1510	365	379	33	5	3197	744	0.651067	0.959613	1	0
DO8858	74	61	14	11	15369	15496	3779	3796	135	25	30865	7575	0.754553	0.997687	1	0
DO9908	46	39	8	7	7343	7088	1750	1749	85	15	14431	3499	0.727821	0.991237	1	0
DO9074	7	10	3	2	1507	1452	379	390	17	5	2959	769	1.13172	0.71346	1	0
DO9796	49	50	12	9	8001	8114	1942	1920	99	21	16115	3862	0.88512	0.964695	1	0
DO9916	6	6	2	3	1184	1224	271	277	12	5	2408	548	1.8309	0.342364	1	0
DO9868	5	8	1	2	922	944	207	201	13	3	1866	408	1.05543	0.713188	1	0
DO10349	15	5	2	4	1337	1438	349	343	20	6	2775	692	1.20303	0.66036	1	0
DO9836	14	9	2	4	1728	1729	405	396	23	6	3457	801	1.12588	0.693652	1	0
DO8866	15	17	5	5	1896	1879	447	443	32	10	3775	890	1.32549	0.546015	1	0
DO8256	19	15	8	4	1919	1854	469	473	34	12	3773	942	1.41364	0.487499	1	0
DO10220	11	9	5	3	1944	1943	483	489	20	8	3887	972	1.59959	0.401644	1	0
DO10020	99	94	15	24	11927	11740	2633	2651	193	39	23667	5284	0.905082	0.984023	1	0
DO10068	77	103	28	17	13848	14070	3202	3204	180	45	27918	6406	1.08953	0.870986	1	0
DO9410	8	4	1	1	1008	1012	261	254	12	2	2020	515	0.653722	0.905683	1	0
DO9860	23	46	13	12	3445	3464	859	871	69	25	6909	1730	1.44697	0.403537	1	0
DO8400	91	61	15	21	13231	13165	3129	3129	152	36	26396	6258	0.998991	0.942417	1	0
DO10060	11	9	3	2	2247	2160	540	535	20	5	4407	1075	1.02488	0.765502	1	0
DO8384	21	24	7	5	4175	4250	979	998	45	12	8425	1977	1.1364	0.714439	1	0
DO8546	10	12	2	1	1679	1605	352	354	22	3	3284	706	0.634303	0.928162	1	0
DO8570	12	12	2	4	1986	1954	474	488	24	6	3940	962	1.02391	0.77604	1	0
DO10486	14	14	4	0	1794	1776	512	509	28	4	3570	1021	0.49951	0.991252	1	0
DO8898	290	266	8	9	15186	15374	3244	3204	556	17	30560	6448	0.144911	1	1	0
DO10228	16	17	5	5	2378	2478	627	632	33	10	4856	1259	1.1688	0.709855	1	0
DO10260	13	9	2	4	1594	1578	393	401	22	6	3172	794	1.08954	0.737292	1	0
DO8762	8	13	6	4	1739	1848	438	437	21	10	3587	875	1.95211	0.206948	1	0
DO9114	46	53	16	13	13295	13586	3389	3333	99	29	26881	6722	1.17141	0.760044	1	0
DO9828	25	31	5	5	3422	3445	809	799	56	10	6867	1608	0.762593	0.963351	1	0
DO8722	104	112	31	21	16252	16130	4137	4148	216	52	32382	8285	0.940937	0.992719	1	0
DO9788	15	18	8	7	2325	2245	564	564	33	15	4570	1128	1.84155	0.187446	1	0
DO9852	12	9	3	5	1682	1600	442	447	21	8	3282	889	1.4064	0.546816	1	0
DO10244	90	108	13	17	16213	16310	4237	4195	198	30	32523	8432	0.584408	0.999999	1	0
DO44090	32	29	4	5	7168	7198	1829	1859	61	9	14366	3688	0.574722	0.99717	1	0
DO7798	91	98	32	26	17162	16797	3961	3985	189	58	33959	7946	1.31151	0.512571	1	0
DO51732	30	25	11	6	3523	3668	883	864	55	17	7191	1747	1.27228	0.598896	1	0
DO8970	10	8	0	3	1231	1185	275	260	18	3	2416	535	0.752648	0.874692	1	0
DO8248	11	9	2	1	1664	1553	389	387	20	3	3217	776	0.621843	0.940415	1	0
DO10172	239	267	11	5	12695	12839	2618	2646	506	16	25534	5264	0.153381	1	1	0
DO10790	1	1	0	1	216	241	56	53	2	1	457	109	2.09633	0.560421	1	0
DO9170	0	1	1	0	303	300	94	97	1	1	603	191	3.15707	0.534355	1	0
DO7890	13	7	1	2	1684	1756	399	416	20	3	3440	815	0.633129	0.9349	1	0
DO10357	13	12	3	8	2192	2278	574	565	25	11	4470	1139	1.72678	0.299427	1	0
DO8498	11	8	3	3	1899	1771	482	494	19	6	3670	976	1.18745	0.688509	1	0
DO9418	7	10	1	2	1351	1431	383	385	17	3	2782	768	0.639246	0.942976	1	0
DO10268	1	1	0	0	362	321	81	83	2	0	683	164	0	1	1	0
DO223702	20	19	7	6	2695	2757	687	695	39	13	5452	1382	1.315	0.576233	1	0
DO51724	16	10	2	4	1982	1901	506	499	26	6	3883	1005	0.891619	0.871237	1	0
DO9570	31	39	5	2	2378	2309	544	562	70	7	4687	1106	0.423779	0.999703	1	0
DO9090	3	2	1	0	425	419	116	120	5	1	844	236	0.715254	0.860276	1	0
DO9338	12	15	5	3	1277	1229	325	326	27	8	2506	651	1.14058	0.723046	1	0
DO8296	9	6	1	1	1482	1527	370	362	15	2	3009	732	0.548087	0.943201	1	0
DO7807	8	4	1	4	1572	1415	375	380	12	5	2987	755	1.64845	0.437612	1	0
DO223705	19	26	10	7	2396	2303	588	585	45	17	4699	1173	1.51337	0.37532	1	0
DO9650	9	11	3	0	1106	1167	277	279	20	3	2273	556	0.613219	0.944352	1	0
DO8487	5	7	4	3	1642	1583	428	429	12	7	3225	857	2.19516	0.221664	1	0
DO9618	12	20	8	0	2295	2226	534	548	32	8	4521	1082	1.04459	0.774224	1	0
DO10419	5	6	2	1	878	926	206	197	11	3	1804	403	1.22084	0.636103	1	0
DO219106	20	21	4	6	2503	2625	647	653	41	10	5128	1300	0.962101	0.866096	1	0
DO9682	7	10	3	3	1383	1411	321	321	17	6	2794	642	1.53601	0.441082	1	0
DO8018	136	180	51	37	27214	27352	6374	6307	316	88	54566	12681	1.1983	0.772085	1	0
DO7977	82	65	9	7	9818	10079	2355	2346	147	16	19897	4701	0.460681	0.999998	1	0
DO10622	13	16	5	6	1598	1559	377	378	29	11	3157	755	1.58607	0.356098	1	0
DO223704	7	12	3	1	2004	2023	522	521	19	4	4027	1043	0.812837	0.882561	1	0
DO9748	10	14	4	2	1787	1658	408	416	24	6	3445	824	1.04521	0.756963	1	0
DO8506	30	26	7	9	2436	2404	599	596	56	16	4840	1195	1.1572	0.72755	1	0
DO9202	17	18	2	2	1895	2035	457	441	35	4	3930	898	0.500159	0.987046	1	0
DO7781	8	9	2	3	979	1054	225	224	17	5	2033	449	1.33172	0.55494	1	0
DO10502	15	10	4	3	1863	1829	412	416	25	7	3692	828	1.2485	0.59876	1	0
DO8336	10	10	2	3	1200	1248	295	292	20	5	2448	587	1.04259	0.750646	1	0
DO8706	6	10	2	0	1272	1234	288	298	16	2	2506	586	0.534556	0.945976	1	0
DO7834	10	7	0	0	1276	1286	306	304	17	0	2562	610	0	1	1	0
DO44091	24	26	7	8	2548	2585	614	611	50	15	5133	1225	1.25706	0.606851	1	0
DO9482	15	7	3	3	1376	1410	321	320	22	6	2786	641	1.18536	0.650996	1	0
DO10252	10	9	1	1	1073	1095	267	262	19	2	2168	529	0.4314	0.977859	1	0
DO9162	24	22	4	5	1618	1679	387	387	46	9	3297	774	0.833418	0.92371	1	0
DO7958	2	3	0	1	974	1068	242	241	5	1	2042	483	0.845549	0.802096	1	0
DO50092	12	17	2	1	2466	2549	637	623	29	3	5015	1260	0.411741	0.993471	1	0
DO7894	12	10	1	3	1338	1331	321	315	22	4	2669	636	0.763007	0.89768	1	0
DO8946	16	23	5	5	2026	2018	488	487	39	10	4044	975	1.06351	0.775896	1	0
DO9594	19	13	7	5	1960	2034	482	478	32	12	3994	960	1.56016	0.363672	1	0
DO8167	11	11	4	1	1558	1679	380	371	22	5	3237	751	0.979603	0.784558	1	0
DO44093	8	6	1	1	1422	1432	348	345	14	2	2854	693	0.588332	0.928195	1	0
DO7942	5	11	0	3	1471	1577	365	362	16	3	3048	727	0.786107	0.865825	1	0
DO9306	7	7	2	1	1170	1143	282	282	14	3	2313	564	0.878799	0.821635	1	0
DO8004	9	8	1	3	1065	1085	249	248	17	4	2150	497	1.01787	0.74988	1	0
DO8432	9	10	3	1	1331	1488	329	326	19	4	2819	655	0.906067	0.816398	1	0
DO44088	25	20	2	6	2889	2863	759	758	45	8	5752	1517	0.674079	0.982823	1	0
DO8063	19	12	3	10	2343	2305	585	587	31	13	4648	1172	1.66311	0.306853	1	0
DO9716	40	37	10	12	2399	2484	581	578	77	22	4883	1159	1.20375	0.674958	1	0
DO8522	5	4	2	1	1073	1016	256	263	9	3	2089	519	1.34168	0.605065	1	0
DO8304	7	8	3	4	1110	1057	280	271	15	7	2167	551	1.83533	0.319346	1	0
DO10459	17	19	8	6	1713	1732	428	437	36	14	3445	865	1.54881	0.371719	1	0
DO7878	27	20	7	6	2100	2058	516	503	47	13	4158	1019	1.12864	0.740347	1	0
DO10028	14	5	0	1	1076	974	245	245	19	1	2050	490	0.220193	0.995677	1	0
DO9026	6	9	1	0	910	1009	248	252	15	1	1919	500	0.255867	0.991901	1	0
DO7784	8	7	1	3	2023	2005	495	491	15	4	4028	986	1.08938	0.719722	1	0
DO10292	3	4	1	1	790	866	200	190	7	2	1656	390	1.21319	0.663998	1	0
DO10518	32	31	13	9	2208	2213	493	493	63	22	4421	986	1.56576	0.252629	1	0
DO8954	19	18	6	4	2230	2270	543	544	37	10	4500	1087	1.11887	0.729614	1	0
DO10148	13	23	2	4	2013	2135	479	483	36	6	4148	962	0.718642	0.945994	1	0
DO8922	13	10	2	6	1474	1567	386	395	23	8	3041	781	1.35434	0.562719	1	0
DO7792	21	26	7	8	2039	2033	460	455	47	15	4072	915	1.4203	0.422442	1	0
DO9980	9	10	4	2	1468	1563	402	400	19	6	3031	802	1.19346	0.683189	1	0
DO9988	6	8	2	0	1185	1116	253	255	14	2	2301	508	0.647075	0.897504	1	0
DO7906	9	4	1	1	1318	1231	305	316	13	2	2549	621	0.631488	0.911285	1	0
DO8850	21	17	2	7	2050	2046	470	473	38	9	4096	943	1.02874	0.785379	1	0
DO7967	11	11	5	4	2180	2223	541	534	22	9	4403	1075	1.67556	0.338797	1	0
DO44095	11	14	3	2	1678	1678	445	439	25	5	3356	884	0.759276	0.926587	1	0
DO8352	8	9	3	1	1349	1336	334	330	17	4	2685	664	0.951453	0.800381	1	0
DO10590	33	22	8	4	2502	2674	598	595	55	12	5176	1193	0.946613	0.874766	1	0
DO7954	9	5	1	2	2231	2206	474	479	14	3	4437	953	0.997677	0.740525	1	0
DO10100	17	29	8	3	3384	3590	855	844	46	11	6974	1699	0.981575	0.852216	1	0
DO9498	5	9	4	2	2823	2843	742	757	14	6	5666	1499	1.61994	0.442627	1	0
DO49102	26	27	6	6	3000	2984	735	726	53	12	5984	1461	0.927357	0.898876	1	0
DO10670	16	20	8	7	2321	2304	572	570	36	15	4625	1142	1.68746	0.264326	1	0
DO10012	20	22	4	7	2840	2935	706	697	42	11	5775	1403	1.07805	0.772537	1	0
DO8738	12	15	2	6	1858	1997	470	463	27	8	3855	933	1.22425	0.637912	1	0
DO9122	1	2	0	0	315	317	91	97	3	0	632	188	0	1	1	0
DO7997	7	5	0	2	941	973	192	196	12	2	1914	388	0.822165	0.808768	1	0
DO9690	13	11	2	3	1327	1319	323	318	24	5	2646	641	0.859984	0.864878	1	0
DO10397	31	20	9	10	2364	2418	561	569	51	19	4782	1130	1.57657	0.287293	1	0
DO9258	21	16	5	3	1779	1745	389	386	37	8	3524	775	0.983156	0.802702	1	0
DO7779	17	8	3	2	1320	1367	296	300	25	5	2687	596	0.901678	0.826708	1	0
DO10341	12	8	1	3	1530	1479	363	358	20	4	3009	721	0.834674	0.860993	1	0
DO9234	11	9	3	2	1672	1680	402	423	20	5	3352	825	1.01576	0.77303	1	0
DO10116	12	7	3	7	1509	1476	357	356	19	10	2985	713	2.20344	0.134312	1	0
DO10598	8	12	2	1	1418	1457	319	327	20	3	2875	646	0.66757	0.916617	1	0
DO7804	9	10	3	4	1822	1817	424	426	19	7	3639	850	1.57728	0.407276	1	0
DO9562	16	18	6	7	1876	1929	432	424	34	13	3805	856	1.69959	0.247226	1	0
DO9506	6	10	2	3	1562	1523	358	359	16	5	3085	717	1.34458	0.560124	1	0
DO8439	8	10	3	1	1438	1296	329	322	18	4	2734	651	0.933265	0.804485	1	0
DO8554	5	7	2	1	965	1041	239	240	12	3	2006	479	1.04697	0.732369	1	0
DO9178	16	17	3	3	1719	1801	417	423	33	6	3520	840	0.761905	0.929354	1	0
DO8890	13	4	0	5	940	946	247	246	17	5	1886	493	1.12516	0.718864	1	0
DO8288	16	12	4	7	2128	2125	530	539	28	11	4253	1069	1.56298	0.388839	1	0
DO9322	15	9	2	3	1940	1978	497	488	24	5	3918	985	0.82868	0.887461	1	0
DO9634	8	7	0	4	1152	1185	277	282	15	4	2337	559	1.11485	0.700592	1	0
DO8328	10	8	4	4	1246	1253	298	299	18	8	2499	597	1.86041	0.270342	1	0
DO9218	29	26	6	13	3527	3568	880	891	55	19	7095	1771	1.38396	0.488632	1	0
DO8914	23	29	7	5	2385	2377	581	584	52	12	4762	1165	0.943282	0.888338	1	0
DO9514	17	12	2	2	2752	2630	661	660	29	4	5382	1321	0.561957	0.976292	1	0
DO10124	19	29	14	7	2444	2445	536	539	48	21	4889	1075	1.98971	0.0663077	1	0
DO10758	7	9	5	2	1591	1624	415	434	16	7	3215	849	1.65673	0.407363	1	0
DO10044	15	27	8	7	2049	2001	460	465	42	15	4050	925	1.56371	0.314488	1	0
DO8039	9	11	2	5	1455	1591	362	356	20	7	3046	718	1.48482	0.460561	1	0
DO8690	26	29	12	6	2836	2776	672	668	55	18	5612	1340	1.37064	0.483739	1	0
DO8594	6	6	0	0	1614	1514	363	354	12	0	3128	717	0	1	1	0
DO7822	13	16	2	8	1574	1698	384	390	29	10	3272	774	1.45772	0.447155	1	0
DO10534	15	22	9	6	1891	2025	459	463	37	15	3916	922	1.72187	0.228754	1	0
DO9538	6	8	4	1	1438	1360	353	366	14	5	2798	719	1.38983	0.563105	1	0
DO8471	16	17	5	5	1997	2003	456	462	33	10	4000	918	1.32039	0.540769	1	0
DO10164	20	25	5	3	2131	2163	496	489	45	8	4294	985	0.775003	0.941292	1	0
DO9442	12	5	1	4	1806	1780	450	444	17	5	3586	894	1.17976	0.673957	1	0
DO10655	12	16	4	3	1716	1725	432	433	28	7	3441	865	0.994509	0.812471	1	0
DO10308	7	3	2	2	973	994	235	238	10	4	1967	473	1.66342	0.446151	1	0
DO9394	6	7	4	3	1342	1418	330	333	13	7	2760	663	2.24156	0.186032	1	0
DO7816	12	7	2	3	1000	1006	235	229	19	5	2006	464	1.1377	0.682318	1	0
DO8906	10	9	0	2	1726	1696	410	404	19	2	3422	814	0.442519	0.974649	1	0
DO8834	2	9	1	0	801	804	179	184	11	1	1605	363	0.401953	0.953686	1	0
DO9186	7	7	1	1	1794	1841	439	446	14	2	3635	885	0.586764	0.929012	1	0
DO7862	7	3	0	2	1427	1354	319	319	10	2	2781	638	0.871787	0.799554	1	0
DO9812	12	15	3	4	1831	1783	431	437	27	7	3614	868	1.07945	0.741245	1	0
DO9972	4	11	3	0	1408	1445	340	342	15	3	2853	682	0.836657	0.840571	1	0
DO8530	8	10	1	4	1557	1723	362	372	18	5	3280	734	1.2413	0.610402	1	0
DO223706	24	24	2	7	2731	2779	676	665	48	9	5510	1341	0.770414	0.956558	1	0
DO10542	14	15	8	7	1806	1718	455	446	29	15	3524	901	2.02304	0.133891	1	0
DO8538	12	10	2	3	1541	1597	379	375	22	5	3138	754	0.945864	0.812179	1	0
DO7922	15	15	2	4	2046	2147	526	532	30	6	4193	1058	0.792628	0.920624	1	0
DO44094	18	26	8	4	2761	2831	733	735	44	12	5592	1468	1.03889	0.833588	1	0
DO9932	14	20	4	2	2083	2191	512	511	34	6	4274	1023	0.737278	0.9407	1	0
DO9666	14	13	3	5	1587	1592	371	379	27	8	3179	750	1.2559	0.60606	1	0
DO8682	8	6	4	4	1442	1484	345	347	14	8	2926	692	2.41618	0.127856	1	0
DO9772	7	5	2	0	1398	1339	335	345	12	2	2737	680	0.670833	0.896579	1	0
DO8714	9	3	0	4	1600	1577	397	400	12	4	3177	797	1.32873	0.598541	1	0
DO9602	25	21	3	10	3042	3088	758	756	46	13	6130	1514	1.14425	0.728384	1	0
DO7849	4	5	2	0	1477	1459	385	385	9	2	2936	770	0.84733	0.826954	1	0
DO10196	3	6	2	0	1238	1248	290	293	9	2	2486	583	0.947589	0.768993	1	0
DO10076	7	7	1	0	1360	1450	347	363	14	1	2810	710	0.282696	0.98724	1	0
DO8047	10	11	1	0	1520	1451	381	384	21	1	2971	765	0.184936	0.998542	1	0
DO9034	6	10	2	1	1545	1590	369	378	16	3	3135	747	0.786898	0.865326	1	0
DO44086	11	9	4	5	1972	2110	541	545	20	9	4082	1086	1.69144	0.361163	1	0
DO10614	7	8	3	2	961	987	249	247	15	5	1948	496	1.30914	0.60434	1	0
DO10566	12	24	7	4	2599	2659	599	606	36	11	5258	1205	1.33329	0.525484	1	0
DO10236	5	10	4	1	1572	1750	410	402	15	5	3322	812	1.36371	0.562919	1	0
DO7946	6	10	3	2	1170	1149	294	290	16	5	2319	584	1.2409	0.640235	1	0
DO7874	17	21	5	5	2391	2247	556	557	38	10	4638	1113	1.09661	0.746752	1	0
DO9106	5	8	2	2	1047	1070	270	267	13	4	2117	537	1.21301	0.660146	1	0
DO8232	16	10	4	1	1864	1828	426	426	26	5	3692	852	0.833333	0.873738	1	0
DO9426	11	8	5	8	1605	1625	382	374	19	13	3230	756	2.92328	0.023409	1	0
DO8143	4	10	3	2	1429	1555	364	374	14	5	2984	738	1.44406	0.524406	1	0
DO50093	14	17	2	5	1632	1770	409	406	31	7	3402	815	0.942569	0.838229	1	0
DO8344	12	13	5	5	1457	1440	359	363	25	10	2897	722	1.60499	0.371415	1	0
DO51726	5	9	2	2	1251	1357	323	312	14	4	2608	635	1.17345	0.671875	1	0
DO8200	13	10	2	3	1447	1460	372	378	23	5	2907	750	0.842609	0.883396	1	0
DO8216	12	11	3	4	1480	1520	382	387	23	7	3000	769	1.18731	0.680827	1	0
DO8392	4	7	3	1	1187	1190	265	271	11	4	2377	536	1.61262	0.449208	1	0
DO8586	11	11	6	3	1872	1786	427	439	22	9	3658	866	1.72801	0.303759	1	0
DO9226	14	15	5	4	2408	2270	562	562	29	9	4678	1124	1.29163	0.58239	1	0
DO9138	12	9	3	2	1460	1460	330	332	21	5	2920	662	1.05021	0.734283	1	0
DO10742	15	11	1	3	2221	2290	519	514	26	4	4511	1033	0.67183	0.936395	1	0
DO10694	18	14	5	3	2137	2170	496	499	32	8	4307	995	1.08216	0.736136	1	0
DO7777	5	8	0	1	1014	1046	245	246	13	1	2060	491	0.322732	0.977736	1	0
DO10494	11	4	0	2	1139	1081	311	298	15	2	2220	609	0.486043	0.967864	1	0
DO7930	5	11	3	2	1014	996	222	218	16	5	2010	440	1.42756	0.501314	1	0
DO8280	16	16	5	2	2357	2329	573	581	32	7	4686	1154	0.888269	0.878008	1	0
DO8810	2	1	1	1	415	448	133	130	3	2	863	263	2.18758	0.48292	1	0
DO9554	9	5	0	2	1071	1145	278	269	14	2	2216	547	0.578741	0.932767	1	0
DO9386	9	10	4	1	1314	1249	313	313	19	5	2563	626	1.07743	0.732536	1	0
DO10526	4	5	1	1	1100	1183	293	297	9	2	2283	590	0.859887	0.819691	1	0
DO10467	10	7	2	2	1379	1322	326	329	17	4	2701	655	0.970274	0.786202	1	0
DO8618	25	16	6	6	2484	2470	591	595	41	12	4954	1186	1.22256	0.639708	1	0
DO10427	12	3	1	4	1697	1663	436	439	15	5	3360	875	1.28	0.626684	1	0
DO51727	8	12	4	3	1011	1053	272	283	20	7	2064	555	1.30162	0.617698	1	0
DO10381	14	12	3	6	2087	2119	525	519	26	9	4206	1044	1.39456	0.516609	1	0
DO9058	10	12	2	1	1567	1375	378	381	22	3	2942	759	0.528566	0.97324	1	0
DO10702	11	13	3	4	1462	1469	341	340	24	7	2931	681	1.25532	0.603935	1	0
DO9844	11	13	3	2	1553	1391	334	340	24	5	2944	674	0.90999	0.826436	1	0
DO10686	15	7	3	1	1623	1704	394	394	22	4	3327	788	0.767651	0.894829	1	0
DO8930	2	0	0	1	285	330	92	86	2	1	615	178	1.72753	0.642261	1	0
DO7866	3	5	2	0	1423	1357	301	294	8	2	2780	595	1.16807	0.665381	1	0
DO9082	6	8	0	2	1068	1157	265	271	14	2	2225	536	0.593017	0.925822	1	0
DO8746	7	7	0	1	887	898	191	187	14	1	1785	378	0.337302	0.971619	1	0
DO10475	3	4	0	2	977	1023	250	254	7	2	2000	504	1.13379	0.704726	1	0
DO7782	4	3	0	1	729	797	165	167	7	1	1526	332	0.656627	0.859546	1	0
DO9740	14	12	5	3	2119	2179	531	533	26	8	4298	1064	1.24291	0.630847	1	0
DO10188	5	6	0	3	1108	1092	277	281	11	3	2200	558	1.07527	0.729353	1	0
DO7840	8	9	0	5	1176	1325	315	301	17	5	2501	616	1.19414	0.662306	1	0
DO10316	0	1	1	0	320	338	88	82	1	1	658	170	3.87059	0.451345	1	0
DO7825	4	12	3	2	1210	1218	277	281	16	5	2428	558	1.35977	0.549104	1	0
DO10718	18	28	3	5	2082	2213	497	499	46	8	4295	996	0.749956	0.952893	1	0
DO8626	10	10	2	0	1493	1448	357	357	20	2	2941	714	0.411905	0.982072	1	0
DO8320	1	3	2	0	391	415	126	126	4	2	806	252	1.59921	0.6078	1	0
DO9282	17	12	5	4	1617	1539	343	354	29	9	3156	697	1.40523	0.469854	1	0
DO219027	16	15	2	4	1509	1636	398	389	31	6	3145	787	0.773456	0.928575	1	0
DO9474	8	6	2	3	774	881	185	184	14	5	1655	369	1.60182	0.424344	1	0
DO10004	12	9	0	4	1103	1247	272	276	21	4	2350	548	0.816823	0.867133	1	0
DO8376	11	5	1	4	1486	1566	380	370	16	5	3052	750	1.27167	0.615818	1	0
DO10750	12	15	4	4	1830	1676	394	411	27	8	3506	805	1.29045	0.571799	1	0
DO9330	16	21	7	5	2008	2136	442	442	37	12	4144	884	1.52036	0.348696	1	0
DO10766	5	8	1	1	1091	1121	270	256	13	2	2212	526	0.646973	0.903038	1	0
DO10510	11	11	3	2	1431	1458	348	363	22	5	2889	711	0.923475	0.829992	1	0
DO9194	9	14	5	4	1473	1584	377	379	23	9	3057	756	1.5823	0.394143	1	0
DO9098	14	12	5	7	1445	1407	359	354	26	12	2852	713	1.84615	0.225253	1	0
DO8802	11	7	1	4	1828	1808	412	411	18	5	3636	823	1.22722	0.621574	1	0
DO9780	23	14	2	5	1977	2048	447	448	37	7	4025	895	0.850823	0.885992	1	0
DO7950	9	10	2	3	1238	1319	298	304	19	5	2557	602	1.11777	0.698866	1	0
DO9658	16	13	2	2	2028	2032	467	464	29	4	4060	931	0.601504	0.962421	1	0
DO9522	20	15	5	4	2098	2050	543	531	35	9	4148	1074	0.993136	0.839685	1	0
DO7990	9	21	7	1	2505	2599	658	641	30	8	5104	1299	1.04778	0.787011	1	0
DO51730	16	17	5	6	1762	1808	464	463	33	11	3570	927	1.28371	0.615191	1	0
DO9146	11	13	2	4	1537	1561	343	338	24	6	3098	681	1.1373	0.673205	1	0
DO7778	5	19	5	2	1505	1368	341	340	24	7	2873	681	1.23048	0.627312	1	0
DO10204	4	0	0	1	902	897	217	220	4	1	1799	437	1.02918	0.751517	1	0
DO7858	22	13	5	10	1500	1454	314	305	35	15	2954	619	2.04523	0.0874518	1	0
DO7886	3	6	1	1	869	852	212	210	9	2	1721	422	0.906266	0.79285	1	0
DO10052	6	6	2	1	818	814	188	198	12	3	1632	386	1.05699	0.72571	1	0
DO10036	6	2	0	1	881	892	200	205	8	1	1773	405	0.547222	0.902994	1	0
DO51728	10	8	0	2	1206	1317	290	298	18	2	2523	588	0.476757	0.964633	1	0
DO10180	5	7	2	1	1144	1192	280	288	12	3	2336	568	1.02817	0.744962	1	0
DO10631	14	8	4	5	1646	1516	403	399	22	9	3162	802	1.6129	0.385745	1	0
DO8674	18	25	6	7	2763	2859	678	689	43	13	5622	1367	1.24336	0.626878	1	0
DO9298	13	10	3	2	1154	1184	285	278	23	5	2338	563	0.902772	0.838761	1	0
DO9458	5	2	0	0	928	863	209	207	7	0	1791	416	0	1	1	0
DO8011	1	1	0	0	235	264	71	70	2	0	499	141	0	1	1	0
DO9266	14	10	3	6	1777	1762	434	426	24	9	3539	860	1.54317	0.410927	1	0
DO7870	14	21	5	2	1617	1625	350	359	35	7	3242	709	0.914528	0.84153	1	0
DO10734	8	3	2	4	698	780	165	167	11	6	1478	332	2.42826	0.165364	1	0
DO8055	7	20	8	1	1638	1645	409	420	27	9	3283	829	1.32006	0.577924	1	0
DO9130	2	2	1	0	418	421	119	126	4	1	839	245	0.856122	0.822308	1	0
DO10451	7	7	2	4	1004	1057	240	237	14	6	2061	477	1.85175	0.311102	1	0
DO9948	3	3	1	1	307	340	90	93	6	2	647	183	1.17851	0.710019	1	0
DO10084	1	2	0	0	379	359	107	109	3	0	738	216	0	1	1	0
DO9066	1	0	0	1	189	220	58	55	1	1	409	113	3.61947	0.478298	1	0
DO10284	2	0	0	2	278	259	74	73	2	2	537	147	3.65306	0.304973	1	0
DO10108	6	8	3	3	757	792	200	200	14	6	1549	400	1.65964	0.41834	1	0
DO8079	1	1	0	0	301	254	70	74	2	0	555	144	0	1	1	0
DO9626	0	0	0	0	231	252	67	69	0	0	483	136	NA	1	1	0
DO9250	0	0	0	0	340	354	96	91	0	0	694	187	NA	1	1	0
DO9466	1	0	0	1	345	342	110	107	1	1	687	217	3.1659	0.533006	1	0
Total	19909	20459	2824	2774	2477914	2489594	595681	595822	40368	5598	4967508	1191503	0.578148	1	1	0

## Sheet: S12e
Tumor_Sample_Barcode	G_to_T	C_to_A	gCn_to_A	nGc_to_T	g	c	gcn	ngc	C_to_A_revcomp	gCn_to_A_revcomp	c_revcomp	gcn_revcomp	gCn_to_A_Enrich	gCn_to_A_Enrich_Fisher_Pval	BH_Corr_Pval	gCn_to_A_MutLoad
DO223133	29	18	2	5	3653	3901	776	778	47	7	7554	1554	0.723979	0.946229	1	0
DO223137	17	27	5	6	3430	3136	715	715	44	11	6566	1430	1.1479	0.676496	1	0
DO223143	12	12	5	1	2478	2471	484	483	24	6	4949	967	1.27947	0.547934	1	0
DO223121	3	3	1	0	353	345	70	69	6	1	698	139	0.83693	0.78924	1	0
DO223015	10	19	3	3	1926	1882	503	503	29	6	3808	1006	0.783163	0.929917	1	0
DO223038	6	7	3	0	1211	1217	289	299	13	3	2428	588	0.952904	0.782587	1	0
DO223071	17	6	3	8	1309	1438	352	342	23	11	2747	694	1.89306	0.223631	1	0
DO223030	3	5	1	1	1354	1436	365	367	8	2	2790	732	0.952869	0.782734	1	0
DO222690	6	6	2	0	1074	1010	254	261	12	2	2084	515	0.674434	0.894559	1	0
DO223144	25	37	5	5	7579	7620	1812	1808	62	10	15199	3620	0.677197	0.986935	1	0
DO223145	25	19	4	6	4653	4866	1095	1072	44	10	9519	2167	0.998343	0.815967	1	0
DO223116	24	22	5	4	3478	3577	753	762	46	9	7055	1515	0.911106	0.862734	1	0
DO222472	9	9	4	0	2478	2524	594	596	18	4	5002	1190	0.93408	0.803986	1	0
DO223014	6	10	1	1	2549	2424	609	601	16	2	4973	1210	0.51374	0.954963	1	0
DO223025	6	4	0	2	875	818	217	225	10	2	1693	442	0.766063	0.860966	1	0
DO223102	7	12	2	4	2036	2055	457	455	19	6	4091	912	1.41655	0.49653	1	0
DO223092	9	6	1	3	1586	1510	368	364	15	4	3096	732	1.12787	0.690786	1	0
DO223155	5	6	1	1	589	692	135	132	11	2	1281	267	0.872319	0.788207	1	0
DO223040	6	11	5	2	921	884	216	219	17	7	1805	435	1.70859	0.35524	1	0
DO223130	38	38	6	10	8023	7950	1887	1894	76	16	15973	3781	0.889378	0.942042	1	0
DO223151	3	5	0	2	651	663	133	129	8	2	1314	262	1.25382	0.623275	1	0
DO223029	16	10	3	4	1569	1620	397	394	26	7	3189	791	1.08543	0.744904	1	0
DO222469	5	14	5	0	1782	1844	396	404	19	5	3626	800	1.19276	0.636854	1	0
DO222642	17	11	2	4	1887	1910	445	433	28	6	3797	878	0.9267	0.830703	1	0
DO222771	9	13	4	2	1270	1290	288	299	22	6	2560	587	1.18941	0.647413	1	0
DO223124	29	34	7	7	3913	3856	834	831	63	14	7769	1665	1.0369	0.794832	1	0
DO223138	21	21	5	6	2638	2673	603	592	42	11	5311	1195	1.164	0.671414	1	0
DO223146	3	10	2	0	1365	1285	310	307	13	2	2650	617	0.660765	0.895592	1	0
DO223048	12	13	2	3	3213	3112	804	796	25	5	6325	1600	0.790625	0.907893	1	0
DO48211	10	5	2	4	980	975	234	231	15	6	1955	465	1.68172	0.383823	1	0
DO222720	2	6	0	0	579	625	143	148	8	0	1204	291	0	1	1	0
DO223046	15	15	4	3	2829	2859	657	652	30	7	5688	1309	1.0139	0.779876	1	0
DO48276	11	12	3	5	728	684	167	161	23	8	1412	328	1.49735	0.437494	1	0
DO48214	3	6	1	0	819	762	194	199	9	1	1581	393	0.446989	0.942432	1	0
DO223068	30	32	5	3	4465	4272	1119	1091	62	8	8737	2210	0.510115	0.998767	1	0
DO223148	5	7	3	1	918	977	209	213	12	4	1895	422	1.49684	0.493232	1	0
DO223099	4	7	0	2	709	665	157	157	11	2	1374	314	0.795599	0.833523	1	0
DO223009	22	10	7	10	1985	2002	500	498	32	17	3987	998	2.12234	0.0862239	1	0
DO223094	3	1	0	1	593	577	116	110	4	1	1170	226	1.29425	0.658835	1	0
DO223152	7	3	1	1	437	452	80	86	10	2	889	166	1.07108	0.68661	1	0
DO223074	11	13	3	4	1767	1785	409	407	24	7	3552	816	1.26961	0.590546	1	0
DO223080	5	8	5	2	746	774	154	156	13	7	1520	310	2.6402	0.0968913	1	0
DO223095	10	14	2	3	2469	2431	518	519	24	5	4900	1037	0.98441	0.765037	1	0
DO222589	12	3	2	3	446	445	111	112	15	5	891	223	1.33184	0.587966	1	0
DO48234	7	14	5	1	1595	1614	381	378	21	6	3209	759	1.20798	0.64283	1	0
DO222586	10	6	2	3	1180	1262	294	284	16	5	2442	578	1.32029	0.57848	1	0
DO48232	11	3	0	0	909	965	227	228	14	0	1874	455	0	1	1	0
DO223142	27	31	8	5	2609	2752	585	587	58	13	5361	1172	1.02526	0.804517	1	0
DO223004	7	1	0	3	1298	1263	323	311	8	3	2561	634	1.51479	0.537841	1	0
DO48221	17	13	4	6	1308	1365	325	333	30	10	2673	658	1.3541	0.539144	1	0
DO222744	5	10	1	2	1347	1342	317	307	15	3	2689	624	0.861859	0.823707	1	0
DO223012	7	18	2	2	2397	2336	614	613	25	4	4733	1227	0.61718	0.963587	1	0
DO223006	4	2	1	3	501	525	147	142	6	4	1026	289	2.36678	0.304633	1	0
DO223157	27	19	3	11	2739	2849	601	599	46	14	5588	1200	1.41725	0.413374	1	0
DO48226	6	4	1	3	689	629	142	139	10	4	1318	281	1.87616	0.350252	1	0
DO222570	8	12	0	0	1497	1604	383	383	20	0	3101	766	0	1	1	0
DO48268	8	6	2	1	849	900	226	225	14	3	1749	451	0.83101	0.853041	1	0
DO222705	10	8	1	0	2057	2177	500	506	18	1	4234	1006	0.233819	0.994179	1	0
DO223045	25	21	1	3	4448	4630	1120	1107	46	4	9078	2227	0.354464	0.999353	1	0
DO223109	20	22	5	5	3613	3477	723	722	42	10	7090	1445	1.16823	0.635989	1	0
DO223084	4	6	1	1	830	823	203	199	10	2	1653	402	0.822388	0.828469	1	0
DO223118	9	11	2	0	1381	1539	323	325	20	2	2920	648	0.450617	0.970624	1	0
DO223122	32	34	9	5	5048	5060	1045	1046	66	14	10108	2091	1.0254	0.797268	1	0
DO223120	12	4	3	2	2307	2407	496	497	16	5	4714	993	1.48351	0.463333	1	0
DO222455	7	13	4	2	1232	1144	274	274	20	6	2376	548	1.30073	0.575892	1	0
DO48242	19	20	4	4	2322	2439	575	577	39	8	4761	1152	0.847756	0.910322	1	0
DO223033	20	25	9	3	2204	2104	561	580	45	12	4308	1141	1.00684	0.860015	1	0
DO48225	14	6	1	6	862	905	205	205	20	7	1767	410	1.50841	0.443316	1	0
DO223111	6	4	0	1	751	977	195	190	10	1	1728	385	0.448831	0.937332	1	0
DO223153	47	45	11	7	4494	4616	988	982	92	18	9110	1970	0.904767	0.9304	1	0
DO48220	0	1	0	0	295	262	68	72	1	0	557	140	0	1	1	0
DO223041	10	15	7	7	2427	2440	627	624	25	14	4867	1251	2.17867	0.105224	1	0
DO223079	16	17	2	6	3336	3295	819	808	33	8	6631	1627	0.988024	0.822199	1	0
DO48246	11	0	0	2	1902	1847	430	430	11	2	3749	860	0.7926	0.83538	1	0
DO222561	8	8	2	3	864	905	233	235	16	5	1769	468	1.18122	0.688382	1	0
DO48212	13	12	3	4	1397	1349	309	310	25	7	2746	619	1.24213	0.604877	1	0
DO222524	10	13	1	1	1891	2042	435	444	23	2	3933	879	0.389078	0.985162	1	0
DO48228	7	8	4	4	951	932	228	232	15	8	1883	460	2.18319	0.18099	1	0
DO223064	4	4	0	2	1213	1111	305	300	8	2	2324	605	0.960331	0.778504	1	0
DO223060	11	16	5	2	1636	1687	411	423	27	7	3323	834	1.033	0.785296	1	0
DO223050	11	15	3	4	1510	1523	394	372	26	7	3033	766	1.06603	0.763348	1	0
DO48256	4	13	0	0	1337	1357	347	353	17	0	2694	700	0	1	1	0
DO48302	4	7	0	2	894	897	198	197	11	2	1791	395	0.824396	0.816563	1	0
DO223114	12	11	2	2	1505	1667	346	343	23	4	3172	689	0.800656	0.867839	1	0
DO223110	4	7	3	0	666	780	134	133	11	3	1446	267	1.47702	0.494484	1	0
DO223069	20	27	10	4	1840	1896	438	448	47	14	3736	886	1.25604	0.605121	1	0
DO48328	8	7	1	5	1535	1582	352	348	15	6	3117	700	1.78114	0.328002	1	0
DO222734	9	14	4	1	2367	2345	529	529	23	5	4712	1058	0.968193	0.78613	1	0
DO223002	13	16	5	3	1829	1773	460	459	29	8	3602	919	1.08124	0.762637	1	0
DO222764	17	15	3	5	1664	1639	393	387	32	8	3303	780	1.05865	0.759982	1	0
DO48300	8	4	1	0	805	814	175	179	12	1	1619	354	0.381121	0.959326	1	0
DO223070	7	11	7	5	1149	1164	332	329	18	12	2313	661	2.33283	0.12234	1	0
DO223091	0	2	2	0	212	266	37	41	2	2	478	78	6.12821	0.130258	1	0
DO223150	14	17	4	5	3554	3487	776	778	31	9	7041	1554	1.31542	0.535948	1	0
DO223127	16	15	4	5	2235	1981	476	485	31	9	4216	961	1.27367	0.579385	1	0
DO223039	5	12	3	2	938	922	198	197	17	5	1860	395	1.38496	0.516525	1	0
DO48326	3	0	0	2	532	473	122	122	3	2	1005	244	2.7459	0.353587	1	0
DO48314	6	9	2	0	1289	1178	259	265	15	2	2467	524	0.627735	0.903315	1	0
DO223036	8	12	4	2	1364	1283	350	348	20	6	2647	698	1.13768	0.718568	1	0
DO223058	8	3	1	1	1495	1540	383	378	11	2	3035	761	0.725122	0.874374	1	0
DO222789	12	8	1	4	1134	1029	241	247	20	5	2163	488	1.10809	0.695713	1	0
DO222462	12	12	2	6	1512	1517	362	353	24	8	3029	715	1.41212	0.495052	1	0
DO222545	21	8	3	6	1054	1050	255	243	29	9	2104	498	1.31118	0.562687	1	0
DO223154	8	11	1	3	1401	1488	318	316	19	4	2889	634	0.959323	0.775915	1	0
DO223057	8	9	1	1	1985	1954	457	464	17	2	3939	921	0.503162	0.956692	1	0
DO48290	13	3	0	4	1056	1108	271	263	16	4	2164	534	1.01311	0.76475	1	0
DO223043	3	6	2	0	1073	1084	282	285	9	2	2157	567	0.845385	0.828059	1	0
DO222489	4	4	0	1	805	786	190	188	8	1	1591	378	0.526124	0.91284	1	0
DO48209	10	8	2	1	763	723	152	146	18	3	1486	298	0.831096	0.822452	1	0
DO222529	6	9	3	0	1472	1397	363	360	15	3	2869	723	0.793638	0.868471	1	0
DO222505	7	5	2	1	645	650	158	159	12	3	1295	317	1.02129	0.749626	1	0
DO223082	9	5	1	2	898	877	194	186	14	3	1775	380	1.00094	0.738372	1	0
DO223136	5	0	0	1	532	533	113	115	5	1	1065	228	0.934211	0.76478	1	0
DO222594	4	5	2	1	1105	1124	256	252	9	3	2229	508	1.4626	0.538843	1	0
DO223020	12	13	5	7	2122	2101	579	569	25	12	4223	1148	1.76571	0.291897	1	0
DO223141	27	29	6	3	3061	3069	670	679	56	9	6130	1349	0.730303	0.964426	1	0
DO223013	4	1	0	1	213	229	57	57	5	1	442	114	0.775439	0.833303	1	0
DO223093	14	16	2	3	3588	3550	820	818	30	5	7138	1638	0.726292	0.928959	1	0
DO222684	9	9	1	1	930	892	224	218	18	2	1822	442	0.458019	0.971057	1	0
DO223054	10	3	1	3	1015	1027	233	230	13	4	2042	463	1.35704	0.560932	1	0
DO223028	16	11	2	6	2236	2215	539	545	27	8	4451	1084	1.21662	0.645641	1	0
DO222634	3	1	1	2	623	692	162	158	4	3	1315	320	3.08203	0.231488	1	0
DO48292	14	7	3	3	1330	1301	319	324	21	6	2631	643	1.16907	0.677544	1	0
DO223103	3	6	1	0	515	592	139	137	9	1	1107	276	0.445652	0.942924	1	0
DO48192	11	5	0	6	778	820	167	169	16	6	1598	336	1.78348	0.312544	1	0
DO222509	2	2	0	1	473	500	128	123	4	1	973	251	0.969124	0.775383	1	0
DO222664	4	6	1	1	735	715	160	156	10	2	1450	316	0.917722	0.772727	1	0
DO223034	2	6	1	0	674	528	153	156	8	1	1202	309	0.486246	0.930855	1	0
DO222575	3	3	1	3	453	407	113	110	6	4	860	223	2.571	0.249248	1	0
DO222539	6	2	0	2	805	823	199	201	8	2	1628	400	1.0175	0.746362	1	0
DO222725	6	6	2	0	1623	1604	390	395	12	2	3227	785	0.685138	0.88876	1	0
DO48316	6	2	0	3	583	619	138	138	8	3	1202	276	1.63315	0.481804	1	0
DO48258	0	1	1	0	61	60	18	18	1	1	121	36	3.36111	0.512862	1	0
DO48270	13	10	3	1	2459	2552	600	601	23	4	5011	1201	0.725627	0.916412	1	0
DO222627	6	6	1	1	700	685	144	150	12	2	1385	294	0.785147	0.830808	1	0
DO222616	13	14	4	2	1456	1426	359	356	27	6	2882	715	0.895726	0.861787	1	0
DO223061	8	9	3	1	1658	1616	389	398	17	4	3274	787	0.978847	0.779728	1	0
DO223075	6	9	0	1	912	903	233	232	15	1	1815	465	0.260215	0.991101	1	0
DO223037	4	5	2	0	1187	1117	275	285	9	2	2304	560	0.914286	0.788202	1	0
DO223044	11	5	2	3	1570	1538	385	384	16	5	3108	769	1.263	0.622618	1	0
DO223139	8	13	1	1	1341	1591	315	315	21	2	2932	630	0.443235	0.971785	1	0
DO48310	9	9	3	3	1177	1118	265	274	18	6	2295	539	1.41929	0.509888	1	0
DO223053	7	9	3	3	1818	2110	455	458	16	6	3928	913	1.61336	0.406694	1	0
DO222493	6	13	5	0	992	1014	243	247	19	5	2006	490	1.07734	0.732598	1	0
DO222448	9	10	7	2	899	843	224	223	19	9	1742	447	1.84599	0.279936	1	0
DO223115	8	11	3	0	1429	1525	323	315	19	3	2954	638	0.731067	0.883248	1	0
DO223140	5	11	2	1	1262	1231	271	270	16	3	2493	541	0.864025	0.813943	1	0
DO222579	0	5	0	0	808	822	162	164	5	0	1630	326	0	1	1	0
DO223106	17	16	5	6	2274	2420	484	486	33	11	4694	970	1.61306	0.292803	1	0
DO222564	7	8	4	1	1330	1404	330	336	15	5	2734	666	1.36837	0.559607	1	0
DO222526	17	17	0	4	1624	1688	384	389	34	4	3312	773	0.504071	0.986747	1	0
DO222773	3	5	3	1	673	713	171	174	8	4	1386	345	2.0087	0.34983	1	0
DO222698	9	6	1	1	853	800	183	183	15	2	1653	366	0.602186	0.916751	1	0
DO223052	11	8	5	2	1568	1582	398	408	19	7	3150	806	1.43986	0.513205	1	0
DO222630	2	5	0	0	1162	1118	267	267	7	0	2280	534	0	1	1	0
DO223132	0	1	0	0	100	142	22	26	1	0	242	48	0	1	1	0
DO223016	11	9	2	2	1077	1104	273	274	20	4	2181	547	0.797441	0.886061	1	0
DO222695	10	7	2	2	1376	1341	331	334	17	4	2717	665	0.961345	0.792948	1	0
DO48294	6	5	0	1	613	665	153	154	11	1	1278	307	0.378442	0.96274	1	0
DO222688	4	6	0	0	1370	1424	319	325	10	0	2794	644	0	1	1	0
DO48205	0	1	0	0	326	343	83	80	1	0	669	163	0	1	1	0
DO222761	4	6	1	2	735	783	188	177	10	3	1518	365	1.24767	0.638488	1	0
DO222631	8	6	2	2	1479	1528	376	384	14	4	3007	760	1.13045	0.703685	1	0
DO48195	5	6	0	1	656	623	150	149	11	1	1279	299	0.388872	0.95879	1	0
DO222495	5	3	1	2	463	449	104	107	8	3	912	211	1.62085	0.487921	1	0
DO222620	2	1	0	0	552	521	121	125	3	0	1073	246	0	1	1	0
DO48193	2	5	0	1	332	321	71	70	7	1	653	141	0.661601	0.857226	1	0
DO223056	15	16	5	4	1358	1330	345	352	31	9	2688	697	1.11964	0.74433	1	0
DO223089	8	17	3	2	1960	1984	410	409	25	5	3944	819	0.963126	0.776108	1	0
DO223119	17	13	4	3	1723	1710	369	367	30	7	3433	736	1.08836	0.707453	1	0
DO223010	17	13	3	5	2325	2459	610	584	30	8	4784	1194	1.06845	0.766565	1	0
DO48197	10	15	2	1	1276	1407	282	281	25	3	2683	563	0.571865	0.951534	1	0
DO48218	14	13	5	2	1670	1742	404	403	27	7	3412	807	1.09615	0.725092	1	0
DO222750	6	2	1	0	792	752	164	164	8	1	1544	328	0.588415	0.88338	1	0
DO222636	14	13	4	3	1188	1220	273	278	27	7	2408	551	1.13302	0.689202	1	0
DO222440	8	7	2	1	609	607	157	161	15	3	1216	318	0.76478	0.885957	1	0
DO222661	1	10	4	0	648	707	148	157	11	4	1355	305	1.6155	0.448526	1	0
DO48274	13	16	4	5	1840	1900	413	408	29	9	3740	821	1.41375	0.461741	1	0
DO48320	12	13	3	2	1689	1735	409	417	25	5	3424	826	0.829056	0.88182	1	0
DO48208	1	4	1	1	409	409	96	93	5	2	818	189	1.73122	0.508527	1	0
DO48244	4	10	3	0	957	938	240	243	14	3	1895	483	0.840728	0.84677	1	0
DO223051	14	18	3	4	2972	3033	756	771	32	7	6005	1527	0.860245	0.899211	1	0
DO222474	4	2	1	2	757	725	176	184	6	3	1482	360	2.05833	0.380948	1	0
DO223149	43	34	15	11	4895	4830	1113	1115	77	26	9725	2228	1.47386	0.323177	1	0
DO48236	5	8	4	1	759	691	167	174	13	5	1450	341	1.63546	0.424095	1	0
DO223018	2	5	2	1	479	508	128	123	7	3	987	251	1.68526	0.489109	1	0
DO222444	10	5	1	4	871	844	210	202	15	5	1715	412	1.38754	0.546073	1	0
DO222459	3	8	2	2	935	928	216	215	11	4	1863	431	1.57182	0.471381	1	0
DO223072	6	10	4	2	1457	1436	391	378	16	6	2893	769	1.41076	0.552115	1	0
DO222513	1	5	1	1	412	441	105	103	6	2	853	208	1.36699	0.618595	1	0
DO223113	3	3	0	1	284	230	43	41	6	1	514	84	1.01984	0.714834	1	0
DO223104	2	1	0	1	1152	1042	244	239	3	1	2194	483	1.51415	0.630515	1	0
DO223097	5	9	5	0	1063	1136	236	235	14	5	2199	471	1.66742	0.387191	1	0
DO223108	4	9	2	0	1318	1359	279	280	13	2	2677	559	0.736755	0.85211	1	0
DO223156	3	3	1	0	721	889	153	143	6	1	1610	296	0.906532	0.759135	1	0
DO223101	8	3	0	2	1246	1200	272	268	11	2	2446	540	0.823569	0.817067	1	0
DO223088	4	2	1	1	349	343	75	75	6	2	692	150	1.53778	0.546918	1	0
DO222758	5	13	1	3	730	698	146	144	18	4	1428	290	1.09425	0.681276	1	0
DO223126	6	4	1	1	643	681	157	150	10	2	1324	307	0.862541	0.804977	1	0
DO48254	11	10	2	6	1379	1392	353	339	21	8	2771	692	1.52546	0.443227	1	0
DO223022	9	14	5	3	1026	1018	264	270	23	8	2044	534	1.33138	0.584987	1	0
DO48286	2	7	3	1	1293	1278	325	320	9	4	2571	645	1.77158	0.419652	1	0
DO48224	5	6	2	1	861	869	209	208	11	3	1730	417	1.13146	0.692617	1	0
DO222500	12	12	1	1	1758	1859	444	448	24	2	3617	892	0.337911	0.993874	1	0
DO48198	4	5	1	1	742	716	171	171	9	2	1458	342	0.947368	0.769181	1	0
DO48324	8	4	2	2	1043	963	225	223	12	4	2006	448	1.49256	0.495648	1	0
DO222601	4	10	2	1	657	682	158	164	14	3	1339	322	0.891083	0.813248	1	0
DO48312	10	10	5	1	935	852	196	203	20	6	1787	399	1.34361	0.540888	1	0
DO223007	13	14	4	4	1468	1428	365	365	27	8	2896	730	1.17544	0.687655	1	0
DO48288	1	0	0	0	429	433	106	103	1	0	862	209	0	1	1	0
DO223024	10	3	1	2	1756	1842	440	440	13	3	3598	880	0.943531	0.788969	1	0
DO223032	8	10	2	0	2104	2155	517	518	18	2	4259	1035	0.45722	0.971522	1	0
DO222552	5	10	3	2	873	898	211	203	15	5	1771	414	1.42593	0.518872	1	0
DO223026	7	2	1	1	1031	979	261	263	9	2	2010	524	0.852417	0.823999	1	0
DO222657	4	10	4	2	920	867	228	233	14	6	1787	461	1.6613	0.417026	1	0
DO222618	3	5	1	2	798	790	191	190	8	3	1588	381	1.56299	0.514311	1	0
DO222441	13	11	1	7	1371	1371	350	345	24	8	2742	695	1.31511	0.585841	1	0
DO48207	10	14	3	1	1314	1253	310	314	24	4	2567	624	0.68563	0.934766	1	0
DO48203	15	13	1	7	1862	1939	448	441	28	8	3801	889	1.2216	0.629567	1	0
DO223021	7	5	3	3	878	841	204	199	12	6	1719	403	2.13275	0.233135	1	0
DO48222	10	9	4	6	950	1026	214	218	19	10	1976	432	2.40741	0.0848739	1	0
DO222730	5	6	0	0	582	547	132	132	11	0	1129	264	0	1	1	0
DO223011	1	5	2	0	460	506	120	120	6	2	966	240	1.34167	0.630026	1	0
DO222654	6	4	3	4	755	772	186	187	10	7	1527	373	2.86568	0.0987546	1	0
DO48190	2	0	0	2	170	164	31	29	2	2	334	60	5.56667	0.154917	1	0
DO223077	6	7	3	1	432	442	102	106	13	4	874	208	1.2929	0.604738	1	0
DO222555	6	7	2	2	727	723	155	163	13	4	1450	318	1.403	0.532004	1	0
DO222781	7	9	5	2	712	748	184	191	16	7	1460	375	1.70333	0.377927	1	0
DO222671	11	5	0	3	1027	1040	239	237	16	3	2067	476	0.814207	0.847429	1	0
DO48215	8	6	0	1	1129	1187	269	270	14	1	2316	539	0.306918	0.98106	1	0
DO48252	9	5	1	1	1026	1154	277	280	14	2	2180	557	0.559118	0.941874	1	0
DO48216	5	9	5	2	790	880	207	206	14	7	1670	413	2.02179	0.249556	1	0
DO48264	12	5	0	2	1413	1364	339	339	17	2	2777	678	0.481867	0.964778	1	0
DO48322	6	7	3	3	1092	1014	255	258	13	6	2106	513	1.89474	0.310119	1	0
DO223123	7	3	1	2	840	849	186	185	10	3	1689	371	1.36577	0.569694	1	0
DO222487	5	7	4	1	943	946	215	220	12	5	1889	435	1.80939	0.352885	1	0
DO222446	7	5	2	2	1154	1083	261	255	12	4	2237	516	1.44509	0.523833	1	0
DO223019	16	14	6	4	1743	1672	400	418	30	10	3415	818	1.39161	0.499975	1	0
DO223086	4	1	0	1	705	594	125	125	5	1	1299	250	1.0392	0.723186	1	0
DO222478	8	17	7	3	1596	1520	350	348	25	10	3116	698	1.78567	0.246286	1	0
DO222597	3	4	1	0	668	655	153	156	7	1	1323	309	0.61165	0.880877	1	0
DO48210	6	5	2	2	633	582	146	150	11	4	1215	296	1.49263	0.517193	1	0
DO223035	6	4	3	1	840	818	209	207	10	4	1658	416	1.59423	0.483151	1	0
DO223129	12	13	2	2	1242	1287	272	267	25	4	2529	539	0.750724	0.892833	1	0
DO222452	6	6	1	0	938	949	220	230	12	1	1887	450	0.349444	0.970858	1	0
DO48213	10	14	7	4	1102	1148	275	274	24	11	2250	549	1.87842	0.219187	1	0
DO222645	5	8	3	3	1268	1288	321	318	13	6	2556	639	1.84615	0.333716	1	0
DO222604	6	7	1	1	730	736	173	171	13	2	1466	344	0.655635	0.898224	1	0
DO48298	3	6	0	1	965	945	209	211	9	1	1910	420	0.505291	0.916414	1	0
DO222717	9	3	0	0	1194	1225	293	295	12	0	2419	588	0	1	1	0
DO222667	11	3	1	2	1096	1056	260	268	14	3	2152	528	0.873377	0.825249	1	0
DO222549	11	9	3	6	1055	1005	249	250	20	9	2060	499	1.85772	0.257071	1	0
DO222477	4	7	2	1	787	739	167	163	11	3	1526	330	1.26116	0.611802	1	0
DO222692	9	8	3	4	1323	1424	367	365	17	7	2747	732	1.54524	0.467307	1	0
DO222754	5	5	2	2	517	504	135	130	10	4	1021	265	1.54113	0.513924	1	0
DO48200	8	3	0	4	505	575	118	111	11	4	1080	229	1.71497	0.400037	1	0
DO48296	9	9	3	4	1024	1135	284	283	18	7	2159	567	1.4808	0.4984	1	0
DO48194	3	2	0	0	662	661	141	139	5	0	1323	280	0	1	1	0
DO222686	2	4	3	1	318	334	69	74	6	4	652	143	3.03963	0.161278	1	0
DO223059	9	13	5	1	1892	1908	484	490	22	6	3800	974	1.06403	0.760133	1	0
DO222611	8	9	1	1	1150	1146	253	242	17	2	2296	495	0.545692	0.93797	1	0
DO223055	1	1	0	0	399	419	97	101	2	0	818	198	0	1	1	0
DO222607	3	4	1	0	603	618	133	137	7	1	1221	270	0.646032	0.864576	1	0
DO223065	19	10	2	6	1474	1441	372	366	29	8	2915	738	1.08962	0.754171	1	0
DO222649	5	13	3	2	1529	1451	334	338	18	5	2980	672	1.23181	0.617981	1	0
DO223066	4	6	1	0	907	964	226	226	10	1	1871	452	0.413938	0.952082	1	0
DO222639	4	10	2	0	882	827	215	206	14	2	1709	421	0.579912	0.932118	1	0
DO223008	1	1	0	0	88	93	31	28	2	0	181	59	0	1	1	0
DO223073	1	1	0	0	414	434	93	89	2	0	848	182	0	1	1	0
DO222739	9	8	0	1	1206	1223	292	289	17	1	2429	581	0.245925	0.992616	1	0
DO222535	6	8	2	2	924	875	208	210	14	4	1799	418	1.22967	0.631356	1	0
DO222437	2	14	4	0	1002	934	223	225	16	4	1936	448	1.08036	0.713634	1	0
DO48223	4	5	1	1	990	908	232	234	9	2	1898	466	0.905103	0.79352	1	0
DO223076	7	7	4	3	930	952	252	249	14	7	1882	501	1.87824	0.318142	1	0
DO48219	3	6	2	0	610	568	135	141	9	2	1178	276	0.94847	0.768586	1	0
DO222786	4	5	1	1	926	918	214	215	9	2	1844	429	0.955193	0.764663	1	0
DO222680	1	6	1	0	768	818	185	196	7	1	1586	381	0.594676	0.888903	1	0
DO48282	0	2	0	0	357	402	79	81	2	0	759	160	0	1	1	0
DO48230	4	4	1	2	264	267	64	64	8	3	531	128	1.55566	0.520041	1	0
DO222432	11	6	2	5	1452	1417	319	324	17	7	2869	643	1.83725	0.28281	1	0
DO48306	0	0	0	0	8	23	4	3	0	0	31	7	NA	1	1	0
DO222777	4	4	3	1	415	389	80	79	8	4	804	159	2.5283	0.203459	1	0
DO222435	6	2	0	2	597	547	143	139	8	2	1144	282	1.01418	0.748298	1	0
DO222677	3	8	2	1	730	748	184	182	11	3	1478	366	1.10134	0.712276	1	0
DO223083	5	5	1	2	745	727	182	176	10	3	1472	358	1.23352	0.647146	1	0
DO223098	0	0	0	0	136	171	27	25	0	0	307	52	NA	1	1	0
DO48240	5	7	3	1	759	725	188	197	12	4	1484	385	1.28485	0.629023	1	0
DO48280	7	5	1	2	603	654	131	137	12	3	1257	268	1.17257	0.650649	1	0
DO222701	6	5	3	1	1066	1039	241	247	11	4	2105	488	1.56855	0.473026	1	0
DO223003	3	7	2	2	522	613	147	142	10	4	1135	289	1.57093	0.49671	1	0
DO48284	6	6	2	0	946	881	209	204	12	2	1827	413	0.737288	0.859002	1	0
DO222465	10	9	4	2	717	798	176	177	19	6	1515	353	1.3553	0.545563	1	0
DO48262	5	9	2	2	741	719	188	188	14	4	1460	376	1.10942	0.719455	1	0
DO48199	2	3	2	0	513	491	112	111	5	2	1004	223	1.8009	0.48477	1	0
DO223125	1	4	2	0	596	457	114	118	5	2	1053	232	1.81552	0.479958	1	0
DO48202	4	3	1	0	519	584	114	110	7	1	1103	224	0.703444	0.837459	1	0
DO48196	2	9	4	1	484	532	108	108	11	5	1016	216	2.13805	0.244729	1	0
DO222711	6	3	0	1	551	590	133	130	9	1	1141	263	0.482045	0.926988	1	0
DO222518	4	7	3	1	550	551	119	125	11	4	1101	244	1.64083	0.435958	1	0
DO222622	11	8	1	4	896	932	193	186	19	5	1828	379	1.26927	0.57657	1	0
DO223107	1	0	0	0	391	365	82	80	1	0	756	162	0	1	1	0
DO48272	4	10	4	1	689	683	153	154	14	5	1372	307	1.59609	0.428081	1	0
DO223135	1	4	1	0	192	326	45	43	5	1	518	88	1.17727	0.674625	1	0
DO223063	2	1	1	0	364	404	91	91	3	1	768	182	1.40659	0.661982	1	0
DO48191	8	6	0	0	723	739	146	140	14	0	1462	286	0	1	1	0
DO223042	2	4	4	2	170	122	48	51	6	6	292	99	2.94949	0.198394	1	0
DO48266	6	9	4	1	749	723	153	158	15	5	1472	311	1.57771	0.4221	1	0
DO222767	3	11	5	1	721	680	156	160	14	6	1401	316	1.90009	0.289568	1	0
DO222675	3	5	1	1	723	667	151	158	8	2	1390	309	1.1246	0.688268	1	0
DO222624	2	6	2	2	433	394	90	90	8	4	827	180	2.29722	0.257994	1	0
DO48260	0	1	1	0	34	46	5	5	1	1	80	10	8	0.251731	1	0
DO48217	0	1	0	0	57	42	8	8	1	0	99	16	0	1	1	0
DO222531	2	4	1	1	336	350	74	71	6	2	686	145	1.57701	0.531835	1	0
DO48248	3	3	1	1	391	413	103	103	6	2	804	206	1.30097	0.649265	1	0
DO222450	4	3	1	0	558	613	138	139	7	1	1171	277	0.60392	0.884524	1	0
DO48308	4	5	3	1	400	383	94	92	9	4	783	186	1.87097	0.377571	1	0
DO223081	2	1	0	0	219	232	47	47	3	0	451	94	0	1	1	0
DO48201	0	1	0	0	82	85	19	19	1	0	167	38	0	1	1	0
DO223090	4	3	0	2	229	371	67	74	7	2	600	141	1.21581	0.663578	1	0
DO223112	0	2	0	0	214	172	38	39	2	0	386	77	0	1	1	0
DO222482	2	8	4	0	402	385	97	101	10	4	787	198	1.5899	0.486961	1	0
DO223096	2	2	0	1	151	244	35	34	4	1	395	69	1.43116	0.619857	1	0
DO48206	5	2	0	2	391	370	72	70	7	2	761	142	1.53119	0.524669	1	0
DO48304	1	0	0	1	85	79	25	24	1	1	164	49	3.34694	0.512961	1	0
DO223031	0	1	1	0	45	26	11	13	1	1	71	24	2.95833	0.570776	1	0
DO223147	0	3	1	0	164	321	35	34	3	1	485	69	2.343	0.46207	1	0
DO223049	0	0	0	0	86	61	13	14	0	0	147	27	NA	1	1	0
DO48318	0	0	0	0	6	10	0	0	0	0	16	0	NA	1	1	0
DO48204	1	0	0	1	24	15	3	2	1	1	39	5	7.8	0.27439	1	0
DO48250	1	0	0	1	19	21	5	4	1	1	40	9	4.44444	0.423926	1	0
DO48238	0	0	0	0	68	60	14	16	0	0	128	30	NA	1	1	0
DO48278	0	0	0	0	43	43	11	12	0	0	86	23	NA	1	1	0
Total	2631	2770	727	674	400014	402394	93871	93823	5401	1401	802408	187694	1.10894	1	1	0

## Sheet: S12f
Tumor_Sample_Barcode	G_to_T	C_to_A	gCn_to_A	nGc_to_T	g	c	gcn	ngc	C_to_A_revcomp	gCn_to_A_revcomp	c_revcomp	gcn_revcomp	gCn_to_A_Enrich	gCn_to_A_Enrich_Fisher_Pval	BH_Corr_Pval	gCn_to_A_MutLoad
DO233709	104	140	17	7	15974	15279	3852	3901	244	24	31253	7753	0.3965	1	1	0
DO233903	276	300	33	31	39491	39300	9857	9888	576	64	78791	19745	0.443381	1	1	0
DO233869	242	210	27	33	41694	41531	10139	10167	452	60	83225	20306	0.544054	1	1	0
DO233177	56	33	10	22	4902	4746	1105	1077	89	32	9648	2182	1.5898	0.18536	1	0
DO233259	252	268	62	57	43683	44020	10673	10655	520	119	87703	21328	0.94104	0.999755	1	0
DO233777	77	80	12	13	8194	8498	1872	1878	157	25	16692	3750	0.70879	0.998862	1	0
DO233764	198	232	38	25	35084	35352	8672	8653	430	63	70436	17325	0.595653	1	1	0
DO233882	382	372	40	36	56023	56563	14006	14088	754	76	112586	28094	0.403936	1	1	0
DO233766	128	152	27	24	26719	26796	6625	6558	280	51	53515	13183	0.73939	0.999983	1	0
DO233737	299	305	34	47	56766	56830	14416	14356	604	81	113596	28772	0.52947	1	1	0
DO233261	116	132	27	27	22251	22083	5548	5597	248	54	44334	11145	0.866162	0.998921	1	0
DO233270	190	214	37	26	33838	34002	8178	8220	404	63	67840	16398	0.64514	1	1	0
DO233210	152	138	21	25	32620	33109	8020	8019	290	46	65729	16039	0.650039	1	1	0
DO233665	5	7	1	3	2202	2147	471	463	12	4	4349	934	1.55211	0.461365	1	0
DO233775	5	6	1	3	1037	1078	225	219	11	4	2115	444	1.73219	0.39073	1	0
DO233855	285	285	33	36	48385	49266	12011	12027	570	69	97651	24038	0.491759	1	1	0
DO233207	215	226	35	24	38571	38763	9537	9550	441	59	77334	19087	0.542059	1	1	0
DO233769	20	16	2	4	3221	3252	738	739	36	6	6473	1477	0.730422	0.939977	1	0
DO233203	190	210	26	25	22980	22447	5348	5316	400	51	45427	10664	0.54313	1	1	0
DO233686	61	73	20	17	12707	12649	2803	2795	134	37	25356	5598	1.25068	0.584922	1	0
DO233722	71	70	22	15	6890	6930	1606	1610	141	37	13820	3216	1.12765	0.806543	1	0
DO233941	160	179	25	23	31038	30671	7777	7767	339	48	61709	15544	0.562118	1	1	0
DO233944	454	465	63	51	55563	56169	13903	13899	919	114	111732	27802	0.49853	1	1	0
DO233235	67	71	21	18	13487	13475	2757	2757	138	39	26962	5514	1.38188	0.329415	1	0
DO233115	91	102	21	13	19144	19170	4795	4823	193	34	38314	9618	0.701769	0.999922	1	0
DO233161	23	22	5	4	3632	3615	917	914	45	9	7247	1831	0.791589	0.951524	1	0
DO233211	46	34	9	14	7719	7509	1680	1691	80	23	15228	3371	1.29874	0.519957	1	0
DO233124	14	18	4	3	4247	4203	924	919	32	7	8450	1843	1.00295	0.77696	1	0
DO233254	137	121	21	25	31597	31482	7912	7908	258	46	63079	15820	0.710913	0.999991	1	0
DO233885	257	289	41	37	41916	41221	10374	10418	546	78	83137	20792	0.571216	1	1	0
DO233908	102	87	15	31	16391	16638	3695	3689	189	46	33029	7384	1.08868	0.86483	1	0
DO233921	21	34	11	2	3485	3495	857	865	55	13	6980	1722	0.958083	0.887256	1	0
DO233833	24	36	15	7	4388	4326	974	970	60	22	8714	1944	1.64359	0.197122	1	0
DO233697	121	130	21	14	19267	19003	4688	4711	251	35	38270	9399	0.567768	1	1	0
DO233704	30	27	10	8	3896	4068	887	883	57	18	7964	1770	1.42087	0.400414	1	0
DO233140	59	83	14	12	7572	7466	1707	1717	142	26	15038	3424	0.804158	0.992385	1	0
DO233681	0	3	2	0	296	300	59	67	3	2	596	126	3.15344	0.289236	1	0
DO233617	21	28	5	4	3873	3998	896	890	49	9	7871	1786	0.809459	0.933052	1	0
DO233266	23	18	7	9	3264	3210	739	729	41	16	6474	1468	1.72101	0.206395	1	0
DO233192	27	26	7	6	3165	3424	736	739	53	13	6589	1475	1.09571	0.74364	1	0
DO233892	15	19	3	4	2797	2779	648	643	34	7	5576	1291	0.889233	0.867865	1	0
DO233828	76	103	16	15	10502	10909	2412	2390	179	31	21411	4802	0.772189	0.99786	1	0
DO233088	292	306	41	33	43826	44096	10748	10788	598	74	87922	21536	0.5052	1	1	0
DO233663	34	26	3	8	3966	4056	906	899	60	11	8022	1805	0.814792	0.944949	1	0
DO233863	17	19	8	6	3008	2994	718	712	36	14	6002	1430	1.63225	0.293431	1	0
DO233109	215	198	28	32	31011	31302	7533	7481	413	60	62313	15014	0.602953	1	1	0
DO233091	29	25	6	5	4806	4729	1140	1111	54	11	9535	2251	0.862868	0.925624	1	0
DO233816	25	13	2	4	3622	3441	841	853	38	6	7063	1694	0.65833	0.969443	1	0
DO233205	136	120	14	19	31683	31169	7683	7630	256	33	62852	15313	0.529094	1	1	0
DO233634	176	192	28	26	51499	51582	12923	12941	368	54	103081	25864	0.584829	1	1	0
DO233156	170	179	25	23	42281	41912	10497	10515	349	48	84193	21012	0.551092	1	1	0
DO233797	57	53	7	10	6936	6890	1508	1522	110	17	13826	3030	0.705197	0.994581	1	0
DO233624	160	159	31	35	27160	27292	6512	6510	319	66	54452	13022	0.865146	0.999474	1	0
DO233620	32	34	9	8	3215	3128	700	707	66	17	6343	1407	1.1612	0.686099	1	0
DO233791	128	127	16	24	30087	30460	7560	7568	255	40	60547	15128	0.627814	1	1	0
DO233888	211	209	36	28	46954	46963	11851	11890	420	64	93917	23741	0.602804	1	1	0
DO233230	29	34	7	2	5059	5315	1115	1125	63	9	10374	2240	0.661607	0.983174	1	0
DO233715	27	25	7	4	3390	3505	764	759	52	11	6895	1523	0.957687	0.850379	1	0
DO233060	17	18	5	3	3046	3157	700	689	35	8	6203	1389	1.02075	0.777462	1	0
DO233851	13	15	1	4	2200	2385	495	498	28	5	4585	993	0.824522	0.871034	1	0
DO233650	35	40	10	8	4943	4859	1131	1142	75	18	9802	2273	1.03497	0.840478	1	0
DO233688	49	63	16	14	9670	9478	2020	1999	112	30	19148	4019	1.27617	0.517351	1	0
DO233867	142	145	8	25	30755	31260	7844	7905	287	33	62015	15749	0.452768	1	1	0
DO233245	188	223	34	30	44045	45022	10988	10985	411	64	89067	21973	0.631198	1	1	0
DO233749	41	39	11	10	7276	7437	1704	1729	80	21	14713	3433	1.12501	0.761028	1	0
DO233267	149	142	23	24	28364	28802	6991	7001	291	47	57166	13992	0.659877	0.999999	1	0
DO233748	162	158	26	26	22078	21951	5489	5488	320	52	44029	10977	0.651791	1	1	0
DO233807	29	28	7	8	3693	3823	858	841	57	15	7516	1699	1.16415	0.684212	1	0
DO233913	159	162	28	29	28453	28848	7047	7076	321	57	57301	14123	0.720452	0.999998	1	0
DO233872	17	23	4	4	3314	3550	784	786	40	8	6864	1570	0.874395	0.886969	1	0
DO233865	215	199	25	33	29113	29069	6906	6932	414	58	58182	13838	0.589038	1	1	0
DO233089	180	178	31	33	35392	35167	8881	8879	358	64	70559	17760	0.710242	1	1	0
DO233840	50	47	15	16	10259	10769	2373	2367	97	31	21028	4740	1.41778	0.358182	1	0
DO233154	70	89	19	8	17558	17614	4411	4352	159	27	35172	8763	0.681571	0.999805	1	0
DO233155	23	22	7	2	3068	2764	665	674	45	9	5832	1339	0.871098	0.899667	1	0
DO233842	18	36	18	6	3172	3077	749	778	54	24	6249	1527	1.81882	0.124278	1	0
DO233894	9	11	4	4	1751	1708	399	401	20	8	3459	800	1.7295	0.313565	1	0
DO233864	218	197	22	19	26110	26633	6441	6433	415	41	52743	12874	0.40475	1	1	0
DO233922	3	3	0	0	417	479	125	114	6	0	896	239	0	1	1	0
DO233900	80	74	16	20	8566	8570	1996	1965	154	36	17136	3961	1.01131	0.928058	1	0
DO233652	373	423	97	60	64551	65776	16045	16093	796	157	130327	32138	0.799838	1	1	0
DO233240	41	49	9	10	5310	5381	1247	1241	90	19	10691	2488	0.90715	0.94347	1	0
DO233236	26	23	6	5	2761	2756	635	638	49	11	5517	1273	0.972907	0.847104	1	0
DO233081	31	29	12	14	7792	7839	1688	1699	60	26	15631	3387	1.99983	0.0404544	1	0
DO233108	27	37	5	8	3626	3680	819	807	64	13	7306	1626	0.912688	0.900593	1	0
DO233630	6	7	3	1	845	760	202	207	13	4	1605	409	1.20745	0.664266	1	0
DO233835	35	23	5	8	3942	3878	866	849	58	13	7820	1715	1.02202	0.808574	1	0
DO233935	241	268	36	38	38886	39392	9574	9552	509	74	78278	19126	0.595017	1	1	0
DO233103	74	37	7	24	12113	12298	2738	2683	111	31	24411	5421	1.25761	0.575655	1	0
DO233853	16	14	3	4	2794	2614	598	590	30	7	5408	1188	1.06218	0.733241	1	0
DO233030	23	27	8	10	4485	4584	1083	1068	50	18	9069	2151	1.51782	0.34126	1	0
DO233898	204	201	22	17	46650	46655	11794	11778	405	39	93305	23572	0.381169	1	1	0
DO233804	167	193	28	22	30472	30044	7380	7444	360	50	60516	14824	0.566986	1	1	0
DO233273	47	52	14	13	7823	7792	1789	1782	99	27	15615	3571	1.19256	0.682669	1	0
DO233884	87	119	21	9	36379	36322	9229	9199	206	30	72701	18428	0.574535	0.999999	1	0
DO233747	100	90	10	21	13222	13755	3273	3233	190	31	26977	6506	0.676531	0.999922	1	0
DO233641	131	133	22	19	17138	17123	4068	4091	264	41	34261	8159	0.652143	0.999998	1	0
DO233790	17	12	3	5	2342	2216	544	555	29	8	4558	1099	1.14411	0.698795	1	0
DO233145	30	20	7	9	10849	10911	2325	2330	50	16	21760	4655	1.49585	0.331186	1	0
DO233078	5	6	2	1	1049	1117	280	271	11	3	2166	551	1.0721	0.73145	1	0
DO233187	0	6	1	0	941	903	211	208	6	1	1844	419	0.733492	0.835494	1	0
DO233225	18	18	8	5	1240	1170	295	289	36	13	2410	584	1.4902	0.409201	1	0
DO233780	118	129	24	21	10986	10744	2514	2515	247	45	21730	5029	0.787216	0.999555	1	0
DO233206	41	44	12	12	8182	8207	1869	1869	85	24	16389	3738	1.23796	0.614627	1	0
DO233287	25	25	3	3	4139	4074	955	955	50	6	8213	1910	0.516	0.994874	1	0
DO233733	14	17	6	7	2578	2734	579	580	31	13	5312	1159	1.92201	0.146823	1	0
DO233163	28	23	6	7	4510	4385	1022	1035	51	13	8895	2057	1.10226	0.74727	1	0
DO233276	122	124	20	29	19969	20353	4723	4737	246	49	40322	9460	0.849008	0.998354	1	0
DO233280	40	54	13	19	4719	4756	1079	1063	94	32	9475	2142	1.50585	0.258692	1	0
DO233782	153	174	22	32	20762	21037	5122	5127	327	54	41799	10249	0.673489	1	1	0
DO233622	28	18	3	8	2839	2492	582	569	46	11	5331	1151	1.10756	0.712072	1	0
DO233680	8	13	3	3	1946	1887	411	417	21	6	3833	828	1.32264	0.544563	1	0
DO233701	14	7	1	4	2233	2244	504	497	21	5	4477	1001	1.06489	0.72189	1	0
DO233034	4	8	4	1	1783	1707	411	413	12	5	3490	824	1.76477	0.374009	1	0
DO233934	10	18	7	4	1383	1485	325	330	28	11	2868	655	1.72017	0.267145	1	0
DO233288	35	47	17	4	9958	9901	2091	2100	82	21	19859	4191	1.21352	0.609113	1	0
DO233873	35	34	12	20	4313	4488	1127	1122	69	32	8801	2249	1.81486	0.100586	1	0
DO233910	30	25	9	6	3270	3287	744	746	55	15	6557	1490	1.20018	0.647437	1	0
DO233008	7	5	3	1	2241	2234	521	523	12	4	4475	1044	1.4288	0.533417	1	0
DO233251	102	98	39	22	9937	9900	2325	2361	200	61	19837	4686	1.29114	0.561916	1	0
DO233090	60	71	18	25	6326	6457	1575	1556	131	43	12783	3131	1.34013	0.502881	1	0
DO233123	36	27	6	11	4540	4545	1046	1039	63	17	9085	2085	1.17578	0.682601	1	0
DO233647	30	21	5	10	2858	2666	699	700	51	15	5524	1399	1.16133	0.72923	1	0
DO233125	14	14	4	3	2711	2658	610	599	28	7	5369	1209	1.11022	0.702411	1	0
DO233272	301	303	46	54	48558	48544	11930	11939	604	100	97102	23869	0.67353	1	1	0
DO233079	27	27	11	9	4171	4182	944	935	54	20	8353	1879	1.64646	0.212191	1	0
DO233264	25	18	6	8	3529	3448	841	845	43	14	6977	1686	1.34732	0.523574	1	0
DO233732	201	193	40	29	31566	32422	7820	7792	394	69	63988	15612	0.717782	1	1	0
DO233618	27	31	6	5	3635	3636	850	845	58	11	7271	1695	0.813559	0.948825	1	0
DO233947	32	34	10	14	5440	5555	1277	1269	66	24	10995	2546	1.57038	0.250525	1	0
DO233703	39	37	16	13	9191	8895	2022	2040	76	29	18086	4062	1.69898	0.127099	1	0
DO233097	60	51	12	14	9152	9153	2129	2117	111	26	18305	4246	1.00981	0.899751	1	0
DO233706	26	26	4	3	6244	6414	1386	1392	52	7	12658	2778	0.613377	0.984285	1	0
DO233658	20	19	4	1	2073	2029	448	444	39	5	4102	892	0.589571	0.97527	1	0
DO233916	25	32	6	9	4265	4228	993	980	57	15	8493	1973	1.13279	0.727123	1	0
DO233636	40	43	6	10	5505	5430	1273	1258	83	16	10935	2531	0.832853	0.965328	1	0
DO233760	195	180	24	32	32497	32398	8065	7999	375	56	64895	16064	0.603274	1	1	0
DO233248	44	34	12	12	6017	6197	1284	1296	78	24	12214	2580	1.45665	0.312574	1	0
DO233201	11	25	4	2	3428	3553	811	806	36	6	6981	1617	0.719542	0.94576	1	0
DO233096	24	25	6	9	3171	3189	778	769	49	15	6360	1547	1.25853	0.613296	1	0
DO233693	119	130	23	21	24076	24227	5972	5940	249	44	48303	11912	0.716544	0.999979	1	0
DO233731	125	140	19	20	31414	31812	7947	7904	265	39	63226	15851	0.587027	1	1	0
DO233247	11	9	3	2	1730	1650	346	341	20	5	3380	687	1.22999	0.595649	1	0
DO233099	25	39	12	4	10858	11132	2608	2584	64	16	21990	5192	1.05884	0.812319	1	0
DO233726	34	36	9	9	5894	5889	1348	1331	70	18	11783	2679	1.13099	0.733163	1	0
DO233802	15	15	2	1	2206	2153	519	520	30	3	4359	1039	0.419538	0.99198	1	0
DO233661	15	21	5	2	2547	2530	582	586	36	7	5077	1168	0.845201	0.894019	1	0
DO233212	14	8	1	2	2468	2343	558	561	22	3	4811	1119	0.586278	0.951505	1	0
DO233258	31	30	11	4	8039	7714	1718	1705	61	15	15753	3423	1.13166	0.705737	1	0
DO233130	15	18	7	4	2041	2167	503	495	33	11	4208	998	1.40548	0.479326	1	0
DO233284	82	84	18	15	9744	10053	2332	2296	166	33	19797	4628	0.850378	0.992209	1	0
DO233638	14	15	6	3	1107	1263	285	277	29	9	2370	562	1.30875	0.565061	1	0
DO233719	24	24	8	6	2544	2410	562	574	48	14	4954	1136	1.27193	0.575737	1	0
DO233946	39	35	11	13	4538	4354	1032	1024	74	24	8892	2056	1.40267	0.413294	1	0
DO233876	41	48	6	11	6831	6881	1563	1552	89	17	13712	3115	0.840817	0.964508	1	0
DO233823	173	166	27	31	34206	34397	8226	8217	339	58	68603	16443	0.713823	0.999998	1	0
DO233694	36	30	9	6	5007	5087	1191	1196	66	15	10094	2387	0.961077	0.890141	1	0
DO233850	15	18	5	3	2495	2559	605	601	33	8	5054	1206	1.01593	0.79537	1	0
DO233945	13	18	5	5	1969	1878	488	493	31	10	3847	981	1.265	0.623857	1	0
DO233848	11	21	4	3	1839	1821	417	415	32	7	3660	832	0.96229	0.814747	1	0
DO233179	165	153	28	20	18563	18286	4274	4269	318	48	36849	8543	0.651073	1	1	0
DO233952	23	26	4	4	4202	4399	1029	1024	49	8	8601	2053	0.683997	0.976542	1	0
DO233281	54	45	11	12	10672	10602	2595	2558	99	23	21274	5153	0.959139	0.934822	1	0
DO233246	15	11	5	4	4049	3966	980	952	26	9	8015	1932	1.43604	0.476691	1	0
DO233918	63	71	10	13	11827	11903	2761	2779	134	23	23730	5540	0.735209	0.997385	1	0
DO233854	115	112	10	7	19535	19796	4787	4831	227	17	39331	9618	0.306248	1	1	0
DO233784	90	107	16	17	16826	16761	4024	4054	197	33	33587	8078	0.69649	0.999894	1	0
DO233905	33	31	6	6	3733	3857	858	851	64	12	7590	1709	0.832724	0.942811	1	0
DO233938	12	12	2	2	2468	2443	527	534	24	4	4911	1061	0.771442	0.883439	1	0
DO233255	19	33	5	5	2339	2294	489	483	52	10	4633	972	0.916627	0.863867	1	0
DO233690	30	19	1	9	2310	2381	528	516	49	10	4691	1044	0.916999	0.873487	1	0
DO233244	34	35	3	14	5137	5143	1184	1166	69	17	10280	2350	1.07777	0.788503	1	0
DO233277	36	46	15	18	3104	3371	804	783	82	33	6475	1587	1.64196	0.17695	1	0
DO233871	121	132	25	16	19136	19076	4540	4557	253	41	38212	9097	0.680714	0.99999	1	0
DO233762	19	30	10	2	4674	4592	1030	1036	49	12	9266	2066	1.09837	0.735002	1	0
DO233707	12	20	4	3	1726	1651	382	384	32	7	3377	766	0.964385	0.812787	1	0
DO233191	21	15	3	4	4241	4130	911	894	36	7	8371	1805	0.90177	0.848595	1	0
DO233819	65	71	15	16	7453	7390	1722	1716	136	31	14843	3438	0.984099	0.935423	1	0
DO233283	33	18	3	6	4478	4300	999	975	51	9	8778	1974	0.784731	0.944149	1	0
DO233772	39	37	7	9	5079	5214	1173	1183	76	16	10293	2356	0.919757	0.919127	1	0
DO233146	114	121	23	18	15479	15718	3584	3584	235	41	31197	7168	0.75933	0.999688	1	0
DO233105	28	19	7	5	3327	3567	782	765	47	12	6894	1547	1.1378	0.698795	1	0
DO233861	1	3	0	0	636	575	161	159	4	0	1211	320	0	1	1	0
DO233924	13	14	3	3	2518	2775	654	641	27	6	5293	1295	0.90828	0.852142	1	0
DO233260	110	99	22	22	11338	11789	2760	2742	209	44	23127	5502	0.884922	0.994288	1	0
DO233813	11	9	3	2	1579	1690	362	369	20	5	3269	731	1.11799	0.687371	1	0
DO233778	13	19	2	3	2077	2117	497	494	32	5	4194	991	0.661264	0.957094	1	0
DO233126	32	36	8	5	5505	5580	1165	1165	68	13	11085	2330	0.909524	0.894025	1	0
DO233767	123	117	21	27	23876	23972	5750	5744	240	48	47848	11494	0.832574	0.999022	1	0
DO233893	28	32	12	7	4427	4611	1060	1080	60	19	9038	2140	1.3374	0.512834	1	0
DO233232	18	18	3	7	3016	2975	660	673	36	10	5991	1333	1.24844	0.590769	1	0
DO233195	31	47	9	6	4684	4559	1021	1020	78	15	9243	2041	0.870897	0.938147	1	0
DO233646	25	23	10	6	2825	2671	598	605	48	16	5496	1203	1.52286	0.319864	1	0
DO233654	17	23	8	3	2674	2594	660	661	40	11	5268	1321	1.09667	0.765737	1	0
DO233171	29	39	7	5	4381	4271	892	901	68	12	8652	1793	0.851547	0.923423	1	0
DO233629	12	10	5	2	1927	1937	443	455	22	7	3864	898	1.3691	0.526683	1	0
DO233182	18	24	7	3	2487	2414	544	536	42	10	4901	1080	1.08047	0.737398	1	0
DO233937	70	58	17	17	7425	7459	1783	1801	128	34	14884	3584	1.10311	0.843492	1	0
DO233897	34	44	9	4	9069	9122	1938	1966	78	13	18191	3904	0.776597	0.968503	1	0
DO233878	28	37	12	4	4077	3827	848	863	65	16	7904	1711	1.13711	0.701685	1	0
DO233076	39	140	2	5	3508	3465	795	773	179	7	6973	1568	0.173908	1	1	0
DO233730	26	35	9	4	3587	3689	894	875	61	13	7276	1769	0.876553	0.935416	1	0
DO233173	12	13	3	4	2811	2812	657	656	25	7	5623	1313	1.19912	0.645584	1	0
DO233291	33	28	7	7	5223	5080	1167	1163	61	14	10303	2330	1.01486	0.829334	1	0
DO233101	61	48	12	11	7916	8051	1951	1929	109	23	15967	3880	0.868346	0.976975	1	0
DO233930	30	21	4	7	5435	5555	1157	1165	51	11	10990	2322	1.02084	0.787268	1	0
DO233951	19	16	4	5	10035	10132	2105	2106	35	9	20167	4211	1.23149	0.587143	1	0
DO233821	13	16	5	4	2379	2345	537	539	29	9	4724	1076	1.36252	0.510396	1	0
DO233667	5	8	1	1	1170	1128	254	248	13	2	2298	502	0.70426	0.871055	1	0
DO233080	7	5	0	1	1378	1322	329	326	12	1	2700	655	0.343511	0.972885	1	0
DO233002	42	40	4	8	3079	3202	759	753	82	12	6281	1512	0.607917	0.997785	1	0
DO233214	29	41	9	8	5006	4900	1050	1079	70	17	9906	2129	1.12999	0.710677	1	0
DO233067	21	26	8	3	4294	4411	962	970	47	11	8705	1932	1.05452	0.76887	1	0
DO233736	27	21	3	6	3694	3835	843	852	48	9	7529	1695	0.832854	0.919746	1	0
DO233202	74	77	14	18	7206	7401	1622	1594	151	32	14607	3216	0.962538	0.943876	1	0
DO233917	52	63	13	14	5715	5806	1314	1317	115	27	11521	2631	1.0281	0.882609	1	0
DO233614	28	30	8	9	2928	2901	669	663	58	17	5829	1332	1.28266	0.560429	1	0
DO233829	6	6	4	0	794	762	168	175	12	4	1556	343	1.51215	0.484719	1	0
DO233005	0	2	1	0	1398	1389	341	322	2	1	2787	663	2.10181	0.557685	1	0
DO233793	25	25	11	9	3960	4125	943	950	50	20	8085	1893	1.7084	0.189816	1	0
DO233132	20	19	5	5	3176	3318	745	747	39	10	6494	1492	1.11604	0.717484	1	0
DO233751	39	24	3	9	3869	3789	880	876	63	12	7658	1756	0.830676	0.945668	1	0
DO233151	46	38	17	16	4971	5055	1130	1129	84	33	10026	2259	1.7436	0.0911064	1	0
DO233268	37	19	4	13	3951	3786	911	923	56	17	7737	1834	1.28066	0.578626	1	0
DO233200	41	42	11	10	3749	3686	802	810	83	21	7435	1612	1.16696	0.680294	1	0
DO233175	19	20	5	6	2320	2337	559	546	39	11	4657	1105	1.1887	0.665981	1	0
DO233727	27	23	4	4	2915	2889	665	665	50	8	5804	1330	0.698226	0.970486	1	0
DO233880	5	12	5	2	1068	1035	259	258	17	7	2103	517	1.67493	0.37608	1	0
DO233241	31	31	8	8	2027	2027	469	466	62	16	4054	935	1.11892	0.742873	1	0
DO233160	70	47	13	18	6293	6380	1451	1460	117	31	12673	2911	1.15349	0.748884	1	0
DO233086	12	11	4	1	1927	1897	431	442	23	5	3824	873	0.952239	0.799295	1	0
DO233239	23	26	6	7	3650	3781	844	849	49	13	7431	1693	1.16449	0.680787	1	0
DO233120	20	20	10	4	2849	2956	671	684	40	14	5805	1355	1.49945	0.378012	1	0
DO233044	9	15	8	5	1384	1349	343	344	24	13	2733	687	2.15484	0.11706	1	0
DO233806	18	18	4	3	1881	1844	421	434	36	7	3725	855	0.847141	0.892366	1	0
DO233942	79	98	12	10	19216	19587	4748	4738	177	22	38803	9486	0.508431	0.999999	1	0
DO233077	6	9	3	1	1633	1604	373	369	15	4	3237	742	1.16334	0.664397	1	0
DO233691	20	21	3	8	3174	3326	716	711	41	11	6500	1427	1.22208	0.609436	1	0
DO233653	50	60	12	10	7081	7029	1583	1579	110	22	14110	3162	0.892473	0.95751	1	0
DO233781	22	40	11	5	3135	3156	764	776	62	16	6291	1540	1.05421	0.826583	1	0
DO233122	29	32	11	6	3041	3088	708	710	61	17	6129	1418	1.20457	0.653211	1	0
DO233262	147	159	36	39	15271	15633	3531	3510	306	75	30904	7041	1.07577	0.934505	1	0
DO233119	32	34	8	7	4832	4577	1153	1153	66	15	9409	2306	0.927324	0.919603	1	0
DO233166	33	36	9	10	5280	5077	1141	1134	69	19	10357	2275	1.25359	0.575626	1	0
DO233678	5	5	1	2	904	933	211	207	10	3	1837	418	1.31842	0.59642	1	0
DO233718	95	122	39	32	8911	8919	1937	1959	217	71	17830	3896	1.49738	0.1429	1	0
DO233112	12	14	5	3	2590	2616	603	611	26	8	5206	1214	1.31948	0.555109	1	0
DO233113	18	14	2	5	2264	2128	531	534	32	7	4392	1065	0.902113	0.866925	1	0
DO233919	13	11	4	5	2553	2500	587	588	24	9	5053	1175	1.61266	0.35582	1	0
DO233111	33	29	4	5	4206	4356	941	934	62	9	8562	1875	0.662865	0.9833	1	0
DO233169	29	37	11	8	5488	5544	1236	1250	66	19	11032	2486	1.27751	0.558413	1	0
DO233238	54	46	7	13	4735	4695	1045	1032	100	20	9430	2077	0.90804	0.939619	1	0
DO233761	14	16	3	3	2408	2593	606	608	30	6	5001	1214	0.823888	0.900192	1	0
DO233837	12	17	7	3	3441	3554	866	876	29	10	6995	1742	1.38465	0.519218	1	0
DO233144	39	49	12	16	5042	5130	1129	1125	88	28	10172	2254	1.43591	0.339185	1	0
DO233242	7	15	6	4	1718	1703	384	396	22	10	3421	780	1.99359	0.17666	1	0
DO233936	26	35	5	6	4575	4727	1033	1027	61	11	9302	2060	0.814277	0.943753	1	0
DO233148	14	21	4	4	2008	1943	450	470	35	8	3951	920	0.981615	0.815603	1	0
DO233679	22	22	3	4	4391	4181	971	977	44	7	8572	1948	0.700065	0.961997	1	0
DO233746	86	68	22	25	8058	8312	1931	1931	154	47	16370	3862	1.29364	0.55517	1	0
DO233948	8	8	1	3	1471	1449	351	355	16	4	2920	706	1.03399	0.748898	1	0
DO233739	10	12	3	2	1454	1532	367	374	22	5	2986	741	0.915839	0.835985	1	0
DO233000	4	9	1	1	1136	1201	245	247	13	2	2337	492	0.730769	0.855617	1	0
DO233274	10	24	3	3	2829	2901	681	685	34	6	5730	1366	0.740246	0.939231	1	0
DO233645	14	6	2	3	1492	1511	323	320	20	5	3003	643	1.16757	0.646176	1	0
DO233759	38	31	10	12	5699	6019	1358	1354	69	22	11718	2712	1.37765	0.448494	1	0
DO233792	51	38	8	13	7117	7041	1585	1575	89	21	14158	3160	1.05717	0.821909	1	0
DO233213	26	28	4	5	6346	6423	1386	1392	54	9	12769	2778	0.766079	0.949867	1	0
DO233135	28	28	5	6	4368	4375	1044	1021	56	11	8743	2065	0.831659	0.941807	1	0
DO233687	29	37	9	11	4649	4777	1158	1174	66	20	9426	2332	1.22486	0.664886	1	0
DO233016	10	28	13	3	2389	2533	596	594	38	16	4922	1190	1.74153	0.217348	1	0
DO233020	8	13	5	3	3024	3055	759	763	21	8	6079	1522	1.52156	0.445681	1	0
DO233128	30	27	8	7	2839	2743	632	623	57	15	5582	1255	1.17048	0.67539	1	0
DO233085	7	13	2	1	1658	1657	399	407	20	3	3315	806	0.616935	0.942761	1	0
DO233139	16	17	7	7	2972	2990	744	741	33	14	5962	1485	1.70325	0.268221	1	0
DO233738	6	2	1	2	859	826	199	200	8	3	1685	399	1.58365	0.504324	1	0
DO233939	19	13	2	1	2786	2757	596	619	32	3	5543	1215	0.427701	0.989873	1	0
DO233278	31	26	6	9	3687	3725	860	849	57	15	7412	1709	1.14133	0.715519	1	0
DO233839	4	6	1	0	901	896	215	217	10	1	1797	432	0.415972	0.951251	1	0
DO233228	29	23	4	9	3225	3237	761	761	52	13	6462	1522	1.06143	0.791144	1	0
DO233223	22	31	5	3	4883	4818	1204	1170	53	8	9701	2374	0.616808	0.990459	1	0
DO233754	6	11	3	3	1401	1461	338	332	17	6	2862	670	1.50764	0.460769	1	0
DO233932	9	7	2	2	1182	1156	267	270	16	4	2338	537	1.08845	0.707468	1	0
DO233153	21	24	4	6	3344	3269	704	717	45	10	6613	1421	1.03417	0.77216	1	0
DO233642	28	37	6	7	10290	10610	2283	2290	65	13	20900	4573	0.914061	0.897428	1	0
DO233257	19	17	5	6	3047	3252	822	801	36	11	6299	1623	1.18589	0.697117	1	0
DO233226	31	32	8	10	8195	8220	1622	1645	63	18	16415	3267	1.43557	0.342593	1	0
DO233770	20	14	2	5	2640	2718	574	576	34	7	5358	1150	0.959233	0.806463	1	0
DO233814	22	25	3	2	4932	5028	1109	1130	47	5	9960	2239	0.473236	0.995352	1	0
DO233743	8	3	1	1	648	592	143	148	11	2	1240	291	0.774758	0.845698	1	0
DO233926	20	25	5	5	5503	5806	1201	1192	45	10	11309	2393	1.05019	0.754398	1	0
DO233116	28	32	10	10	4261	4239	1015	1025	60	20	8500	2040	1.38889	0.460485	1	0
DO233768	13	19	4	2	1921	1844	435	442	32	6	3765	877	0.804946	0.9053	1	0
DO233668	20	11	2	9	2342	2253	557	555	31	11	4595	1112	1.46626	0.440781	1	0
DO233055	23	15	4	10	1526	1694	365	352	38	14	3220	717	1.65455	0.258002	1	0
DO233796	9	14	3	2	1596	1565	335	339	23	5	3161	674	1.01955	0.742734	1	0
DO233118	105	95	30	35	7339	7503	1698	1670	200	65	14842	3368	1.4322	0.260872	1	0
DO233895	14	13	4	3	1599	1650	373	372	27	7	3249	745	1.13065	0.691518	1	0
DO233808	21	19	9	3	2504	2608	596	591	40	12	5112	1187	1.292	0.563827	1	0
DO233106	45	53	18	13	6845	7047	1524	1541	98	31	13892	3065	1.43374	0.328009	1	0
DO233072	29	41	12	9	4512	4614	1082	1064	70	21	9126	2146	1.27577	0.579821	1	0
DO233720	14	12	4	2	1458	1520	332	333	26	6	2978	665	1.03343	0.750452	1	0
DO233150	33	24	7	6	4060	4105	912	917	57	13	8165	1829	1.01815	0.817347	1	0
DO233227	19	12	2	3	4774	4795	1145	1110	31	5	9569	2255	0.684429	0.948664	1	0
DO233671	21	23	8	9	5895	5983	1315	1309	44	17	11878	2624	1.74894	0.175049	1	0
DO233058	8	9	4	2	2231	2362	573	553	17	6	4593	1126	1.43966	0.510407	1	0
DO233858	47	27	6	9	5432	5494	1250	1249	74	15	10926	2499	0.886246	0.93401	1	0
DO233811	13	16	7	3	2184	2261	529	533	29	10	4445	1062	1.44328	0.460647	1	0
DO233700	25	20	6	7	3576	3648	873	876	45	13	7224	1749	1.19322	0.673989	1	0
DO233705	21	24	4	6	5454	5756	1204	1199	45	10	11210	2403	1.03667	0.769556	1	0
DO233159	20	26	6	3	3017	3122	717	734	46	9	6139	1451	0.82778	0.927972	1	0
DO233011	7	3	0	1	1715	1517	396	388	10	1	3232	784	0.412245	0.952834	1	0
DO233692	18	16	3	6	4180	4218	930	939	34	9	8398	1869	1.18941	0.641377	1	0
DO233134	15	17	2	5	2477	2498	535	522	32	7	4975	1057	1.02959	0.751058	1	0
DO233189	52	67	11	7	5703	5575	1199	1207	119	18	11278	2406	0.709026	0.994762	1	0
DO233713	9	15	5	3	2111	2088	481	492	24	8	4199	973	1.43851	0.471545	1	0
DO233143	26	16	5	8	2745	2700	690	687	42	13	5445	1377	1.22393	0.660991	1	0
DO233801	0	4	1	0	424	456	109	115	4	1	880	224	0.982143	0.770214	1	0
DO233906	18	23	7	5	11479	11536	2313	2307	41	12	23015	4620	1.45803	0.372478	1	0
DO233209	20	20	4	4	3512	3442	772	762	40	8	6954	1534	0.906649	0.860019	1	0
DO233221	20	14	2	6	3074	3190	705	702	34	8	6264	1407	1.04754	0.756944	1	0
DO233098	27	30	5	2	5517	5582	1307	1317	57	7	11099	2624	0.519449	0.996922	1	0
DO233114	47	34	10	16	5248	5050	1131	1140	81	26	10298	2271	1.45554	0.323783	1	0
DO233222	17	8	3	4	2879	2889	649	643	25	7	5768	1292	1.25003	0.597173	1	0
DO233628	38	48	17	15	4249	4449	977	969	86	32	8698	1946	1.66314	0.13295	1	0
DO233627	1	2	1	0	267	302	62	65	3	1	569	127	1.49344	0.637334	1	0
DO233810	9	7	0	5	1112	1169	267	266	16	5	2281	533	1.33736	0.565707	1	0
DO233824	16	17	4	5	1914	2099	464	466	33	9	4013	930	1.17683	0.664024	1	0
DO233095	23	24	6	8	2898	2902	658	643	47	14	5800	1301	1.32795	0.511714	1	0
DO233773	10	13	4	1	2154	2154	439	445	23	5	4308	884	1.05941	0.708716	1	0
DO233216	16	17	1	5	2135	2160	502	511	33	6	4295	1013	0.770888	0.924088	1	0
DO233237	6	6	1	0	1742	1697	404	414	12	1	3439	818	0.350346	0.970632	1	0
DO233830	8	14	5	0	2188	2273	539	554	22	5	4461	1093	0.927597	0.826897	1	0
DO233881	14	15	6	5	2240	2299	544	551	29	11	4539	1095	1.57232	0.367265	1	0
DO233615	18	17	2	2	1941	2077	451	448	35	4	4018	899	0.51079	0.984728	1	0
DO233215	37	47	8	7	6762	6706	1497	1481	84	15	13468	2978	0.807589	0.967562	1	0
DO233765	14	12	2	4	2821	2856	651	649	26	6	5677	1300	1.00775	0.773826	1	0
DO233170	54	47	15	19	11040	11374	2301	2294	101	34	22414	4595	1.64207	0.109826	1	0
DO233728	34	39	13	7	5911	6301	1384	1398	73	20	12212	2782	1.20264	0.654449	1	0
DO233190	24	14	3	2	3821	3804	904	914	38	5	7625	1818	0.551864	0.986189	1	0
DO233859	15	8	0	5	1460	1524	356	357	23	5	2984	713	0.909812	0.833386	1	0
DO233896	26	30	10	10	1758	1738	423	420	56	20	3496	843	1.4811	0.371342	1	0
DO233870	26	12	5	8	2159	2035	435	439	38	13	4194	874	1.64164	0.255288	1	0
DO233923	19	23	6	2	2922	2690	628	631	42	8	5612	1259	0.849049	0.899807	1	0
DO233253	25	27	9	4	3881	4039	944	938	52	13	7920	1882	1.05207	0.802251	1	0
DO233249	23	30	6	8	4216	4291	926	937	53	14	8507	1863	1.20619	0.626017	1	0
DO233193	28	22	5	8	7517	7400	1684	1666	50	13	14917	3350	1.15774	0.6828	1	0
DO233220	31	34	10	6	4574	4557	1029	1022	65	16	9131	2051	1.09587	0.759074	1	0
DO233844	9	5	2	1	1327	1274	288	293	14	3	2601	581	0.959307	0.766852	1	0
DO233198	20	18	5	3	2776	2765	638	644	38	8	5541	1282	0.909927	0.865485	1	0
DO233750	29	29	5	8	3613	3862	857	842	58	13	7475	1699	0.986128	0.848437	1	0
DO233185	4	8	4	3	694	665	162	163	12	7	1359	325	2.43923	0.14951	1	0
DO233940	27	25	8	8	3480	3394	808	793	52	16	6874	1601	1.3211	0.528882	1	0
DO233866	20	13	5	5	4416	4667	1079	1084	33	10	9083	2163	1.2725	0.592925	1	0
DO233180	7	6	1	1	1157	1146	260	258	13	2	2303	518	0.683992	0.882624	1	0
DO233041	8	13	4	4	1692	1762	464	450	21	8	3454	914	1.43962	0.516478	1	0
DO233229	9	12	3	3	2140	2069	475	479	21	6	4209	954	1.26056	0.596757	1	0
DO233064	10	19	6	4	4073	4039	974	955	29	10	8112	1929	1.4501	0.453629	1	0
DO233084	12	5	3	1	2045	2096	484	483	17	4	4141	967	1.0076	0.757788	1	0
DO233285	5	6	1	3	891	827	182	184	11	4	1718	366	1.70691	0.402778	1	0
DO233662	16	13	5	4	2104	2135	478	481	29	9	4239	959	1.3718	0.50141	1	0
DO233188	19	13	4	5	1794	1834	407	404	32	9	3628	811	1.25817	0.585842	1	0
DO233271	32	39	7	6	9220	9293	1930	1915	71	13	18513	3845	0.881588	0.911989	1	0
DO233644	21	19	7	1	2595	2706	607	608	40	8	5301	1215	0.872593	0.888256	1	0
DO233666	8	14	2	3	1951	1916	476	473	22	5	3867	949	0.926094	0.828041	1	0
DO233818	17	32	6	3	4398	4463	1019	1023	49	9	8861	2042	0.797028	0.94069	1	0
DO233708	36	39	10	7	6346	6410	1461	1462	75	17	12756	2923	0.989176	0.873232	1	0
DO233696	17	23	5	6	3348	3340	744	741	40	11	6688	1485	1.23852	0.598047	1	0
DO233282	18	19	9	4	3365	3414	856	835	37	13	6779	1691	1.40852	0.486003	1	0
DO233619	9	14	3	2	1698	1668	393	386	23	5	3366	779	0.939331	0.809815	1	0
DO233141	22	20	4	6	2553	2537	583	583	42	10	5090	1166	1.03937	0.783085	1	0
DO233868	7	10	4	0	2234	2156	540	532	17	4	4390	1072	0.963565	0.79135	1	0
DO233252	23	26	3	4	3580	3529	825	822	49	7	7109	1647	0.616619	0.985021	1	0
DO233779	25	19	9	4	3631	3677	854	864	44	13	7308	1718	1.2568	0.600718	1	0
DO233925	38	22	5	10	5204	5263	1177	1157	60	15	10467	2334	1.12114	0.725558	1	0
DO233127	17	12	6	2	1215	1173	274	279	29	8	2388	553	1.19125	0.650354	1	0
DO233234	19	12	4	6	3394	3447	885	866	31	10	6841	1751	1.26029	0.629033	1	0
DO233724	15	22	5	4	2914	3070	716	718	37	9	5984	1434	1.01504	0.805839	1	0
DO233176	13	14	3	2	1702	1720	397	406	27	5	3422	803	0.78917	0.899925	1	0
DO233899	38	40	10	5	3133	3459	765	773	78	15	6592	1538	0.824247	0.965018	1	0
DO233740	26	36	8	5	2904	2993	645	656	62	13	5897	1301	0.950398	0.871006	1	0
DO233674	41	56	17	19	2831	2821	680	686	97	36	5652	1366	1.53561	0.248876	1	0
DO233142	16	18	3	5	1760	1775	400	386	34	8	3535	786	1.05822	0.745825	1	0
DO233183	27	22	3	5	2772	2898	649	648	49	8	5670	1297	0.713735	0.965444	1	0
DO233231	15	7	2	7	1741	1650	390	381	22	9	3391	771	1.79926	0.261089	1	0
DO233912	7	4	1	1	808	883	226	220	11	2	1691	446	0.68936	0.894049	1	0
DO233290	46	50	9	11	6029	6180	1342	1334	96	20	12209	2676	0.950501	0.910564	1	0
DO233820	49	51	12	13	5523	5678	1243	1228	100	25	11201	2471	1.13325	0.742064	1	0
DO233104	23	22	8	7	2601	2695	646	640	45	15	5296	1286	1.37273	0.498739	1	0
DO233204	10	19	6	3	2086	2225	497	504	29	9	4311	1001	1.33656	0.536293	1	0
DO233093	25	20	3	8	3917	3805	863	875	45	11	7722	1738	1.08608	0.743876	1	0
DO233889	22	24	5	8	2640	2661	611	600	46	13	5301	1211	1.23708	0.609299	1	0
DO233817	17	17	3	3	2440	2384	540	545	34	6	4824	1085	0.784603	0.912432	1	0
DO233136	44	37	6	6	4784	4971	1048	1043	81	12	9755	2091	0.691145	0.987264	1	0
DO233199	19	11	4	9	2438	2519	561	565	30	13	4957	1126	1.90767	0.161105	1	0
DO233164	5	6	1	2	1484	1460	322	313	11	3	2944	635	1.26442	0.609435	1	0
DO233689	40	34	4	12	6187	6162	1350	1356	74	16	12349	2706	0.986716	0.859514	1	0
DO233121	41	45	14	15	5446	5465	1295	1287	86	29	10911	2582	1.42498	0.383312	1	0
DO233698	36	25	6	9	3771	3719	817	818	61	15	7490	1635	1.12649	0.712675	1	0
DO233684	0	0	0	0	47	49	8	8	0	0	96	16	NA	1	1	0
DO233800	9	12	5	5	1235	1383	298	310	21	10	2618	608	2.05044	0.165341	1	0
DO233776	25	25	8	10	2762	2716	650	644	50	18	5478	1294	1.52402	0.335044	1	0
DO233035	11	22	7	3	3993	3886	835	845	33	10	7879	1680	1.42118	0.437665	1	0
DO233117	3	4	1	0	651	708	162	152	7	1	1359	314	0.618289	0.877735	1	0
DO233631	3	1	1	1	723	775	214	206	4	2	1498	420	1.78333	0.537243	1	0
DO233862	16	16	5	6	2354	2183	527	518	32	11	4537	1045	1.49243	0.403817	1	0
DO233087	21	12	6	3	2385	2372	517	526	33	9	4757	1043	1.24388	0.591503	1	0
DO233875	13	20	4	2	1730	1655	395	386	33	6	3385	781	0.788034	0.913096	1	0
DO233849	14	6	2	7	1416	1413	336	336	20	9	2829	672	1.89442	0.237137	1	0
DO233162	19	7	4	6	2046	2228	484	487	26	10	4274	971	1.69294	0.292285	1	0
DO233194	18	16	4	4	2927	2943	721	725	34	8	5870	1446	0.95517	0.846085	1	0
DO233928	8	12	1	2	2657	2821	624	625	20	3	5478	1249	0.657886	0.922118	1	0
DO233852	17	30	10	7	2330	2472	561	568	47	17	4802	1129	1.53844	0.328603	1	0
DO233716	5	9	3	0	1193	1174	293	289	14	3	2367	582	0.871502	0.826521	1	0
DO233676	14	21	6	5	2502	2319	613	609	35	11	4821	1222	1.23991	0.643741	1	0
DO233621	27	31	6	6	4219	4261	972	963	58	12	8480	1935	0.906709	0.901529	1	0
DO233702	35	24	6	7	3910	3807	946	943	59	13	7717	1889	0.900135	0.923328	1	0
DO233107	37	41	9	10	5059	5170	1108	1123	78	19	10229	2231	1.11684	0.738191	1	0
DO233616	14	9	3	5	2039	2109	495	486	23	8	4148	981	1.47073	0.457671	1	0
DO233717	6	10	2	2	1230	1123	282	285	16	4	2353	567	1.03748	0.746237	1	0
DO233757	13	11	2	4	2241	2065	512	507	24	6	4306	1019	1.05643	0.746881	1	0
DO233233	19	13	6	5	2599	2517	533	548	32	11	5116	1081	1.62685	0.291363	1	0
DO233904	9	9	3	2	1294	1319	310	305	18	5	2613	615	1.18022	0.65973	1	0
DO233613	22	15	5	7	3656	3660	809	810	37	12	7316	1619	1.46557	0.399807	1	0
DO233152	24	20	6	4	3410	3478	699	693	44	10	6888	1392	1.12461	0.674136	1	0
DO233049	1	8	0	1	1285	1316	339	332	9	1	2601	671	0.4307	0.949288	1	0
DO233933	8	9	1	3	1011	1090	242	242	17	4	2101	484	1.02139	0.747184	1	0
DO233675	8	12	6	3	752	756	173	181	20	9	1508	354	1.91695	0.227805	1	0
DO233138	12	18	4	1	2357	2400	561	565	30	5	4757	1126	0.704115	0.940919	1	0
DO233018	0	3	1	0	1736	1617	405	393	3	1	3353	798	1.40058	0.663059	1	0
DO233149	4	8	1	2	1059	1039	256	255	12	3	2098	511	1.02642	0.746145	1	0
DO233147	15	18	6	2	2775	2860	677	695	33	8	5635	1372	0.995671	0.814926	1	0
DO233110	18	14	3	6	2392	2301	546	546	32	9	4693	1092	1.20871	0.638776	1	0
DO233649	19	13	3	6	2347	2388	604	599	32	9	4735	1203	1.107	0.748532	1	0
DO233745	14	22	9	3	2414	2383	557	561	36	12	4797	1118	1.43023	0.446589	1	0
DO233279	10	11	0	2	2281	2242	510	499	21	2	4523	1009	0.42692	0.976962	1	0
DO233196	9	11	3	1	2284	2340	546	533	20	4	4624	1079	0.85709	0.845183	1	0
DO233167	35	26	7	3	4053	3973	948	942	61	10	8026	1890	0.696158	0.982688	1	0
DO233157	14	17	4	4	1951	2004	473	468	31	8	3955	941	1.08464	0.741687	1	0
DO233827	5	13	2	5	1804	1640	406	395	18	7	3444	801	1.67208	0.360029	1	0
DO233712	32	31	9	10	5332	5422	1307	1314	63	19	10754	2621	1.23742	0.641481	1	0
DO233798	30	25	10	11	3729	3841	861	859	55	21	7570	1720	1.68044	0.188291	1	0
DO233950	5	14	2	2	1411	1353	289	293	19	4	2764	582	0.999819	0.744565	1	0
DO233909	14	20	4	4	3027	2995	653	650	34	8	6022	1303	1.08745	0.715684	1	0
DO233633	2	3	0	0	573	606	147	141	5	0	1179	288	0	1	1	0
DO233083	1	0	0	1	304	277	73	70	1	1	581	143	4.06294	0.433308	1	0
DO233729	24	13	3	6	2970	2757	674	674	37	9	5727	1348	1.03342	0.787068	1	0
DO233269	16	18	7	4	2527	2553	572	578	34	11	5080	1150	1.42916	0.443862	1	0
DO233655	9	6	0	1	1060	1108	280	268	15	1	2168	548	0.263747	0.990446	1	0
DO233783	28	23	10	4	5616	5578	1221	1228	51	14	11194	2449	1.25474	0.575005	1	0
DO233695	8	4	2	3	1552	1446	343	351	12	5	2998	694	1.79995	0.356743	1	0
DO233723	23	15	8	1	2778	2749	622	616	38	9	5527	1238	1.05737	0.755309	1	0
DO233846	9	7	0	3	843	966	223	210	16	3	1809	433	0.783343	0.86741	1	0
DO233625	7	14	5	3	2385	2479	554	559	21	8	4864	1113	1.66483	0.339928	1	0
DO233682	17	24	7	3	3357	3365	825	827	41	10	6722	1652	0.992441	0.837605	1	0
DO233902	19	18	4	5	3253	3079	709	703	37	9	6332	1412	1.0908	0.725963	1	0
DO233052	0	1	0	0	486	490	108	105	1	0	976	213	0	1	1	0
DO233224	29	40	10	11	3364	3280	775	757	69	21	6644	1532	1.3199	0.516864	1	0
DO233857	19	16	4	3	1392	1333	291	297	35	7	2725	588	0.926871	0.830482	1	0
DO233672	24	26	8	8	2958	2995	683	680	50	16	5953	1363	1.39762	0.445394	1	0
DO233137	46	31	7	10	5917	5769	1201	1204	77	17	11686	2405	1.07278	0.761813	1	0
DO233082	20	21	3	5	3172	3244	741	747	41	8	6416	1488	0.841332	0.908659	1	0
DO233265	18	22	5	5	2738	2812	628	629	40	10	5550	1257	1.10382	0.724175	1	0
DO233685	23	21	4	5	3752	3868	892	886	44	9	7620	1778	0.876623	0.898726	1	0
DO233836	9	8	1	2	1741	1602	401	389	17	3	3343	790	0.746761	0.884159	1	0
DO233911	8	10	2	5	1013	979	232	233	18	7	1992	465	1.66595	0.364822	1	0
DO233787	23	20	6	4	2424	2299	535	525	43	10	4723	1060	1.0362	0.780701	1	0
DO233879	16	15	3	4	1888	1842	445	447	31	7	3730	892	0.944235	0.836834	1	0
DO233901	24	17	5	8	2239	2328	473	468	41	13	4567	941	1.53887	0.314795	1	0
DO233843	25	30	9	13	3708	3664	879	869	55	22	7372	1748	1.68696	0.19259	1	0
DO233788	2	0	0	1	69	73	12	11	2	1	142	23	3.08696	0.421309	1	0
DO233670	24	32	5	5	3963	3780	894	891	56	10	7743	1785	0.77461	0.957762	1	0
DO233286	18	25	3	6	2322	2249	490	489	43	9	4571	979	0.977243	0.811254	1	0
DO233877	11	11	4	4	1721	1748	411	405	22	8	3469	816	1.5459	0.411327	1	0
DO233133	30	20	9	6	3176	3281	754	769	50	15	6457	1523	1.2719	0.586532	1	0
DO233758	6	10	2	1	1523	1542	356	361	16	3	3065	717	0.801517	0.855868	1	0
DO233725	14	12	2	4	2077	2095	488	488	26	6	4172	976	0.986444	0.792725	1	0
DO233158	30	26	5	8	5097	5116	1119	1106	56	13	10213	2225	1.06556	0.765567	1	0
DO233069	18	15	6	2	2879	2823	687	693	33	8	5702	1380	1.00167	0.809215	1	0
DO233129	5	8	1	1	1522	1450	319	323	13	2	2972	642	0.712197	0.866507	1	0
DO233263	8	11	3	1	1007	1120	241	239	19	4	2127	480	0.932895	0.796081	1	0
DO233883	1	0	0	0	19	19	7	7	1	0	38	14	0	1	1	0
DO233832	6	6	2	1	1261	1243	275	277	12	3	2504	552	1.13406	0.674892	1	0
DO233711	6	6	2	1	902	1022	224	227	12	3	1924	451	1.06652	0.719334	1	0
DO233075	1	0	0	0	529	563	122	117	1	0	1092	239	0	1	1	0
DO233752	18	17	7	3	2878	2757	659	657	35	10	5635	1316	1.2234	0.628281	1	0
DO233949	7	3	1	1	872	859	162	169	10	2	1731	331	1.04592	0.699855	1	0
DO233028	5	10	2	3	2124	2184	532	538	15	5	4308	1070	1.34206	0.578932	1	0
DO233887	9	13	3	2	1738	1742	417	416	22	5	3480	833	0.949471	0.809299	1	0
DO233914	7	16	7	4	1427	1449	360	363	23	11	2876	723	1.90246	0.218427	1	0
DO233165	10	12	5	2	2657	2581	608	603	22	7	5238	1211	1.37625	0.520344	1	0
DO233025	5	3	1	2	1040	1009	278	269	8	3	2049	547	1.40471	0.596617	1	0
DO233831	3	5	0	2	1442	1391	304	297	8	2	2833	601	1.17845	0.66007	1	0
DO233243	22	11	4	7	1697	1656	373	360	33	11	3353	733	1.52478	0.364483	1	0
DO233699	12	6	1	2	1813	1707	423	420	18	3	3520	843	0.695927	0.909106	1	0
DO233186	2	1	0	1	227	270	76	66	3	1	497	142	1.16667	0.740527	1	0
DO233073	2	0	0	0	1927	1952	475	478	2	0	3879	953	0	1	1	0
DO233734	18	13	1	3	1730	1911	443	432	31	4	3641	875	0.536922	0.9812	1	0
DO233289	4	2	1	1	908	856	240	234	6	2	1764	474	1.24051	0.678143	1	0
DO233847	14	12	0	6	1343	1369	321	323	26	6	2712	644	0.971811	0.805351	1	0
DO233742	4	2	1	2	508	513	111	109	6	3	1021	220	2.32045	0.305851	1	0
DO233038	8	9	1	5	2079	2011	534	527	17	6	4090	1061	1.36054	0.573204	1	0
DO233735	7	8	5	2	790	850	198	199	15	7	1640	397	1.92779	0.273048	1	0
DO233673	7	5	0	1	1318	1293	285	285	12	1	2611	570	0.381725	0.959175	1	0
DO233184	20	19	7	3	2523	2484	567	575	39	10	5007	1142	1.12421	0.708101	1	0
DO233623	12	11	3	2	1520	1490	359	356	23	5	3010	715	0.915172	0.829163	1	0
DO233915	11	10	3	2	1318	1427	323	334	21	5	2745	657	0.994781	0.780689	1	0
DO233657	11	2	1	4	1029	1029	234	229	13	5	2058	463	1.70959	0.382783	1	0
DO233218	28	25	3	6	4324	4428	959	957	53	9	8752	1916	0.775673	0.945975	1	0
DO233841	15	24	9	5	2047	2081	491	502	39	14	4128	993	1.49229	0.396253	1	0
DO233612	11	22	5	4	2174	2172	455	450	33	9	4346	905	1.30969	0.523056	1	0
DO233805	15	8	2	6	2476	2322	550	546	23	8	4798	1096	1.52269	0.41517	1	0
DO233943	3	7	1	2	1218	1225	313	308	10	3	2443	621	1.18019	0.680192	1	0
DO233074	3	3	0	1	1161	1117	316	314	6	1	2278	630	0.602646	0.896243	1	0
DO233920	44	42	6	13	5407	5606	1278	1279	86	19	11013	2557	0.951547	0.915393	1	0
DO233174	16	11	2	6	1854	1843	432	434	27	8	3697	866	1.2649	0.59701	1	0
DO233100	2	2	1	0	1442	1511	395	390	4	1	2953	785	0.940446	0.786805	1	0
DO233648	8	7	3	3	889	929	226	227	15	6	1818	453	1.6053	0.431667	1	0
DO233826	1	1	0	1	219	247	50	50	2	1	466	100	2.33	0.517764	1	0
DO233219	8	12	5	1	2233	2276	546	542	20	6	4509	1088	1.24329	0.624815	1	0
DO233208	34	47	7	9	3847	3886	889	879	81	16	7733	1768	0.863974	0.950465	1	0
DO233197	10	8	4	1	847	891	203	201	18	5	1738	404	1.19499	0.647851	1	0
DO233635	0	1	0	0	87	59	18	17	1	0	146	35	0	1	1	0
DO233834	1	4	1	0	468	515	126	123	5	1	983	249	0.789558	0.826839	1	0
DO233178	22	17	5	4	2806	3039	598	598	39	9	5845	1196	1.1278	0.671461	1	0
DO233168	206	205	29	32	29269	29524	6776	6800	411	61	58793	13576	0.64275	1	1	0
DO233786	6	6	1	1	757	879	195	189	12	2	1636	384	0.710069	0.874624	1	0
DO233102	19	16	3	5	3084	3054	674	669	35	8	6138	1343	1.04465	0.753178	1	0
DO233651	8	14	4	3	1636	1597	362	371	22	7	3233	733	1.40339	0.497712	1	0
DO233640	14	12	3	3	1430	1521	309	317	26	6	2951	626	1.08786	0.700552	1	0
DO233890	2	0	0	0	405	421	94	95	2	0	826	189	0	1	1	0
DO233874	30	25	3	5	3073	2997	647	662	55	8	6070	1309	0.674491	0.974609	1	0
DO233927	12	6	1	5	1329	1365	342	327	18	6	2694	669	1.3423	0.571049	1	0
DO233181	5	5	0	0	670	634	156	151	10	0	1304	307	0	1	1	0
DO233131	14	16	3	3	1861	1770	408	402	30	6	3631	810	0.896543	0.844622	1	0
DO233275	10	11	1	1	1439	1480	333	339	21	2	2919	672	0.41369	0.98061	1	0
DO233250	7	3	2	3	802	853	198	194	10	5	1655	392	2.11097	0.273064	1	0
DO233217	2	0	0	0	250	240	69	66	2	0	490	135	0	1	1	0
DO233755	0	0	0	0	79	89	16	16	0	0	168	32	NA	1	1	0
DO233256	3	2	1	1	491	481	113	115	5	2	972	228	1.70526	0.517329	1	0
DO233789	1	3	2	1	254	253	64	67	4	3	507	131	2.90267	0.265198	1	0
DO233929	17	17	5	5	1096	1149	258	261	34	10	2245	519	1.27224	0.583557	1	0
DO233756	9	15	3	2	1222	1189	268	267	24	5	2411	535	0.938863	0.802943	1	0
DO233845	5	12	1	2	1001	1090	250	247	17	3	2091	497	0.742455	0.886639	1	0
DO233092	2	2	0	1	603	669	152	145	4	1	1272	297	1.07071	0.735807	1	0
DO233838	8	11	2	1	1234	1249	276	275	19	3	2483	551	0.711529	0.895174	1	0
DO233794	1	2	0	0	182	163	52	51	3	0	345	103	0	1	1	0
DO233860	0	0	0	0	12	29	4	4	0	0	41	8	NA	1	1	0
DO233721	12	9	0	4	1601	1588	336	331	21	4	3189	667	0.910688	0.798217	1	0
DO233683	0	2	0	0	87	112	26	26	2	0	199	52	0	1	1	0
DO233637	2	2	0	0	173	154	37	36	4	0	327	73	0	1	1	0
DO233639	4	5	1	1	666	703	150	152	9	2	1369	302	1.00736	0.735133	1	0
DO233172	0	3	0	0	517	586	127	120	3	0	1103	247	0	1	1	0
DO233856	9	3	2	3	607	595	132	132	12	5	1202	264	1.8971	0.314535	1	0
DO233774	2	2	2	1	200	200	37	39	4	3	400	76	3.94737	0.136304	1	0
DO233626	3	2	0	0	499	485	118	113	5	0	984	231	0	1	1	0
DO233886	4	1	0	0	279	291	81	80	5	0	570	161	0	1	1	0
DO233677	1	2	1	0	382	341	85	94	3	1	723	179	1.34637	0.680385	1	0
DO233741	3	3	0	1	279	320	75	76	6	1	599	151	0.661148	0.869081	1	0
DO233799	2	1	0	0	316	283	79	81	3	0	599	160	0	1	1	0
DO233710	1	1	0	0	164	150	40	39	2	0	314	79	0	1	1	0
DO233664	1	0	0	0	110	100	30	30	1	0	210	60	0	1	1	0
DO233632	1	1	1	1	214	149	36	35	2	2	363	71	5.11268	0.178278	1	0
DO233815	2	2	1	0	276	276	57	59	4	1	552	116	1.18966	0.693873	1	0
DO233785	2	1	0	0	102	152	32	30	3	0	254	62	0	1	1	0
DO233822	2	2	1	2	287	331	69	65	4	3	618	134	3.45896	0.181545	1	0
DO233094	4	4	2	0	387	413	75	77	8	2	800	152	1.31579	0.595034	1	0
DO233907	3	2	0	2	280	307	71	69	5	2	587	140	1.67714	0.528342	1	0
DO233643	1	4	1	0	336	317	73	76	5	1	653	149	0.87651	0.789107	1	0
DO233809	0	1	0	0	276	260	57	55	1	0	536	112	0	1	1	0
DO233931	2	0	0	2	49	84	21	19	2	2	133	40	3.325	0.359366	1	0
DO233659	0	0	0	0	255	208	42	42	0	0	463	84	NA	1	1	0
DO233763	0	0	0	0	55	66	19	18	0	0	121	37	NA	1	1	0
DO233744	0	2	0	0	176	228	52	51	2	0	404	103	0	1	1	0
DO233669	0	0	0	0	49	79	17	15	0	0	128	32	NA	1	1	0
DO233660	0	0	0	0	32	30	8	8	0	0	62	16	NA	1	1	0
DO233825	2	0	0	2	299	263	69	67	2	2	562	136	4.13235	0.250928	1	0
DO233771	2	1	0	0	75	64	27	27	3	0	139	54	0	1	1	0
DO233656	1	2	1	1	80	81	22	23	3	2	161	45	2.38519	0.437656	1	0
DO233795	0	0	0	0	123	97	28	27	0	0	220	55	NA	1	1	0
DO233812	0	0	0	0	70	71	15	13	0	0	141	28	NA	1	1	0
DO233714	0	0	0	0	34	20	9	8	0	0	54	17	NA	1	1	0
DO233753	0	0	0	0	14	35	9	8	0	0	49	17	NA	1	1	0
DO233803	0	0	0	0	39	33	6	6	0	0	72	12	NA	1	1	0
DO233891	0	0	0	0	65	86	24	24	0	0	151	48	NA	1	1	0
Total	22066	22776	4560	4474	3603792	3621304	858982	858456	44842	9034	7225096	1717438	0.847535	1	1	0

## Sheet: S12g
Tumor_Sample_Barcode	G_to_T	C_to_A	gCn_to_A	nGc_to_T	g	c	gcn	ngc	C_to_A_revcomp	gCn_to_A_revcomp	c_revcomp	gcn_revcomp	gCn_to_A_Enrich	gCn_to_A_Enrich_Fisher_Pval	BH_Corr_Pval	gCn_to_A_MutLoad
DO13971	6	14	3	1	1010	931	264	273	20	4	1941	537	0.722905	0.930374	1	0
DO13863	1576	1580	148	131	95040	95631	21113	21180	3156	279	190671	42293	0.398551	1	1	0
DO12268	7	10	1	3	1401	1437	327	328	17	4	2838	655	1.01949	0.748656	1	0
DO10880	2347	2441	252	263	178966	180231	40672	40665	4788	515	359197	81337	0.475004	1	1	0
DO13462	11	4	1	0	17301	17412	4510	4509	15	1	34713	9019	0.256592	0.991876	1	0
DO11854	10	14	2	4	40856	41038	10087	10017	24	6	81894	20104	1.01838	0.78121	1	0
DO13522	10	16	3	3	9655	9531	2574	2572	26	6	19186	5146	0.860384	0.894491	1	0
DO10892	4	2	0	2	2955	2880	782	793	6	2	5835	1575	1.23492	0.680666	1	0
DO12490	47	51	15	21	2489	2487	598	583	98	36	4976	1181	1.54777	0.2282	1	0
DO13725	42	42	11	14	4685	4558	1047	1046	84	25	9243	2093	1.31433	0.508833	1	0
DO12076	4	8	2	0	1075	1102	276	279	12	2	2177	555	0.653754	0.905685	1	0
DO11016	231	305	3	1	6513	6522	1568	1576	536	4	13035	3144	0.0309402	1	1	0
DO12664	4	3	0	1	608	609	167	164	7	1	1217	331	0.525248	0.92093	1	0
DO11830	4	6	1	1	857	829	196	196	10	2	1686	392	0.860204	0.806348	1	0
DO50113	3	6	1	2	604	590	136	136	9	3	1194	272	1.46324	0.539183	1	0
DO11968	4	1	0	1	685	754	181	184	5	1	1439	365	0.788493	0.827262	1	0
DO10975	14	15	3	3	2158	2117	535	512	29	6	4275	1047	0.844778	0.889775	1	0
DO13803	2	4	0	1	630	657	151	148	6	1	1287	299	0.717391	0.842953	1	0
DO12772	4	3	0	0	942	919	223	220	7	0	1861	443	0	1	1	0
DO14139	5	6	2	1	602	548	155	155	11	3	1150	310	1.01173	0.771539	1	0
DO12220	9	3	0	1	912	988	231	228	12	1	1900	459	0.344953	0.972361	1	0
DO12388	14	8	3	4	1152	1260	294	297	22	7	2412	591	1.29857	0.589836	1	0
DO12124	2	2	0	1	840	865	215	217	4	1	1705	432	0.98669	0.768201	1	0
DO12442	7	5	2	1	583	567	144	146	12	3	1150	290	0.991379	0.769701	1	0
DO11675	2	8	3	0	1581	1430	358	362	10	3	3011	720	1.25458	0.63396	1	0
DO12628	2	3	1	0	464	495	116	117	5	1	959	233	0.823176	0.811995	1	0
DO14061	2	2	1	0	625	638	132	132	4	1	1263	264	1.19602	0.69097	1	0
DO13300	1	4	0	0	779	772	186	183	5	0	1551	369	0	1	1	0
DO14025	4	3	1	1	954	941	227	227	7	2	1895	454	1.19257	0.674328	1	0
DO10930	9	18	8	4	1275	1217	284	297	27	12	2492	581	1.90629	0.182171	1	0
DO10882	2	1	1	0	811	795	192	190	3	1	1606	382	1.4014	0.663047	1	0
DO11573	20	11	4	4	1531	1534	366	364	31	8	3065	730	1.08352	0.742743	1	0
DO13737	1	3	2	1	484	485	121	128	4	3	969	249	2.91867	0.260298	1	0
DO12478	2	2	1	0	815	852	217	213	4	1	1667	430	0.969186	0.775212	1	0
DO11507	39	40	7	16	3047	3155	733	738	79	23	6202	1471	1.2275	0.646333	1	0
DO11639	7	3	0	1	910	840	223	220	10	1	1750	443	0.395034	0.959496	1	0
DO12454	3	1	0	1	762	720	195	196	4	1	1482	391	0.94757	0.783993	1	0
DO11166	62	52	16	13	8993	8866	1987	1977	114	29	17859	3964	1.14608	0.738748	1	0
DO12838	6	7	1	2	1107	1079	258	265	13	3	2186	523	0.964554	0.774671	1	0
DO12100	83	80	22	27	7383	7514	1760	1765	163	49	14897	3525	1.27042	0.600705	1	0
DO12274	1	1	0	0	605	613	139	137	2	0	1218	276	0	1	1	0
DO13348	5	6	2	2	1057	1127	286	282	11	4	2184	568	1.39821	0.575155	1	0
DO11238	18	15	5	1	1689	1718	420	429	33	6	3407	849	0.729628	0.946973	1	0
DO12346	24	27	5	12	1770	1780	415	407	51	17	3550	822	1.43958	0.406813	1	0
DO11178	3	3	2	1	688	682	175	174	6	3	1370	349	1.96275	0.4141	1	0
DO11459	7	7	1	1	1010	1073	235	236	14	2	2083	471	0.631786	0.905775	1	0
DO13791	3	0	0	2	467	497	126	119	3	2	964	245	2.62313	0.377548	1	0
DO223728	6	5	1	0	1153	1025	262	260	11	1	2178	522	0.37931	0.962522	1	0
DO11651	5	4	0	0	1147	1195	284	288	9	0	2342	572	0	1	1	0
DO13761	32	28	8	10	2671	2707	611	611	60	18	5378	1222	1.32029	0.514998	1	0
DO10906	3	0	0	1	715	700	175	178	3	1	1415	353	1.33617	0.683147	1	0
DO11525	5	9	3	0	954	1019	239	239	14	3	1973	478	0.884489	0.817782	1	0
DO51167	2	2	0	0	725	687	180	180	4	0	1412	360	0	1	1	0
DO13797	28	18	6	7	1917	2153	464	466	46	13	4070	930	1.23679	0.609731	1	0
DO14049	3	7	2	2	724	708	177	175	10	4	1432	352	1.62727	0.465474	1	0
DO14007	3	4	0	2	781	838	192	184	7	2	1619	376	1.23024	0.655527	1	0
DO11890	2	5	0	0	825	753	195	191	7	0	1578	386	0	1	1	0
DO13330	3	2	0	0	579	576	153	149	5	0	1155	302	0	1	1	0
DO13959	2	3	0	0	265	272	57	55	5	0	537	112	0	1	1	0
DO12070	9	8	3	0	948	990	248	257	17	3	1938	505	0.677228	0.923948	1	0
DO11705	7	9	2	4	726	776	187	188	16	6	1502	375	1.502	0.483564	1	0
DO12634	5	3	1	1	931	1006	226	234	8	2	1937	460	1.05272	0.726833	1	0
DO13426	2	2	2	0	727	765	163	166	4	2	1492	329	2.26748	0.396127	1	0
DO13360	16	28	9	3	1460	1426	348	352	44	12	2886	700	1.12442	0.735832	1	0
DO12364	7	4	1	2	1345	1333	312	304	11	3	2678	616	1.18566	0.657831	1	0
DO12934	10	4	2	1	826	816	200	205	14	3	1642	405	0.868783	0.828241	1	0
DO13653	4	5	0	0	858	896	210	206	9	0	1754	416	0	1	1	0
DO12460	8	2	0	0	819	745	179	185	10	0	1564	364	0	1	1	0
DO12646	3	2	0	1	921	974	228	226	5	1	1895	454	0.834802	0.806787	1	0
DO12778	4	2	1	1	421	464	94	95	6	2	885	189	1.56085	0.537501	1	0
DO12118	1	3	1	0	788	779	205	211	4	1	1567	416	0.941707	0.786377	1	0
DO12196	6	8	1	1	5817	5794	1510	1510	14	2	11611	3020	0.549243	0.946495	1	0
DO11878	58	54	21	15	5904	6038	1461	1459	112	36	11942	2920	1.31455	0.54622	1	0
DO10900	2	3	1	1	615	604	158	160	5	2	1219	318	1.53333	0.582638	1	0
DO11986	44	45	14	10	3640	3594	854	861	89	24	7234	1715	1.13746	0.762632	1	0
DO13354	7	14	2	2	1130	1308	315	312	21	4	2438	627	0.740639	0.915954	1	0
DO10874	5	9	3	0	847	904	221	213	14	3	1751	434	0.864549	0.831074	1	0
DO13144	7	4	1	2	1117	1214	297	304	11	3	2331	601	1.05778	0.740929	1	0
DO13569	1	3	0	0	664	593	144	145	4	0	1257	289	0	1	1	0
DO12892	13	25	10	6	1973	2019	499	504	38	16	3992	1003	1.67581	0.269108	1	0
DO11585	37	42	19	9	4537	4592	1012	1045	79	28	9129	2057	1.57297	0.215864	1	0
DO13552	5	4	1	0	956	932	227	230	9	1	1888	457	0.459032	0.937284	1	0
DO12142	6	8	2	3	880	864	225	218	14	5	1744	443	1.406	0.551777	1	0
DO13528	2	1	0	0	844	803	168	167	3	0	1647	335	0	1	1	0
DO12256	7	14	3	1	997	1052	236	249	21	4	2049	485	0.804713	0.875349	1	0
DO12028	6	6	0	1	900	821	224	214	12	1	1721	438	0.327435	0.977858	1	0
DO14145	2	5	0	0	991	960	220	212	7	0	1951	432	0	1	1	0
DO11489	17	19	6	3	1286	1308	307	308	36	9	2594	615	1.05447	0.771493	1	0
DO13899	5	5	1	1	971	969	230	233	10	2	1940	463	0.838013	0.819352	1	0
DO13869	8	4	2	2	1213	1156	295	297	12	4	2369	592	1.3339	0.595203	1	0
DO11154	2	2	0	2	686	776	156	151	4	2	1462	307	2.38111	0.370451	1	0
DO13450	1	1	0	1	293	328	81	83	2	1	621	164	1.89329	0.602688	1	0
DO11441	5	0	0	0	563	544	125	120	5	0	1107	245	0	1	1	0
DO12520	2	3	0	0	992	988	216	217	5	0	1980	433	0	1	1	0
DO11142	38	46	4	1	1949	1957	449	460	84	5	3906	909	0.255776	0.999998	1	0
DO219109	4	1	0	1	631	712	159	167	5	1	1343	326	0.823926	0.811599	1	0
DO11316	5	4	0	2	657	681	148	143	9	2	1338	291	1.02176	0.727087	1	0
DO13060	3	3	0	0	722	759	187	181	6	0	1481	368	0	1	1	0
DO12700	4	6	2	1	585	563	140	139	10	3	1148	279	1.23441	0.646779	1	0
DO13498	1	5	1	0	732	685	151	149	6	1	1417	300	0.787222	0.811042	1	0
DO11567	50	50	9	19	4339	4668	1081	1071	100	28	9007	2152	1.17191	0.734104	1	0
DO12556	1	3	2	0	774	755	191	192	4	2	1529	383	1.99608	0.468192	1	0
DO11429	51	35	7	16	4104	4257	976	951	86	23	8361	1927	1.1604	0.719275	1	0
DO13192	3	6	1	0	1028	1050	257	261	9	1	2078	518	0.445731	0.943008	1	0
DO11603	10	6	1	1	1040	1031	257	256	16	2	2071	513	0.50463	0.958415	1	0
DO13773	6	4	1	1	722	681	175	178	10	2	1403	353	0.794901	0.844402	1	0
DO13318	2	6	1	0	771	804	191	189	8	1	1575	380	0.518092	0.916544	1	0
DO13701	17	17	6	6	1346	1382	316	314	34	12	2728	630	1.52829	0.371271	1	0
DO13366	13	9	2	3	1190	1150	295	301	22	5	2340	596	0.892312	0.853863	1	0
DO12658	4	2	1	0	734	742	187	187	6	1	1476	374	0.657754	0.870669	1	0
DO11034	2	4	1	0	702	611	148	144	6	1	1313	292	0.749429	0.82821	1	0
DO10898	6	2	0	1	553	629	134	138	8	1	1182	272	0.543199	0.90484	1	0
DO12334	1	3	1	0	702	731	156	153	4	1	1433	309	1.15939	0.703572	1	0
DO12712	29	32	12	10	2272	2392	535	541	61	22	4664	1076	1.56329	0.26808	1	0
DO13534	2	7	2	0	993	1062	228	226	9	2	2055	454	1.00587	0.735857	1	0
DO11435	2	4	1	1	598	660	131	132	6	2	1258	263	1.59442	0.524248	1	0
DO13917	5	6	3	1	831	759	179	184	11	4	1590	363	1.59279	0.46025	1	0
DO12496	1	0	0	0	746	694	156	157	1	0	1440	313	0	1	1	0
DO11471	5	2	0	1	720	680	199	201	7	1	1400	400	0.5	0.932086	1	0
DO13893	4	7	1	0	837	851	197	199	11	1	1688	396	0.387511	0.959376	1	0
DO11735	18	15	4	2	1719	1785	430	425	33	6	3504	855	0.745136	0.938858	1	0
DO12568	3	3	0	0	700	774	168	159	6	0	1474	327	0	1	1	0
DO14121	5	2	1	2	964	886	238	233	7	3	1850	471	1.68335	0.489126	1	0
DO13623	4	4	1	0	908	851	185	191	8	1	1759	376	0.584774	0.885132	1	0
DO11388	4	4	0	0	738	715	171	177	8	0	1453	348	0	1	1	0
DO11202	8	13	4	2	1085	1087	253	258	21	6	2172	511	1.21443	0.63727	1	0
DO13090	7	8	2	2	771	776	191	186	15	4	1547	377	1.09425	0.716132	1	0
DO11004	4	4	1	0	626	629	135	140	8	1	1255	275	0.570455	0.891952	1	0
DO12676	4	3	1	0	717	718	175	166	7	1	1435	341	0.601173	0.885833	1	0
DO12184	10	7	3	3	1024	1013	236	240	17	6	2037	476	1.51038	0.459279	1	0
DO14133	44	31	9	14	2717	2909	633	629	75	23	5626	1262	1.36712	0.443013	1	0
DO12484	3	2	1	1	563	501	124	129	5	2	1064	253	1.68221	0.525448	1	0
DO11028	22	20	3	2	1867	1897	459	449	42	5	3764	908	0.493497	0.9941	1	0
DO13947	12	9	3	1	1403	1336	314	324	21	4	2739	638	0.817734	0.866579	1	0
DO13821	3	8	2	1	796	806	197	201	11	3	1602	398	1.09776	0.7146	1	0
DO12514	2	5	2	0	1046	1081	261	270	7	2	2127	531	1.14447	0.699098	1	0
DO13983	2	2	0	0	647	709	168	170	4	0	1356	338	0	1	1	0
DO12328	20	25	7	4	1579	1582	391	404	45	11	3161	795	0.971936	0.865459	1	0
DO11806	5	3	1	1	960	1004	245	252	8	2	1964	497	0.987928	0.762908	1	0
DO13402	7	5	1	1	930	1020	230	231	12	2	1950	461	0.704989	0.877548	1	0
DO12952	8	4	0	0	1134	1189	296	297	12	0	2323	593	0	1	1	0
DO12034	4	6	2	1	700	723	181	182	10	3	1423	363	1.17603	0.683015	1	0
DO11884	4	4	0	1	569	581	125	125	8	1	1150	250	0.575	0.889777	1	0
DO11860	3	7	2	0	1070	1022	270	266	10	2	2092	536	0.780597	0.852698	1	0
DO12052	3	1	0	1	407	371	90	92	4	1	778	182	1.06868	0.736823	1	0
DO12208	2	6	1	1	989	899	229	228	8	2	1888	457	1.03282	0.737814	1	0
DO13384	2	1	0	0	463	417	99	99	3	0	880	198	0	1	1	0
DO13605	2	4	1	0	728	658	141	142	6	1	1386	283	0.816254	0.798079	1	0
DO13024	22	26	4	5	3078	3073	745	744	48	9	6151	1489	0.774555	0.954576	1	0
DO12394	2	4	0	0	934	900	211	210	6	0	1834	421	0	1	1	0
DO12922	9	4	1	2	857	939	207	206	13	3	1796	413	1.00354	0.748197	1	0
DO13216	7	1	1	1	557	530	131	129	8	2	1087	260	1.04519	0.731152	1	0
DO14109	3	2	0	0	702	679	171	175	5	0	1381	346	0	1	1	0
DO11052	11	6	1	3	1204	1275	332	336	17	4	2479	668	0.873195	0.857093	1	0
DO11519	7	7	0	0	760	794	181	177	14	0	1554	358	0	1	1	0
DO223727	8	5	1	3	1239	1303	307	307	13	4	2542	614	1.27387	0.616907	1	0
DO11669	3	2	0	0	883	808	201	210	5	0	1691	411	0	1	1	0
DO11196	5	7	0	1	728	695	165	164	12	1	1423	329	0.360436	0.966984	1	0
DO11537	3	0	0	0	397	415	90	90	3	0	812	180	0	1	1	0
DO13647	6	3	1	2	965	976	259	254	9	3	1941	513	1.26121	0.652717	1	0
DO11082	2	4	0	0	731	773	171	179	6	0	1504	350	0	1	1	0
DO10965	3	4	0	2	583	645	135	126	7	2	1228	261	1.34428	0.601773	1	0
DO50114	3	2	0	0	578	562	128	129	5	0	1140	257	0	1	1	0
DO12724	0	5	1	0	613	609	136	144	5	1	1222	280	0.872857	0.790429	1	0
DO11310	5	4	0	1	694	708	178	178	9	1	1402	356	0.437578	0.946362	1	0
DO10902	22	25	3	9	2043	2017	475	485	47	12	4060	960	1.07979	0.769136	1	0
DO11866	3	5	0	0	717	775	186	181	8	0	1492	367	0	1	1	0
DO11962	2	7	1	0	738	841	198	196	9	1	1579	394	0.44529	0.943152	1	0
DO13078	5	5	1	0	751	828	191	186	10	1	1579	377	0.418833	0.95006	1	0
DO11621	6	7	1	1	727	740	162	155	13	2	1467	317	0.711963	0.866495	1	0
DO13719	1	6	1	0	662	627	158	166	7	1	1289	324	0.568342	0.901222	1	0
DO12166	27	27	8	6	2982	2883	699	715	54	14	5865	1414	1.07536	0.790936	1	0
DO10871	4	3	0	1	871	880	172	171	7	1	1751	343	0.729279	0.825322	1	0
DO12604	7	1	0	3	707	727	187	183	8	3	1434	370	1.45338	0.570312	1	0
DO12046	7	3	0	3	745	833	178	173	10	3	1578	351	1.34872	0.579282	1	0
DO11100	14	19	5	6	2133	2296	526	533	33	11	4429	1059	1.39408	0.491343	1	0
DO12976	7	3	0	0	947	943	242	238	10	0	1890	480	0	1	1	0
DO13252	1	3	2	0	361	344	90	92	4	2	705	182	1.93681	0.487283	1	0
DO14079	5	4	1	1	638	640	152	149	9	2	1278	301	0.943522	0.771408	1	0
DO11549	14	17	4	4	1205	1217	263	265	31	8	2422	528	1.18377	0.639359	1	0
DO13474	6	2	0	3	788	775	191	189	8	3	1563	380	1.54243	0.524395	1	0
DO13132	8	5	2	2	819	748	186	192	13	4	1567	378	1.27554	0.616038	1	0
DO11776	0	1	0	0	190	194	45	45	1	0	384	90	0	1	1	0
DO13929	6	4	1	2	952	1003	219	212	10	3	1955	431	1.36079	0.572335	1	0
DO12814	5	2	0	0	832	834	192	189	7	0	1666	381	0	1	1	0
DO13581	2	3	0	0	814	889	210	204	5	0	1703	414	0	1	1	0
DO12382	42	47	15	6	3952	4193	993	1005	89	21	8145	1998	0.961889	0.926872	1	0
DO12820	0	4	1	0	888	872	213	211	4	1	1760	424	1.03774	0.748222	1	0
DO12850	4	3	1	2	650	656	148	142	7	3	1306	290	1.93005	0.391218	1	0
DO12292	1	4	0	0	767	721	189	187	5	0	1488	376	0	1	1	0
DO12226	4	3	0	0	904	809	195	199	7	0	1713	394	0	1	1	0
DO12310	2	4	0	0	766	732	190	200	6	0	1498	390	0	1	1	0
DO11908	6	4	0	1	928	882	206	210	10	1	1810	416	0.435096	0.943283	1	0
DO11998	6	8	2	1	897	889	229	235	14	3	1786	464	0.824815	0.857033	1	0
DO11292	6	3	0	1	975	1035	217	224	9	1	2010	441	0.506425	0.915892	1	0
DO12538	3	8	2	1	675	646	165	161	11	3	1321	326	1.10513	0.709832	1	0
DO12424	4	9	2	1	944	1027	235	231	13	3	1971	466	0.976065	0.766848	1	0
DO11483	9	10	1	0	861	871	193	199	19	1	1732	392	0.232546	0.993975	1	0
DO11848	7	7	3	4	937	897	217	223	14	7	1834	440	2.08409	0.22413	1	0
DO13210	2	8	1	0	977	927	223	232	10	1	1904	455	0.418462	0.950245	1	0
DO12202	6	4	2	3	415	446	121	120	10	5	861	241	1.78631	0.418147	1	0
DO12418	3	5	1	0	791	856	189	200	8	1	1647	389	0.529242	0.911399	1	0
DO12250	8	7	1	1	1311	1267	310	312	15	2	2578	622	0.552626	0.94111	1	0
DO12358	8	9	0	1	777	802	183	183	17	1	1579	366	0.253777	0.991163	1	0
DO11645	7	6	2	0	1098	1064	222	225	13	2	2162	447	0.744106	0.847734	1	0
DO10960	4	3	1	1	1236	1238	318	318	7	2	2474	636	1.11141	0.716537	1	0
DO50111	7	7	2	0	1002	1034	253	250	14	2	2036	503	0.578245	0.932977	1	0
DO11136	5	3	0	1	583	549	129	129	8	1	1132	258	0.54845	0.902366	1	0
DO12304	8	9	2	2	1191	1112	277	276	17	4	2303	553	0.979896	0.778876	1	0
DO12718	2	0	0	1	583	637	151	141	2	1	1220	292	2.08904	0.560627	1	0
DO11088	2	8	1	1	866	818	198	192	10	2	1684	390	0.86359	0.804364	1	0
DO13174	2	1	0	0	777	714	175	178	3	0	1491	353	0	1	1	0
DO12694	2	4	1	0	646	727	169	171	6	1	1373	340	0.673039	0.863549	1	0
DO11346	2	4	2	1	701	711	165	168	6	3	1412	333	2.12012	0.361292	1	0
DO11406	7	1	0	1	675	724	167	173	8	1	1399	340	0.514338	0.918249	1	0
DO13881	6	3	0	2	798	826	190	192	9	2	1624	382	0.944735	0.770677	1	0
DO12298	3	7	3	1	782	801	191	190	10	4	1583	381	1.66194	0.447213	1	0
DO11423	1	3	1	0	656	601	154	155	4	1	1257	309	1.01699	0.756351	1	0
DO11411	48	50	17	13	4189	4412	1015	1009	98	30	8601	2024	1.30087	0.544638	1	0
DO13707	3	3	1	1	576	493	129	127	6	2	1069	256	1.39193	0.607172	1	0
DO12874	7	2	0	3	703	714	154	153	9	3	1417	307	1.53855	0.501322	1	0
DO10886	8	7	1	3	1072	956	231	225	15	4	2028	456	1.18596	0.647968	1	0
DO13671	2	9	2	0	1198	1260	293	288	11	2	2458	581	0.769207	0.849041	1	0
DO14067	6	2	0	0	967	1027	250	252	8	0	1994	502	0	1	1	0
DO12214	3	8	1	0	786	810	203	199	11	1	1596	402	0.360923	0.969067	1	0
DO13851	30	36	7	8	2389	2475	554	546	66	15	4864	1100	1.00496	0.843821	1	0
DO13845	17	10	2	3	1508	1557	376	371	27	5	3065	747	0.759829	0.918485	1	0
DO48887	1	3	0	0	409	482	101	98	4	0	891	199	0	1	1	0
DO11711	2	4	1	0	602	603	148	148	6	1	1205	296	0.678491	0.861012	1	0
DO14097	12	12	3	3	1151	1182	250	259	24	6	2333	509	1.14587	0.665475	1	0
DO11106	12	18	6	4	1130	1175	258	256	30	10	2305	514	1.49481	0.402269	1	0
DO11794	4	8	3	2	1172	1191	274	278	12	5	2363	552	1.78367	0.365009	1	0
DO11148	6	10	1	3	1639	1541	384	383	16	4	3180	767	1.03651	0.746988	1	0
DO13558	6	4	2	1	654	686	149	150	10	3	1340	299	1.34448	0.581837	1	0
DO11417	6	18	6	0	950	842	203	218	24	6	1792	421	1.06413	0.739716	1	0
DO12574	8	6	1	0	989	1005	229	229	14	1	1994	458	0.310979	0.979885	1	0
DO12586	1	4	2	0	479	409	90	98	5	2	888	188	1.88936	0.457242	1	0
DO11782	5	2	0	3	781	710	204	199	7	3	1491	403	1.58561	0.535341	1	0
DO13378	2	1	0	0	830	826	200	199	3	0	1656	399	0	1	1	0
DO13492	2	1	0	1	266	258	57	55	3	1	524	112	1.55952	0.619543	1	0
DO12466	4	2	1	2	610	541	136	137	6	3	1151	273	2.10806	0.365409	1	0
DO11914	0	5	2	0	812	768	187	194	5	2	1580	381	1.65879	0.533581	1	0
DO13827	3	3	2	0	420	489	125	122	6	2	909	247	1.22672	0.685357	1	0
DO13540	4	4	0	0	743	775	163	162	8	0	1518	325	0	1	1	0
DO51168	4	2	0	0	659	643	167	166	6	0	1302	333	0	1	1	0
DO12154	10	13	4	1	1209	1231	258	263	23	5	2440	521	1.01811	0.743922	1	0
DO12742	5	6	1	0	908	891	206	206	11	1	1799	412	0.396955	0.955704	1	0
DO11076	4	7	1	0	1124	1123	241	242	11	1	2247	483	0.422925	0.945057	1	0
DO13480	9	7	1	2	1275	1286	268	268	16	3	2561	536	0.895872	0.792021	1	0
DO13743	20	20	2	6	1560	1622	351	354	40	8	3182	705	0.902695	0.862906	1	0
DO13941	43	40	0	1	1370	1389	341	340	83	1	2759	681	0.048812	1	1	0
DO12376	5	7	1	0	636	667	138	137	12	1	1303	275	0.394848	0.953844	1	0
DO12640	4	4	1	0	628	704	144	148	8	1	1332	292	0.570205	0.892076	1	0
DO11465	3	7	1	1	789	910	205	209	10	2	1699	414	0.820773	0.829413	1	0
DO11322	5	5	1	0	823	915	208	211	10	1	1738	419	0.414797	0.951722	1	0
DO11842	3	2	1	1	1020	1060	285	277	5	2	2080	562	1.48043	0.604429	1	0
DO11992	2	8	2	1	647	649	143	148	10	3	1296	291	1.33608	0.586627	1	0
DO10875	7	7	2	1	899	955	219	212	14	3	1854	431	0.921777	0.792511	1	0
DO13510	6	3	2	1	1316	1339	332	330	9	3	2655	662	1.33686	0.607724	1	0
DO13965	1	0	0	0	257	254	47	51	1	0	511	98	0	1	1	0
DO13617	0	2	0	0	369	325	81	80	2	0	694	161	0	1	1	0
DO13066	3	2	0	0	223	206	54	54	5	0	429	108	0	1	1	0
DO12790	2	4	1	1	468	567	118	118	6	2	1035	236	1.46186	0.577031	1	0
DO11627	6	6	1	0	732	777	188	184	12	1	1509	372	0.338038	0.974561	1	0
DO48886	0	2	0	0	368	372	95	94	2	0	740	189	0	1	1	0
DO11902	3	2	1	0	428	425	123	121	5	1	853	244	0.69918	0.867563	1	0
DO12802	3	3	1	1	613	608	157	152	6	2	1221	309	1.31715	0.641251	1	0
DO51160	2	1	0	0	490	467	115	110	3	0	957	225	0	1	1	0
DO12610	9	6	0	1	921	811	216	214	15	1	1732	430	0.268527	0.989459	1	0
DO11764	5	6	1	0	800	806	205	198	11	1	1606	403	0.362283	0.968598	1	0
DO12352	8	8	0	2	905	892	235	228	16	2	1797	463	0.485151	0.965676	1	0
DO11064	10	8	0	4	899	987	225	214	18	4	1886	439	0.954695	0.788186	1	0
DO14085	3	3	0	0	753	722	180	178	6	0	1475	358	0	1	1	0
DO13420	4	3	1	1	935	868	223	221	7	2	1803	444	1.16023	0.690941	1	0
DO12898	4	4	1	1	724	721	159	158	8	2	1445	317	1.13959	0.68039	1	0
DO13108	5	5	0	1	937	939	209	218	10	1	1876	427	0.439344	0.941469	1	0
DO13516	2	4	2	2	781	746	180	181	6	4	1527	361	2.81994	0.195009	1	0
DO11657	9	3	1	1	1287	1228	303	314	12	2	2515	617	0.679363	0.891902	1	0
DO13635	9	5	1	1	1008	936	244	239	14	2	1944	483	0.574978	0.934513	1	0
DO11447	2	2	0	0	939	974	230	228	4	0	1913	458	0	1	1	0
DO11687	6	1	0	3	695	702	190	181	7	3	1397	371	1.61379	0.521729	1	0
DO13809	5	9	3	0	1220	1211	329	330	14	3	2431	659	0.790483	0.878699	1	0
DO11513	2	6	2	1	698	705	180	180	8	3	1403	360	1.46146	0.566028	1	0
DO13114	28	32	10	12	5372	5453	1240	1238	60	22	10825	2478	1.60176	0.234317	1	0
DO11531	2	3	0	0	557	618	133	127	5	0	1175	260	0	1	1	0
DO12862	4	2	1	1	676	742	179	180	6	2	1418	359	1.31662	0.641401	1	0
DO13150	3	6	4	1	1075	906	245	255	9	5	1981	500	2.20111	0.267189	1	0
DO13468	3	7	1	1	971	944	230	230	10	2	1915	460	0.832609	0.822512	1	0
DO10873	2	5	0	1	817	763	206	203	7	1	1580	409	0.551869	0.908865	1	0
DO11836	6	5	1	0	755	804	185	178	11	1	1559	363	0.390433	0.958232	1	0
DO10986	5	8	5	2	881	927	225	233	13	7	1808	458	2.12563	0.227148	1	0
DO13564	3	7	2	0	1061	1071	250	247	10	2	2132	497	0.857948	0.807674	1	0
DO12670	7	13	2	1	1469	1408	307	315	20	3	2877	622	0.69381	0.901543	1	0
DO12370	7	2	0	3	530	552	120	117	9	3	1082	237	1.5218	0.509883	1	0
DO12754	7	12	1	0	792	745	186	189	19	1	1537	375	0.215719	0.996179	1	0
DO13677	4	3	1	0	495	463	112	116	7	1	958	228	0.600251	0.88624	1	0
DO13324	4	2	1	0	786	751	194	203	6	1	1537	397	0.645256	0.87649	1	0
DO10912	2	3	0	0	452	480	101	103	5	0	932	204	0	1	1	0
DO13911	3	3	1	1	854	880	187	184	6	2	1734	371	1.55795	0.537782	1	0
DO11501	8	10	2	2	1419	1338	333	336	18	4	2757	669	0.915795	0.817538	1	0
DO13084	4	4	1	2	610	605	152	148	8	3	1215	300	1.51875	0.536527	1	0
DO51166	3	0	0	0	693	699	181	183	3	0	1392	364	0	1	1	0
DO12172	4	3	0	0	698	699	166	168	7	0	1397	334	0	1	1	0
DO10955	9	3	0	0	1032	945	225	227	12	0	1977	452	0	1	1	0
DO51164	2	5	0	0	520	469	112	117	7	0	989	229	0	1	1	0
DO10888	2	3	0	0	510	481	133	134	5	0	991	267	0	1	1	0
DO13162	0	4	2	0	317	312	81	81	4	2	629	162	1.94136	0.486112	1	0
DO11477	2	1	0	0	305	279	60	60	3	0	584	120	0	1	1	0
DO12964	3	2	2	0	639	692	154	152	5	2	1331	306	1.73987	0.504836	1	0
DO14001	4	4	1	0	581	588	139	141	8	1	1169	280	0.521875	0.91476	1	0
DO11358	3	2	0	0	391	353	82	82	5	0	744	164	0	1	1	0
DO13138	1	1	0	1	493	547	126	126	2	1	1040	252	2.06349	0.565862	1	0
DO12580	1	2	1	0	535	595	121	129	3	1	1130	250	1.50667	0.632941	1	0
DO13264	0	2	1	0	496	515	126	128	2	1	1011	254	1.99016	0.581034	1	0
DO11800	5	8	1	0	1037	1126	263	265	13	1	2163	528	0.315122	0.979977	1	0
DO13042	3	7	2	0	511	540	129	129	10	2	1051	258	0.814729	0.832869	1	0
DO11124	10	3	0	1	1079	1043	277	270	13	1	2122	547	0.298411	0.984474	1	0
DO13629	5	2	1	0	485	441	113	110	7	1	926	223	0.593209	0.889552	1	0
DO13995	3	1	0	0	599	553	117	115	4	0	1152	232	0	1	1	0
DO12058	1	4	0	1	592	688	147	141	5	1	1280	288	0.888889	0.783603	1	0
DO14103	1	2	1	0	728	657	169	176	3	1	1385	345	1.33816	0.682529	1	0
DO12010	2	6	1	0	557	577	142	143	8	1	1134	285	0.497368	0.9259	1	0
DO13504	1	1	0	0	203	205	44	45	2	0	408	89	0	1	1	0
DO13414	3	3	0	0	596	614	133	133	6	0	1210	266	0	1	1	0
DO11112	4	2	0	0	753	731	169	169	6	0	1484	338	0	1	1	0
DO12766	11	8	0	0	937	996	211	216	19	0	1933	427	0	1	1	0
DO11280	3	8	0	0	1153	1128	271	277	11	0	2281	548	0	1	1	0
DO11591	10	10	2	3	1464	1547	344	348	20	5	3011	692	1.08779	0.712733	1	0
DO12826	3	8	1	0	806	805	194	187	11	1	1611	381	0.384395	0.960557	1	0
DO219107	6	3	0	1	1007	1093	254	259	9	1	2100	513	0.454841	0.939115	1	0
DO11699	3	1	0	0	609	613	141	139	4	0	1222	280	0	1	1	0
DO44411	4	7	1	0	913	849	187	189	11	1	1762	376	0.426015	0.943697	1	0
DO11046	7	6	2	3	1124	1084	266	266	13	5	2208	532	1.5963	0.44643	1	0
DO14013	3	4	3	2	481	553	129	130	7	5	1034	259	2.85163	0.161382	1	0
DO12022	4	0	0	1	850	830	213	212	4	1	1680	425	0.988235	0.76759	1	0
DO13270	2	4	0	1	771	723	168	169	6	1	1494	337	0.738872	0.833037	1	0
DO13072	2	5	0	2	625	613	153	149	7	2	1238	302	1.17124	0.685431	1	0
DO10908	4	1	0	0	828	777	195	200	5	0	1605	395	0	1	1	0
DO10992	2	4	1	0	835	883	223	226	6	1	1718	449	0.637713	0.880001	1	0
DO12130	9	5	1	0	1072	1038	248	259	14	1	2110	507	0.297267	0.983651	1	0
DO12064	6	6	2	1	730	697	154	151	12	3	1427	305	1.16967	0.652385	1	0
DO13102	5	2	1	0	668	716	164	166	7	1	1384	330	0.599134	0.886793	1	0
DO13575	0	5	2	0	538	545	127	127	5	2	1083	254	1.70551	0.517088	1	0
DO50112	0	7	2	0	865	900	223	225	7	2	1765	448	1.12564	0.709064	1	0
DO11298	7	7	2	4	764	737	173	177	14	6	1501	350	1.83796	0.31856	1	0
DO12730	2	2	0	1	661	640	142	141	4	1	1301	283	1.14929	0.707172	1	0
DO13456	5	11	4	0	798	714	176	189	16	4	1512	365	1.03562	0.74763	1	0
DO13336	3	4	1	0	470	465	118	122	7	1	935	240	0.556548	0.906643	1	0
DO51162	2	2	0	2	708	784	190	186	4	2	1492	376	1.98404	0.471807	1	0
DO12286	6	6	0	2	735	676	171	165	12	2	1411	336	0.699901	0.880328	1	0
DO13977	5	7	3	2	823	901	215	218	12	5	1724	433	1.65897	0.432188	1	0
DO11394	3	6	0	1	455	483	94	95	9	1	938	189	0.55144	0.894464	1	0
DO219105	2	1	0	0	377	367	97	98	3	0	744	195	0	1	1	0
DO13096	4	1	1	0	616	551	130	129	5	1	1167	259	0.901158	0.778461	1	0
DO10970	0	2	1	0	255	244	63	62	2	1	499	125	1.996	0.580647	1	0
DO11382	5	6	0	1	755	881	198	196	11	1	1636	394	0.37748	0.963152	1	0
DO11352	3	3	1	1	495	502	128	131	6	2	997	259	1.28314	0.657598	1	0
DO13282	4	1	0	0	496	546	125	128	5	0	1042	253	0	1	1	0
DO44409	1	2	1	0	700	615	166	165	3	1	1315	331	1.32427	0.686943	1	0
DO11022	2	6	3	0	869	878	208	205	8	3	1747	413	1.58626	0.503044	1	0
DO11681	5	4	1	1	530	467	113	120	9	2	997	233	0.950882	0.767241	1	0
DO44410	1	2	1	0	372	340	89	89	3	1	712	178	1.33333	0.68448	1	0
DO12832	4	5	2	1	967	1012	239	245	9	3	1979	484	1.36295	0.592975	1	0
DO12970	4	5	1	0	806	812	186	190	9	1	1618	376	0.478132	0.928814	1	0
DO12160	4	3	1	0	736	738	171	165	7	1	1474	336	0.626701	0.873749	1	0
DO11172	0	3	0	0	526	539	125	131	3	0	1065	256	0	1	1	0
DO44405	4	1	0	1	495	501	139	139	5	1	996	278	0.716547	0.859685	1	0
DO13546	0	4	2	0	353	387	76	81	4	2	740	157	2.35669	0.377004	1	0
DO51163	1	1	0	0	448	420	95	103	2	0	868	198	0	1	1	0
DO11208	6	7	0	0	826	864	209	210	13	0	1690	419	0	1	1	0
DO13054	2	2	0	0	338	383	84	87	4	0	721	171	0	1	1	0
DO12430	2	2	1	2	482	491	117	120	4	3	973	237	3.07911	0.232513	1	0
DO11746	3	2	0	1	932	992	234	228	5	1	1924	462	0.8329	0.807616	1	0
DO12946	4	1	0	2	731	745	192	188	5	2	1476	380	1.55368	0.574211	1	0
DO12112	4	1	0	0	520	527	132	129	5	0	1047	261	0	1	1	0
DO11956	5	3	0	0	851	843	215	221	8	0	1694	436	0	1	1	0
DO219108	4	1	0	1	719	728	174	176	5	1	1447	350	0.826857	0.810302	1	0
DO44406	2	0	0	0	208	242	56	56	2	0	450	112	0	1	1	0
DO13749	1	2	0	0	350	306	74	71	3	0	656	145	0	1	1	0
DO13905	2	1	0	0	361	336	78	78	3	0	697	156	0	1	1	0
DO12928	4	3	0	0	539	604	140	139	7	0	1143	279	0	1	1	0
DO13372	0	1	0	0	223	197	48	50	1	0	420	98	0	1	1	0
DO13168	3	4	1	0	419	401	101	104	7	1	820	205	0.571429	0.899727	1	0
DO12592	1	1	0	0	542	618	155	155	2	0	1160	310	0	1	1	0
DO44407	0	1	0	0	36	38	10	12	1	0	74	22	0	1	1	0
DO44408	0	0	0	0	78	66	18	17	0	0	144	35	NA	1	1	0
DO13432	0	1	0	0	35	39	8	6	1	0	74	14	0	1	1	0
DO44415	0	0	0	0	22	27	8	7	0	0	49	15	NA	1	1	0
Total	6818	7089	1051	995	729558	734393	171764	171944	13907	2046	1463951	343708	0.626627	1	1	0

## Sheet: S12h
Tumor_Sample_Barcode	G_to_T	C_to_A	gCn_to_A	nGc_to_T	g	c	gcn	ngc	C_to_A_revcomp	gCn_to_A_revcomp	c_revcomp	gcn_revcomp	gCn_to_A_Enrich	gCn_to_A_Enrich_Fisher_Pval	BH_Corr_Pval	gCn_to_A_MutLoad
DO14348	5	16	4	0	2405	2416	589	600	21	4	4821	1189	0.772318	0.896985	1	0
DO218979	20	17	1	3	2644	2768	651	650	37	4	5412	1301	0.449716	0.994382	1	0
DO14216	4	8	3	0	979	1055	236	240	12	3	2034	476	1.06828	0.718153	1	0
DO14766	1046	1267	44	33	25160	25336	5767	5782	2313	77	50496	11549	0.145555	1	1	0
DO14268	25	49	1	2	1869	1835	473	469	74	3	3704	942	0.159408	1	1	0
DO14284	151	205	28	25	9815	10102	2337	2352	356	53	19917	4689	0.632368	1	1	0
DO52087	80	87	13	21	5515	5689	1298	1290	167	34	11204	2588	0.881396	0.986528	1	0
DO15759	87	81	14	21	4032	4100	969	951	168	35	8132	1920	0.882378	0.988187	1	0
DO52078	57	59	10	8	6118	6261	1545	1562	116	18	12379	3107	0.618242	0.999674	1	0
DO14164	33	52	3	3	2181	2209	532	531	85	6	4390	1063	0.291517	0.999998	1	0
DO50000	1	1	0	0	398	416	128	124	2	0	814	252	0	1	1	0
DO15631	12	10	3	0	3246	3450	778	780	22	3	6696	1558	0.586066	0.951664	1	0
DO14343	65	66	13	12	4355	4372	1049	1043	131	25	8727	2092	0.796108	0.993747	1	0
DO15294	22	25	1	4	4084	3961	990	989	47	5	8045	1979	0.432466	0.998285	1	0
DO218992	93	89	15	21	4437	4590	1099	1095	182	36	9027	2194	0.813838	0.997752	1	0
DO52064	169	191	42	45	8829	8827	2056	2050	360	87	17656	4106	1.03918	0.975175	1	0
DO15886	8	14	5	2	1461	1440	369	375	22	7	2901	744	1.24065	0.6436	1	0
DO52079	26	29	9	2	8876	8688	2109	2104	55	11	17564	4213	0.8338	0.942667	1	0
DO15647	28	21	5	3	4005	4014	925	914	49	8	8019	1839	0.711922	0.966331	1	0
DO14910	17	31	4	3	1791	1808	456	450	48	7	3599	906	0.579309	0.992319	1	0
DO15246	56	89	0	0	2262	2313	515	507	145	0	4575	1022	0	1	1	0
DO14942	1	3	1	1	674	693	176	174	4	2	1367	350	1.95286	0.481363	1	0
DO15919	26	43	2	9	2297	2431	574	568	69	11	4728	1142	0.660017	0.992228	1	0
DO15623	56	58	12	11	27480	27516	6105	6160	114	23	54996	12265	0.904662	0.95449	1	0
DO14574	24	21	3	5	2772	2775	668	662	45	8	5547	1330	0.741454	0.958744	1	0
DO14622	7	9	0	2	1400	1434	329	327	16	2	2834	656	0.540015	0.943575	1	0
DO15070	71	77	5	13	3817	3734	910	904	148	18	7551	1814	0.506265	0.999994	1	0
DO219086	12	13	3	4	1424	1480	352	360	25	7	2904	712	1.14202	0.700727	1	0
DO52070	6	9	1	0	5410	5528	1205	1214	15	1	10938	2419	0.301447	0.981638	1	0
DO219054	43	57	4	3	5456	5529	1364	1360	100	7	10985	2724	0.282287	1	1	0
DO15126	8	10	1	4	1253	1354	324	314	18	5	2607	638	1.13506	0.696932	1	0
DO14830	49	32	2	7	10642	10985	2488	2487	81	9	21627	4975	0.483015	0.999563	1	0
DO14420	7	8	1	2	2167	2222	506	502	15	3	4389	1008	0.870833	0.817705	1	0
DO49071	11	5	2	7	980	966	248	249	16	9	1946	497	2.20246	0.167596	1	0
DO219080	28	34	0	3	8400	8075	1955	1954	62	3	16475	3909	0.203934	0.999995	1	0
DO14566	37	37	4	6	9156	9253	2263	2258	74	10	18409	4521	0.550255	0.998775	1	0
DO14210	25	44	6	2	3785	3951	915	926	69	8	7736	1841	0.487196	0.999159	1	0
DO14258	92	103	27	18	5521	5474	1331	1349	195	45	10995	2680	0.946757	0.983648	1	0
DO44420	5	6	2	2	906	928	242	243	11	4	1834	485	1.37507	0.590389	1	0
DO15791	25	18	2	1	5157	5337	1250	1260	43	3	10494	2510	0.291689	0.999586	1	0
DO15703	10	10	6	1	1277	1465	314	319	20	7	2742	633	1.51611	0.436788	1	0
DO44440	108	114	19	21	39508	40179	9718	9675	222	40	79687	19393	0.740371	0.999875	1	0
DO14846	9	13	3	2	1811	1861	448	457	22	5	3672	905	0.92215	0.831131	1	0
DO52083	7	9	2	1	1113	1103	251	256	16	3	2216	507	0.819527	0.843932	1	0
DO14230	1	3	0	0	433	488	113	114	4	0	921	227	0	1	1	0
DO52096	20	19	7	6	1867	1866	457	460	39	13	3733	917	1.35696	0.525002	1	0
DO15014	8	7	4	2	1072	1045	255	250	15	6	2117	505	1.67683	0.38659	1	0
DO14206	2	3	0	1	574	621	139	137	5	1	1195	276	0.865942	0.793394	1	0
DO14168	63	77	6	12	3551	3755	895	889	140	18	7306	1784	0.526537	0.999986	1	0
DO14862	16	13	3	4	1912	1884	459	462	29	7	3796	921	0.994871	0.804706	1	0
DO52034	16	12	3	3	3503	3569	861	874	28	6	7072	1735	0.873446	0.873748	1	0
DO14286	19	20	3	2	5738	5559	1293	1298	39	5	11297	2591	0.558986	0.983997	1	0
DO223269	21	35	9	2	4384	4609	1022	1019	56	11	8993	2041	0.865498	0.919	1	0
DO44450	12	15	1	1	3469	3725	846	848	27	2	7194	1694	0.314574	0.995837	1	0
DO15991	14	15	2	1	2079	2166	519	523	29	3	4245	1042	0.421438	0.992092	1	0
DO14403	5	9	3	1	1183	1155	276	284	14	4	2338	560	1.19286	0.657725	1	0
DO44446	15	13	6	3	2229	2088	448	463	28	9	4317	911	1.52317	0.377951	1	0
DO14806	87	56	11	14	3818	3748	919	926	143	25	7566	1845	0.716925	0.998975	1	0
DO52099	16	17	5	5	1514	1616	382	382	33	10	3130	764	1.24147	0.627916	1	0
DO49991	25	21	3	3	3888	3895	975	968	46	6	7783	1943	0.522478	0.995052	1	0
DO52060	138	143	29	24	7706	7782	1869	1860	281	53	15488	3729	0.78338	0.999891	1	0
DO14447	22	20	7	6	1728	1793	408	405	42	13	3521	813	1.34051	0.51493	1	0
DO15310	39	45	8	8	2826	2899	715	719	84	16	5725	1434	0.760444	0.988765	1	0
DO15430	13	10	3	0	2756	2790	662	655	23	3	5546	1317	0.549272	0.964543	1	0
DO52063	6	6	4	3	853	1016	215	222	12	7	1869	437	2.49485	0.135767	1	0
DO14718	10	15	3	3	1573	1563	400	399	25	6	3136	799	0.941977	0.838067	1	0
DO219060	15	12	5	5	2188	2143	511	506	27	10	4331	1017	1.57726	0.366246	1	0
DO14662	138	127	22	29	6240	6659	1483	1456	265	51	12899	2939	0.844658	0.998451	1	0
DO15454	50	81	13	5	4203	4210	1010	1006	131	18	8413	2016	0.573405	0.999903	1	0
DO52111	38	32	7	9	3179	3177	786	779	70	16	6356	1565	0.928307	0.924986	1	0
DO14200	24	17	6	9	1469	1549	358	353	41	15	3018	711	1.55295	0.334793	1	0
DO218985	7	10	3	2	1489	1476	375	374	17	5	2965	749	1.1643	0.686654	1	0
DO52119	6	7	3	0	870	928	206	214	13	3	1798	420	0.987912	0.758802	1	0
DO14176	34	59	14	8	3553	3626	870	871	93	22	7179	1741	0.97545	0.919537	1	0
DO16023	35	34	8	10	2214	2290	521	518	69	18	4504	1039	1.13085	0.738004	1	0
DO15471	13	10	1	2	820	781	206	214	23	3	1601	420	0.497205	0.980698	1	0
DO52102	10	11	5	2	1216	1252	301	297	21	7	2468	598	1.3757	0.535532	1	0
DO219071	19	17	1	1	4502	4735	1103	1107	36	2	9237	2210	0.232202	0.999596	1	0
DO219056	16	19	5	3	2513	2436	587	570	35	8	4949	1157	0.977701	0.819445	1	0
DO44456	65	73	18	14	6658	6684	1609	1627	138	32	13342	3236	0.956056	0.961506	1	0
DO14393	19	28	0	3	6486	6618	1567	1572	47	3	13104	3139	0.266462	0.999841	1	0
DO52093	13	15	3	5	1899	1981	413	410	28	8	3880	823	1.34699	0.507063	1	0
DO49038	12	12	2	2	1911	1893	472	471	24	4	3804	943	0.672322	0.941723	1	0
DO49044	4	8	1	0	1872	1887	419	425	12	1	3759	844	0.371149	0.963232	1	0
DO14160	35	43	5	2	33392	33857	7564	7577	78	7	67249	15141	0.398598	0.999866	1	0
DO44451	14	16	4	4	1727	1739	395	395	30	8	3466	790	1.16996	0.662569	1	0
DO44436	48	45	7	12	2570	2667	592	582	93	19	5237	1174	0.91135	0.935201	1	0
DO14558	1	4	0	1	348	368	100	96	5	1	716	196	0.730612	0.853335	1	0
DO14694	41	45	3	3	4540	4661	1157	1151	86	6	9201	2308	0.278133	0.999999	1	0
DO14990	19	22	1	0	6166	6118	1401	1427	41	1	12284	2828	0.105944	0.999983	1	0
DO15278	34	21	2	3	1966	1965	455	455	55	5	3931	910	0.392707	0.999251	1	0
DO52097	91	100	14	29	5034	5142	1205	1196	191	43	10176	2401	0.954157	0.976256	1	0
DO14250	117	143	34	25	7541	7627	1867	1873	260	59	15168	3740	0.920313	0.996191	1	0
DO14598	11	11	2	1	1795	1921	457	468	22	3	3716	925	0.547813	0.966793	1	0
DO15727	254	289	55	44	13242	13141	3127	3129	543	99	26383	6256	0.768888	1	1	0
DO52116	16	16	3	6	1531	1499	377	369	32	9	3030	746	1.14234	0.71065	1	0
DO49055	9	10	1	0	1396	1416	322	320	19	1	2812	642	0.23053	0.994319	1	0
DO223268	5	8	2	0	1013	1132	244	251	13	2	2145	495	0.666667	0.892292	1	0
DO15390	61	56	10	16	4281	4460	987	988	117	26	8741	1975	0.983516	0.914853	1	0
DO14353	11	9	3	3	744	803	171	173	20	6	1547	344	1.34913	0.536656	1	0
DO14982	16	29	2	4	1106	1136	290	297	45	6	2242	587	0.509256	0.99632	1	0
DO14902	18	10	2	2	1660	1650	392	385	28	4	3310	777	0.608568	0.961175	1	0
DO14313	17	15	5	3	1854	1719	434	441	32	8	3573	875	1.02086	0.797469	1	0
DO15487	7	4	0	3	439	458	115	112	11	3	897	227	1.07769	0.727944	1	0
DO14414	50	82	5	2	2827	2910	684	688	132	7	5737	1372	0.221746	1	1	0
DO44422	5	7	1	1	2102	2126	493	496	12	2	4228	989	0.712504	0.873402	1	0
DO14282	47	82	1	0	2104	2226	557	547	129	1	4330	1104	0.0304039	1	1	0
DO14278	37	58	3	3	2234	2131	504	519	95	6	4365	1023	0.269486	0.999999	1	0
DO15607	7	4	0	2	2756	2735	648	655	11	2	5491	1303	0.766204	0.850855	1	0
DO14814	15	11	3	4	1556	1678	398	394	26	7	3234	792	1.09936	0.731537	1	0
DO14202	6	12	0	1	1988	1982	455	451	18	1	3970	906	0.243439	0.992656	1	0
DO15286	12	17	1	0	2990	3000	721	722	29	1	5990	1443	0.14314	0.999739	1	0
DO14248	8	10	4	2	930	946	218	223	18	6	1876	441	1.41799	0.511142	1	0
DO14678	14	10	2	3	3766	3701	850	828	24	5	7467	1678	0.927071	0.812925	1	0
DO52033	16	15	3	3	1292	1237	302	306	31	6	2529	608	0.805072	0.90856	1	0
DO15815	31	28	6	7	2925	2900	705	714	59	13	5825	1419	0.904492	0.919823	1	0
DO218977	8	8	3	1	2517	2529	577	581	16	4	5046	1158	1.08938	0.706692	1	0
DO15270	60	70	18	15	4265	4259	1006	1009	130	33	8524	2015	1.07384	0.866165	1	0
DO15671	81	123	26	18	5161	5044	1194	1192	204	44	10205	2386	0.922497	0.986365	1	0
DO15855	16	7	0	3	3365	3403	831	840	23	3	6768	1671	0.528296	0.971929	1	0
DO14252	13	17	1	0	3229	3158	777	776	30	1	6387	1553	0.13709	0.999819	1	0
DO52048	4	4	0	0	3456	3663	812	796	8	0	7119	1608	0	1	1	0
DO44433	13	11	1	3	1940	1941	453	446	24	4	3881	899	0.719503	0.91614	1	0
DO44454	134	106	19	27	6958	6803	1581	1585	240	46	13761	3166	0.833078	0.998326	1	0
DO15102	17	20	6	3	1746	1675	408	409	37	9	3421	817	1.01853	0.801998	1	0
DO14262	26	27	6	6	2303	2244	507	517	53	12	4547	1024	1.00538	0.822487	1	0
DO52086	13	15	2	1	2536	2675	642	640	28	3	5211	1282	0.435508	0.99032	1	0
DO49066	13	17	5	3	3098	3032	758	757	30	8	6130	1515	1.07899	0.756068	1	0
DO14630	12	12	3	1	972	1033	263	258	24	4	2005	521	0.641395	0.955669	1	0
DO52085	8	10	2	1	1119	1209	270	271	18	3	2328	541	0.71719	0.89654	1	0
DO52109	65	71	12	14	5747	5790	1365	1377	136	26	11537	2742	0.804377	0.99343	1	0
DO14186	11	11	3	3	1558	1588	358	347	22	6	3146	705	1.21702	0.622856	1	0
DO49032	8	5	1	1	1897	1922	479	475	13	2	3819	954	0.615868	0.919411	1	0
DO14790	4	4	0	1	493	504	115	114	8	1	997	229	0.544214	0.904338	1	0
DO15078	38	37	11	9	2598	2542	587	588	75	20	5140	1175	1.16652	0.699637	1	0
DO219094	14	20	5	0	2569	2796	636	635	34	5	5365	1271	0.620748	0.970151	1	0
DO52050	56	44	10	12	2832	3064	685	677	100	22	5896	1362	0.952364	0.926194	1	0
DO15807	25	38	11	4	2379	2247	533	540	63	15	4626	1073	1.02649	0.83081	1	0
DO15110	3	5	1	2	799	742	181	191	8	3	1541	372	1.55343	0.519004	1	0
DO14974	77	81	14	14	4278	4379	1011	1019	158	28	8657	2030	0.75574	0.998091	1	0
DO14166	10	12	1	2	1090	1155	256	255	22	3	2245	511	0.599093	0.945452	1	0
DO15743	22	11	3	3	1530	1450	357	354	33	6	2980	711	0.762051	0.929146	1	0
DO14302	29	44	2	3	2285	2347	539	538	73	5	4632	1077	0.294578	0.999983	1	0
DO14212	25	50	6	1	2259	2243	559	555	75	7	4502	1114	0.377187	0.999952	1	0
DO52110	20	20	6	5	2309	2180	520	528	40	11	4489	1048	1.17793	0.670398	1	0
DO52080	24	26	8	3	2176	2082	526	545	50	11	4258	1071	0.874659	0.927008	1	0
DO49067	5	5	0	1	1355	1341	303	306	10	1	2696	609	0.442693	0.940071	1	0
DO14226	103	72	4	6	2608	2555	583	594	175	10	5163	1177	0.250661	1	1	0
DO15783	9	9	2	1	2134	2127	500	501	18	3	4261	1001	0.709457	0.901321	1	0
DO14198	76	65	16	14	4077	4178	938	932	141	30	8255	1870	0.939242	0.956256	1	0
DO15639	7	9	1	3	1238	1294	310	305	16	4	2532	615	1.02927	0.752489	1	0
DO49057	11	12	8	1	1534	1508	395	413	23	9	3042	808	1.4732	0.488294	1	0
DO14646	8	7	2	2	1017	1129	269	271	15	4	2146	540	1.05975	0.74213	1	0
DO14502	88	88	14	22	4759	4771	1138	1136	176	36	9530	2274	0.85722	0.99361	1	0
DO15959	18	13	5	3	1715	1796	415	420	31	8	3511	835	1.08511	0.741173	1	0
DO49070	15	8	1	0	3887	4010	912	904	23	1	7897	1816	0.189068	0.998097	1	0
DO49058	128	140	29	28	7634	7667	1771	1764	268	57	15301	3535	0.920599	0.993625	1	0
DO44417	8	11	5	4	1067	1043	269	269	19	9	2110	538	1.85776	0.272675	1	0
DO14208	54	74	7	9	2717	2661	644	643	128	16	5378	1287	0.522339	0.999964	1	0
DO52066	15	11	1	3	2910	3032	748	741	26	4	5942	1489	0.613938	0.962894	1	0
DO15446	8	16	1	5	1951	2126	493	473	24	6	4077	966	1.05512	0.748051	1	0
DO52089	11	10	1	2	2499	2666	608	614	21	3	5165	1222	0.603811	0.946133	1	0
DO14426	137	136	19	37	7149	7311	1773	1733	273	56	14460	3506	0.846022	0.999327	1	0
DO50006	13	6	2	4	2191	2147	522	526	19	6	4338	1048	1.30715	0.584392	1	0
DO14218	20	22	6	8	2645	2719	660	670	42	14	5364	1330	1.34436	0.537609	1	0
DO15695	9	11	6	3	772	735	182	189	20	9	1507	371	1.8279	0.274657	1	0
DO14926	82	148	7	4	3325	3467	787	796	230	11	6792	1583	0.205202	1	1	0
DO16029	13	14	1	5	1867	1791	451	453	27	6	3658	904	0.899213	0.859193	1	0
DO52076	9	14	4	1	1272	1296	267	269	23	5	2568	536	1.04153	0.723984	1	0
DO219073	12	12	2	4	1974	2118	486	477	24	6	4092	963	1.06231	0.741549	1	0
DO52107	12	12	3	5	1963	1875	451	442	24	8	3838	893	1.43262	0.476736	1	0
DO15527	4	7	2	1	2044	2055	515	525	11	3	4099	1040	1.07491	0.72953	1	0
DO14486	5	2	0	1	865	880	194	195	7	1	1745	389	0.640837	0.86704	1	0
DO44447	5	6	1	2	888	858	197	192	11	3	1746	389	1.22412	0.634113	1	0
DO14638	13	22	4	2	1332	1273	303	311	35	6	2605	614	0.727315	0.943311	1	0
DO14156	34	47	10	2	2145	2296	529	534	81	12	4441	1063	0.618933	0.997117	1	0
DO52071	7	7	2	0	891	902	218	220	14	2	1793	438	0.584801	0.929779	1	0
DO15935	9	6	1	1	1012	944	236	231	15	2	1956	467	0.558458	0.938342	1	0
DO49035	9	9	4	2	1208	1116	300	307	18	6	2324	607	1.27622	0.626806	1	0
DO14192	18	16	7	6	2351	2273	550	545	34	13	4624	1095	1.61461	0.31264	1	0
DO14614	21	17	5	7	1518	1561	366	367	38	12	3079	733	1.32649	0.542611	1	0
DO44421	6	7	0	1	903	893	221	213	13	1	1796	434	0.318327	0.979021	1	0
DO14276	7	7	3	1	1097	1096	293	291	14	4	2193	584	1.0729	0.746749	1	0
DO15551	4	10	1	1	1364	1497	336	332	14	2	2861	668	0.611848	0.916357	1	0
DO52057	24	21	6	4	2664	2901	665	654	45	10	5565	1319	0.937579	0.87018	1	0
DO14550	13	19	1	4	1850	1849	411	403	32	5	3699	814	0.710035	0.932718	1	0
DO15591	6	9	3	2	1499	1476	385	390	15	5	2975	775	1.27957	0.62706	1	0
DO14338	10	10	3	4	1461	1540	371	362	20	7	3001	733	1.43295	0.502251	1	0
DO50010	3	4	1	0	1015	1012	253	253	7	1	2027	506	0.572276	0.899427	1	0
DO15999	33	22	6	6	2199	2188	520	523	55	12	4387	1043	0.917702	0.90037	1	0
DO14173	118	103	13	27	5935	6149	1393	1376	221	40	12084	2769	0.78987	0.999003	1	0
DO219077	6	10	5	2	1414	1387	329	323	16	7	2801	652	1.87951	0.277701	1	0
DO219097	3	3	1	2	786	951	206	203	6	3	1737	409	2.12347	0.359954	1	0
DO15038	14	11	0	5	1442	1532	338	342	25	5	2974	680	0.874706	0.847967	1	0
DO14254	20	24	5	2	2996	3016	710	716	44	7	6012	1426	0.670725	0.97325	1	0
DO14454	16	19	3	5	1589	1684	375	372	35	8	3273	747	1.00149	0.796278	1	0
DO15903	10	21	0	3	1751	1843	422	428	31	3	3594	850	0.409184	0.993088	1	0
DO15870	36	33	0	2	7172	7242	1785	1794	69	2	14414	3579	0.116736	1	1	0
DO16077	5	6	2	2	711	704	189	192	11	4	1415	381	1.35051	0.606903	1	0
DO44441	4	4	2	0	781	740	192	203	8	2	1521	395	0.962658	0.777218	1	0
DO52036	8	19	6	2	1938	2103	457	450	27	8	4041	907	1.3201	0.543015	1	0
DO44445	9	5	0	3	842	829	211	206	14	3	1671	417	0.858684	0.834944	1	0
DO14518	15	12	5	6	1853	1888	452	453	27	11	3741	905	1.6841	0.303553	1	0
DO14542	7	13	1	3	1281	1245	281	278	20	4	2526	559	0.903757	0.810469	1	0
DO44448	185	177	40	37	8843	9051	2069	2078	362	77	17894	4147	0.917816	0.998173	1	0
DO44439	16	16	0	3	5198	5231	1216	1208	32	3	10429	2424	0.403349	0.993648	1	0
DO14188	28	17	5	6	2596	2524	624	622	45	11	5120	1246	1.00446	0.834069	1	0
DO15086	22	27	3	4	1929	1917	452	444	49	7	3846	896	0.613202	0.985622	1	0
DO15663	2	2	0	0	445	433	105	107	4	0	878	212	0	1	1	0
DO14242	4	5	3	1	958	948	253	255	9	4	1906	508	1.66754	0.472145	1	0
DO44426	16	10	3	5	1525	1490	353	357	26	8	3015	710	1.30661	0.567853	1	0
DO14462	13	6	1	5	1731	1799	441	445	19	6	3530	886	1.25817	0.626353	1	0
DO218997	2	1	0	0	642	666	160	166	3	0	1308	326	0	1	1	0
DO44438	21	11	2	4	1501	1575	379	388	32	6	3076	767	0.751956	0.93776	1	0
DO44453	10	8	2	2	2535	2691	582	576	18	4	5226	1158	1.00288	0.751339	1	0
DO49063	11	11	3	5	1307	1273	306	307	22	8	2580	613	1.53048	0.423817	1	0
DO14280	9	12	0	2	2602	2746	672	668	21	2	5348	1340	0.3801	0.988489	1	0
DO52105	12	9	2	3	1444	1417	338	332	21	5	2861	670	1.0167	0.762457	1	0
DO14264	2	2	1	1	1100	1219	282	296	4	2	2319	578	2.00606	0.464915	1	0
DO16069	25	31	3	1	5809	5609	1324	1332	56	4	11418	2656	0.307068	0.999853	1	0
DO15655	19	17	3	3	1701	1748	392	388	36	6	3449	780	0.736966	0.936026	1	0
DO14172	16	11	3	2	1899	1826	429	434	27	5	3725	863	0.799322	0.893136	1	0
DO14838	6	9	3	3	2090	2217	515	514	15	6	4307	1029	1.67425	0.38726	1	0
DO15775	23	25	3	6	2006	2156	436	439	48	9	4162	875	0.891857	0.872767	1	0
DO15511	16	31	2	1	1093	1142	260	261	47	3	2235	521	0.273819	0.999755	1	0
DO14190	21	23	2	2	1560	1597	339	345	44	4	3157	684	0.419591	0.996059	1	0
DO14238	28	41	3	1	1540	1502	383	383	69	4	3042	766	0.230219	0.999998	1	0
DO14710	6	12	4	3	1685	1807	390	384	18	7	3492	774	1.75452	0.311304	1	0
DO49046	8	9	2	0	1731	1784	406	401	17	2	3515	807	0.512428	0.95287	1	0
DO15495	5	14	5	1	1967	1826	449	457	19	6	3793	906	1.32206	0.571968	1	0
DO219026	14	12	3	3	2257	2247	546	543	26	6	4504	1089	0.954439	0.820509	1	0
DO52084	19	20	6	4	1597	1744	421	422	39	10	3341	843	1.01621	0.825215	1	0
DO52073	13	16	1	3	1638	1656	399	392	29	4	3294	791	0.574393	0.972213	1	0
DO44416	2	5	2	0	532	539	131	136	7	2	1071	267	1.14607	0.698545	1	0
DO52042	13	11	2	3	1567	1592	370	366	24	5	3159	736	0.894192	0.838949	1	0
DO50002	6	10	0	3	1572	1694	402	392	16	3	3266	794	0.771253	0.875261	1	0
DO14798	36	37	4	4	1827	1744	438	441	73	8	3571	879	0.445213	0.999758	1	0
DO14329	14	10	3	6	1425	1513	350	347	24	9	2938	697	1.5807	0.380949	1	0
DO49069	24	31	6	5	5530	5647	1301	1310	55	11	11177	2611	0.856147	0.928068	1	0
DO14244	25	38	1	2	1160	1231	289	289	63	3	2391	578	0.196985	0.999997	1	0
DO15206	17	13	6	1	3348	3384	759	757	30	7	6732	1516	1.03615	0.758611	1	0
DO44430	2	4	2	1	1210	1039	270	272	6	3	2249	542	2.07472	0.375084	1	0
DO14388	11	13	2	2	1291	1320	327	336	24	4	2611	663	0.65636	0.949177	1	0
DO52104	5	7	3	0	792	757	174	177	12	3	1549	351	1.10328	0.695112	1	0
DO14214	14	11	6	4	1290	1258	294	286	25	10	2548	580	1.75724	0.263617	1	0
DO15567	9	4	1	4	1023	1033	256	262	13	5	2056	518	1.52658	0.490219	1	0
DO52100	7	16	3	3	1269	1342	319	317	23	6	2611	636	1.07096	0.743378	1	0
DO16061	8	5	2	2	1305	1247	296	305	13	4	2552	601	1.30654	0.594414	1	0
DO14894	1	1	0	0	345	335	67	66	2	0	680	133	0	1	1	0
DO15406	9	10	4	4	854	828	203	209	19	8	1682	412	1.71896	0.33714	1	0
DO14184	20	15	3	8	1932	1975	462	461	35	11	3907	923	1.33035	0.539221	1	0
DO15158	22	25	2	3	2257	2274	505	506	47	5	4531	1011	0.476777	0.994905	1	0
DO44452	8	4	1	0	723	708	165	172	12	1	1431	337	0.353858	0.969294	1	0
DO15575	8	8	2	1	1365	1384	320	314	16	3	2749	634	0.812993	0.848314	1	0
DO14222	35	62	4	7	2021	2121	449	437	97	11	4142	886	0.530148	0.999239	1	0
DO15030	4	2	0	1	584	505	136	131	6	1	1089	267	0.679775	0.860417	1	0
DO44431	14	9	0	4	2266	2175	509	504	23	4	4441	1013	0.762436	0.893682	1	0
DO15174	5	8	2	3	1001	1034	217	232	13	5	2035	449	1.74319	0.365591	1	0
DO15334	61	63	11	13	4388	4354	1021	1013	124	24	8742	2034	0.831858	0.985609	1	0
DO15094	5	3	1	1	812	770	185	187	8	2	1582	372	1.06317	0.721165	1	0
DO14934	7	11	2	3	895	924	205	202	18	5	1819	407	1.24147	0.610603	1	0
DO49062	5	2	0	0	1105	1119	262	253	7	0	2224	515	0	1	1	0
DO49052	8	4	1	1	714	759	169	166	12	2	1473	335	0.732836	0.861535	1	0
DO14163	5	5	0	3	485	497	122	118	10	3	982	240	1.2275	0.651146	1	0
DO15398	20	15	3	4	2016	2055	493	495	35	7	4071	988	0.824089	0.912454	1	0
DO219090	14	15	4	5	2434	2483	588	590	29	9	4917	1178	1.29539	0.578453	1	0
DO52046	5	3	0	4	800	808	200	203	8	4	1608	403	1.99504	0.35482	1	0
DO49033	9	10	2	1	1743	1785	437	440	19	3	3528	877	0.63518	0.937295	1	0
DO52059	7	6	2	1	1326	1448	330	333	13	3	2774	663	0.965541	0.774008	1	0
DO44428	4	10	1	2	1398	1397	324	329	14	3	2795	653	0.917195	0.79568	1	0
DO52106	26	29	9	6	3104	3092	741	755	55	15	6196	1496	1.12956	0.743754	1	0
DO15902	7	8	1	2	1474	1471	355	349	15	3	2945	704	0.836648	0.840584	1	0
DO15463	10	11	3	1	1263	1252	281	282	21	4	2515	563	0.850884	0.842965	1	0
DO15878	5	11	1	0	2972	2975	723	725	16	1	5947	1448	0.25669	0.991253	1	0
DO44423	12	17	3	3	1443	1455	375	376	29	6	2898	751	0.798384	0.920626	1	0
DO14167	9	17	5	1	2527	2650	581	578	26	6	5177	1159	1.0308	0.75296	1	0
DO52028	10	10	0	1	1651	1670	387	386	20	1	3321	773	0.214812	0.996118	1	0
DO14950	13	3	0	4	1481	1478	372	372	16	4	2959	744	0.994288	0.779034	1	0
DO52062	10	17	6	2	1471	1440	328	329	27	8	2911	657	1.31281	0.550241	1	0
DO49049	9	15	2	5	1012	1031	224	215	24	7	2043	439	1.35735	0.512636	1	0
DO52114	8	5	1	2	702	628	173	169	13	3	1330	342	0.897436	0.819799	1	0
DO49990	2	1	0	0	332	321	84	85	3	0	653	169	0	1	1	0
DO52027	11	12	1	4	1477	1662	376	374	23	5	3139	750	0.909855	0.833374	1	0
DO44449	23	18	4	4	1769	1993	448	443	41	8	3762	891	0.823848	0.920433	1	0
DO14918	10	9	3	2	1064	1053	247	249	19	5	2117	496	1.1232	0.694363	1	0
DO15943	5	2	0	0	731	721	184	179	7	0	1452	363	0	1	1	0
DO14358	15	19	3	3	1759	1776	403	401	34	6	3535	804	0.7759	0.917875	1	0
DO44418	2	3	1	0	555	576	158	160	5	1	1131	318	0.711321	0.862052	1	0
DO14305	4	3	0	1	673	687	146	147	7	1	1360	293	0.663091	0.856483	1	0
DO15894	10	5	1	0	1268	1296	285	284	15	1	2564	569	0.30041	0.981825	1	0
DO14758	19	34	2	0	1971	2134	465	460	53	2	4105	925	0.167466	0.999985	1	0
DO14398	13	24	2	1	1785	1757	413	414	37	3	3542	827	0.347266	0.997875	1	0
DO49047	6	11	1	1	1480	1461	371	369	17	2	2941	740	0.467568	0.9698	1	0
DO15198	11	28	1	0	487	560	139	138	39	1	1047	277	0.0969175	0.999994	1	0
DO14171	4	10	3	1	1361	1415	335	333	14	4	2776	668	1.18734	0.661692	1	0
DO15342	6	5	3	1	936	877	203	201	11	4	1813	404	1.63186	0.439569	1	0
DO14196	6	5	1	0	906	926	215	219	11	1	1832	434	0.383745	0.960828	1	0
DO14470	4	5	1	0	1550	1532	340	334	9	1	3082	674	0.508078	0.91516	1	0
DO14526	5	13	1	2	749	726	174	176	18	3	1475	350	0.702381	0.904993	1	0
DO15182	8	5	0	0	1267	1182	301	287	13	0	2449	588	0	1	1	0
DO219088	11	12	4	3	2245	2136	500	500	23	7	4381	1000	1.33335	0.544831	1	0
DO49999	6	4	2	1	598	667	173	172	10	3	1265	345	1.1	0.731964	1	0
DO49043	7	12	2	1	1223	1222	301	297	19	3	2445	598	0.645573	0.931973	1	0
DO52115	14	16	5	3	1384	1362	337	346	30	8	2746	683	1.07213	0.762658	1	0
DO44429	14	13	3	2	2465	2333	600	606	27	5	4798	1206	0.736748	0.932082	1	0
DO14742	11	11	5	1	1147	1164	290	293	22	6	2311	583	1.08109	0.744802	1	0
DO15951	18	31	6	4	2913	3106	727	740	49	10	6019	1467	0.837333	0.934955	1	0
DO52112	18	20	5	5	2478	2592	532	532	38	10	5070	1064	1.25396	0.567683	1	0
DO15503	8	21	1	0	513	534	126	123	29	1	1047	249	0.144994	0.99968	1	0
DO14322	121	124	23	31	6889	7024	1647	1659	245	54	13913	3306	0.927568	0.992369	1	0
DO223267	12	17	5	4	1219	1179	282	284	29	9	2398	566	1.31485	0.558794	1	0
DO15382	21	42	0	1	1487	1556	361	363	63	1	3043	724	0.0667149	1	1	0
DO14194	43	42	2	4	2476	2668	609	606	85	6	5144	1215	0.298853	0.999996	1	0
DO14162	10	14	3	4	1482	1444	371	370	24	7	2926	741	1.15171	0.702683	1	0
DO14174	18	28	3	2	2059	1979	502	518	46	5	4038	1020	0.430307	0.99843	1	0
DO14266	13	7	1	4	1302	1343	311	304	20	5	2645	615	1.0752	0.723311	1	0
DO44444	3	1	1	0	401	391	94	92	4	1	792	186	1.06452	0.738375	1	0
DO49042	12	8	0	2	1842	1780	395	390	20	2	3622	785	0.461401	0.966944	1	0
DO44443	19	15	3	4	2540	2492	582	580	34	7	5032	1162	0.891566	0.865906	1	0
DO49041	4	9	3	1	1167	1244	289	289	13	4	2411	578	1.28347	0.610268	1	0
DO14782	100	124	23	21	4961	5170	1182	1180	224	44	10131	2362	0.842514	0.997528	1	0
DO14180	13	20	2	0	1776	1893	414	418	33	2	3669	832	0.267264	0.998572	1	0
DO15054	3	8	2	0	916	977	221	225	11	2	1893	446	0.771708	0.84755	1	0
DO15455	2	5	1	0	706	697	152	151	7	1	1403	303	0.66148	0.857246	1	0
DO15479	13	23	1	2	2147	2202	547	543	36	3	4349	1090	0.332492	0.998705	1	0
DO15847	67	52	14	9	3515	3565	871	873	119	23	7080	1744	0.784635	0.993973	1	0
DO15543	11	13	4	4	1281	1366	340	339	24	8	2647	679	1.29946	0.601147	1	0
DO15374	13	6	2	2	1097	1142	260	246	19	4	2239	506	0.931558	0.797112	1	0
DO15238	53	46	7	8	2783	2725	648	657	99	15	5508	1305	0.639498	0.998148	1	0
DO218993	4	2	1	0	538	521	128	124	6	1	1059	252	0.700397	0.850838	1	0
DO49040	46	54	12	8	3361	3304	772	776	100	20	6665	1548	0.861111	0.967813	1	0
DO52035	13	8	5	1	1125	1156	268	263	21	6	2281	531	1.22733	0.625904	1	0
DO15751	5	8	2	1	1010	1012	244	239	13	3	2022	483	0.966077	0.773633	1	0
DO52038	12	11	1	3	1499	1495	339	340	23	4	2994	679	0.766857	0.890651	1	0
DO15046	39	30	2	14	3779	3731	924	912	69	16	7510	1836	0.948502	0.911053	1	0
DO49048	8	8	2	2	1491	1395	368	367	16	4	2886	735	0.981633	0.788558	1	0
DO15535	0	5	2	0	570	627	136	137	5	2	1197	273	1.75385	0.500183	1	0
DO52098	8	10	1	1	1656	1581	388	385	18	2	3237	773	0.465287	0.968765	1	0
DO15719	3	9	4	2	931	975	233	240	12	6	1906	473	2.0148	0.278285	1	0
DO52101	5	8	2	1	1541	1631	360	363	13	3	3172	723	1.01245	0.742113	1	0
DO49050	4	8	2	0	939	1012	215	216	12	2	1951	431	0.754447	0.848992	1	0
DO49988	0	6	2	0	1015	1031	261	264	6	2	2046	525	1.29905	0.649551	1	0
DO49031	78	90	10	20	5051	5175	1150	1144	168	30	10226	2294	0.796021	0.995661	1	0
DO15519	3	4	2	2	1149	1201	285	288	7	4	2350	573	2.34356	0.271044	1	0
DO218995	3	6	2	1	1000	989	224	222	9	3	1989	446	1.48655	0.526649	1	0
DO15983	22	22	6	4	2158	2219	558	557	44	10	4377	1115	0.892173	0.911241	1	0
DO14307	18	24	6	2	1723	1783	433	433	42	8	3506	866	0.771143	0.94929	1	0
DO15711	7	10	3	0	1496	1560	355	358	17	3	3056	713	0.756373	0.878155	1	0
DO16085	17	17	0	2	1665	1675	384	375	34	2	3340	759	0.258855	0.998883	1	0
DO15831	15	14	5	5	1270	1263	320	325	29	10	2533	645	1.35418	0.551882	1	0
DO52090	2	4	1	1	266	278	66	67	6	2	544	133	1.36341	0.620885	1	0
DO14702	11	5	2	3	1674	1792	424	417	16	5	3466	841	1.2879	0.60311	1	0
DO14170	5	0	0	0	740	756	166	165	5	0	1496	331	0	1	1	0
DO15599	7	4	0	4	1193	1250	315	311	11	4	2443	626	1.41911	0.56166	1	0
DO52054	5	4	2	2	1156	1160	274	273	9	4	2316	547	1.88178	0.370698	1	0
DO49034	9	7	5	2	878	869	181	194	16	7	1747	375	2.03817	0.211164	1	0
DO14606	80	84	17	19	4778	4888	1143	1148	164	36	9666	2291	0.926148	0.977858	1	0
DO16053	12	15	4	4	2319	2250	589	588	27	8	4569	1177	1.15019	0.713425	1	0
DO14260	10	22	5	2	1777	1882	426	437	32	7	3659	863	0.92747	0.845611	1	0
DO219062	6	5	0	0	1759	1785	419	419	11	0	3544	838	0	1	1	0
DO14310	6	2	0	1	1030	1134	259	262	8	1	2164	521	0.519194	0.916072	1	0
DO14383	2	4	0	1	791	829	159	159	6	1	1620	318	0.849057	0.783643	1	0
DO15679	113	94	22	31	6040	5978	1442	1420	207	53	12018	2862	1.07515	0.914841	1	0
DO15911	5	11	3	2	926	1000	232	233	16	5	1926	465	1.29435	0.598443	1	0
DO49064	9	9	3	1	1309	1434	298	302	18	4	2743	600	1.01593	0.741241	1	0
DO219069	2	4	0	0	822	826	219	215	6	0	1648	434	0	1	1	0
DO14378	66	64	16	14	3670	3546	838	854	130	30	7216	1692	0.984179	0.933981	1	0
DO219067	10	10	3	2	1280	1323	306	302	20	5	2603	608	1.07031	0.727419	1	0
DO14299	13	20	4	5	1501	1515	356	363	33	9	3016	719	1.14401	0.699694	1	0
DO49053	4	5	1	1	1040	1057	228	229	9	2	2097	457	1.01969	0.728105	1	0
DO15975	7	13	4	2	2301	2477	571	584	20	6	4778	1155	1.24104	0.626769	1	0
DO49995	3	1	1	0	487	525	136	132	4	1	1012	268	0.94403	0.785532	1	0
DO44435	0	3	0	0	256	241	61	60	3	0	497	121	0	1	1	0
DO14246	2	10	1	1	1175	1121	284	283	12	2	2296	567	0.674897	0.894329	1	0
DO14240	14	9	3	2	2044	2050	481	482	23	5	4094	963	0.924195	0.822095	1	0
DO49998	8	5	1	1	1170	1054	266	273	13	2	2224	539	0.634794	0.909516	1	0
DO14998	20	17	5	4	2424	2467	587	590	37	9	4891	1177	1.01079	0.809996	1	0
DO15006	4	8	3	0	1241	1276	265	269	12	3	2517	534	1.17837	0.646583	1	0
DO14654	13	8	2	1	1865	1761	464	465	21	3	3626	929	0.557589	0.9652	1	0
DO44437	16	17	3	3	1277	1289	288	290	33	6	2566	578	0.807172	0.899942	1	0
DO52118	14	19	6	6	932	995	222	226	33	12	1927	448	1.56412	0.35062	1	0
DO50008	6	7	3	0	843	844	206	215	13	3	1687	421	0.924721	0.801601	1	0
DO15823	8	8	1	3	1274	1302	303	308	16	4	2576	611	1.05401	0.733649	1	0
DO14750	13	16	5	4	1718	1717	450	458	29	9	3435	908	1.17405	0.707667	1	0
DO49051	27	25	2	6	2141	2167	479	472	52	8	4308	951	0.696918	0.968826	1	0
DO218981	8	8	4	3	930	978	239	240	16	7	1908	479	1.74269	0.352845	1	0
DO14296	7	8	1	0	1581	1655	421	417	15	1	3236	838	0.257438	0.991665	1	0
DO219075	5	4	0	3	734	787	176	177	9	3	1521	353	1.43626	0.553014	1	0
DO49060	21	20	3	7	3760	3999	928	925	41	10	7759	1853	1.02128	0.808442	1	0
DO15414	9	15	4	2	2979	3101	788	792	24	6	6080	1580	0.962025	0.829562	1	0
DO14886	22	37	0	1	1602	1533	383	383	59	1	3135	766	0.0693676	1	1	0
DO14182	13	8	4	0	1802	1856	447	438	21	4	3658	885	0.787302	0.887241	1	0
DO49061	12	19	4	4	1677	1714	429	431	31	8	3391	860	1.01755	0.808016	1	0
DO15839	6	5	1	4	1527	1578	340	341	11	5	3105	681	2.07249	0.264173	1	0
DO15767	24	33	9	4	1858	1914	438	442	57	13	3772	880	0.977592	0.860379	1	0
DO49993	6	8	0	0	1035	1113	279	278	14	0	2148	557	0	1	1	0
DO52029	7	7	1	2	750	760	196	192	14	3	1510	388	0.833947	0.851086	1	0
DO14270	14	11	3	6	1795	1948	472	454	25	9	3743	926	1.45516	0.473433	1	0
DO15366	14	11	2	3	1642	1513	382	382	25	5	3155	764	0.825916	0.883983	1	0
DO14274	17	17	2	4	2244	2244	508	516	34	6	4488	1024	0.773438	0.919585	1	0
DO44427	7	8	2	2	1484	1379	355	362	15	4	2863	717	1.06481	0.738314	1	0
DO52032	2	4	1	0	378	385	93	91	6	1	763	184	0.691123	0.855161	1	0
DO15062	43	91	7	4	2659	2755	665	678	134	11	5414	1343	0.330925	1	1	0
DO14157	9	4	0	1	1010	1070	239	243	13	1	2080	482	0.33195	0.974882	1	0
DO223265	12	9	2	7	1251	1381	312	306	21	9	2632	618	1.82524	0.260152	1	0
DO15166	15	10	4	5	1665	1728	418	424	25	9	3393	842	1.45069	0.477656	1	0
DO15438	3	7	0	0	343	349	77	79	10	0	692	156	0	1	1	0
DO15302	6	11	5	2	942	976	239	243	17	7	1918	482	1.63852	0.400367	1	0
DO16015	7	3	1	3	543	552	143	145	10	4	1095	288	1.52083	0.525678	1	0
DO14220	22	24	7	3	1711	1735	422	427	46	10	3446	849	0.882368	0.911643	1	0
DO14878	6	4	1	1	490	468	93	94	10	2	958	187	1.0246	0.711973	1	0
DO44419	10	9	2	2	1228	1136	287	286	19	4	2364	573	0.868559	0.843862	1	0
DO219065	11	14	1	1	2540	2586	606	597	25	2	5126	1203	0.340881	0.993149	1	0
DO52074	10	10	1	3	1182	1203	304	308	20	4	2385	612	0.779412	0.897668	1	0
DO14232	17	18	7	4	2139	2191	529	529	35	11	4330	1058	1.28625	0.589534	1	0
DO14734	13	4	1	2	1136	1075	258	265	17	3	2211	523	0.746035	0.884464	1	0
DO49037	7	3	0	1	1033	1132	237	236	10	1	2165	473	0.457717	0.933436	1	0
DO14494	4	9	5	1	843	844	218	226	13	6	1687	444	1.75364	0.384777	1	0
DO223266	6	16	5	2	1200	1270	297	291	22	7	2470	588	1.33658	0.555544	1	0
DO14234	14	9	1	3	2011	2214	527	524	23	4	4225	1051	0.699127	0.931207	1	0
DO52040	2	1	0	0	567	536	118	122	3	0	1103	240	0	1	1	0
DO15422	12	12	1	0	2509	2518	589	590	24	1	5027	1179	0.177658	0.99873	1	0
DO15254	8	15	6	2	1638	1660	371	375	23	8	3298	746	1.53771	0.403919	1	0
DO44434	7	7	0	1	864	879	203	206	14	1	1743	409	0.304401	0.981714	1	0
DO15134	6	13	1	1	905	1043	230	223	19	2	1948	453	0.452655	0.971264	1	0
DO15318	17	38	8	0	1438	1425	329	333	55	8	2863	662	0.629058	0.986837	1	0
DO15190	11	12	3	2	1510	1473	353	338	23	5	2983	691	0.938463	0.810476	1	0
DO15967	8	7	1	1	649	663	156	155	15	2	1312	311	0.562487	0.936287	1	0
DO15687	15	11	4	5	1529	1497	328	329	26	9	3026	657	1.59431	0.345688	1	0
DO14319	14	12	5	3	1696	1839	398	407	26	8	3535	805	1.35117	0.525267	1	0
DO16101	9	10	4	2	2045	1979	480	499	19	6	4024	979	1.29799	0.592154	1	0
DO14433	12	12	1	2	847	846	194	193	24	3	1693	387	0.546835	0.963318	1	0
DO14774	13	21	3	0	1672	1727	408	423	34	3	3399	831	0.360905	0.997335	1	0
DO49068	7	6	2	2	1011	1036	277	284	13	4	2047	561	1.12272	0.726315	1	0
DO14154	10	4	0	0	1054	1060	260	261	14	0	2114	521	0	1	1	0
DO44425	14	9	1	4	1621	1660	397	392	23	5	3281	789	0.904006	0.837973	1	0
DO49045	6	4	2	0	1093	1090	269	278	10	2	2183	547	0.798172	0.842572	1	0
DO14822	6	5	1	3	656	723	162	154	11	4	1379	316	1.58688	0.46366	1	0
DO52072	1	4	0	1	671	670	158	160	5	1	1341	318	0.843396	0.803099	1	0
DO14159	23	25	2	6	2383	2294	543	539	48	8	4677	1082	0.720425	0.963749	1	0
DO14204	5	5	2	2	849	759	193	189	10	4	1608	382	1.68377	0.436135	1	0
DO14158	3	4	0	0	1156	1214	270	275	7	0	2370	545	0	1	1	0
DO218983	3	1	0	1	936	945	243	237	4	1	1881	480	0.979688	0.770975	1	0
DO14854	45	31	8	7	2791	2929	690	684	76	15	5720	1374	0.82165	0.968145	1	0
DO49996	18	17	6	4	1266	1321	297	302	35	10	2587	599	1.23396	0.616536	1	0
DO14686	1	3	1	0	552	598	141	141	4	1	1150	282	1.0195	0.755404	1	0
DO14958	9	6	1	3	1206	1282	313	313	15	4	2488	626	1.05985	0.742059	1	0
DO49065	10	15	1	1	1592	1677	384	389	25	2	3269	773	0.338318	0.993468	1	0
DO52095	5	3	1	1	975	1065	246	244	8	2	2040	490	1.04082	0.733375	1	0
DO52052	18	14	5	4	1528	1479	357	361	32	9	3007	718	1.17788	0.672223	1	0
DO14478	33	41	7	10	2802	2873	717	711	74	17	5675	1428	0.912967	0.94176	1	0
DO14256	7	5	1	2	737	775	177	169	12	3	1512	346	1.09249	0.702209	1	0
DO52088	6	1	0	0	996	1091	256	260	7	0	2087	516	0	1	1	0
DO15022	11	9	0	1	956	1038	213	211	20	1	1994	424	0.235142	0.99328	1	0
DO52030	14	9	0	4	1287	1361	295	294	23	4	2648	589	0.781871	0.880632	1	0
DO15615	10	14	3	3	1017	1090	247	244	24	6	2107	491	1.07281	0.731904	1	0
DO15214	5	4	1	1	1214	1170	267	272	9	2	2384	539	0.98289	0.748822	1	0
DO14155	24	40	2	1	2100	2169	498	494	64	3	4269	992	0.201723	0.999995	1	0
DO52065	8	9	3	1	823	863	175	172	17	4	1686	347	1.14324	0.654808	1	0
DO14368	7	4	1	4	529	566	136	132	11	5	1095	268	1.85719	0.353943	1	0
DO14293	8	8	1	3	961	968	234	232	16	4	1929	466	1.03487	0.748211	1	0
DO15142	10	16	2	1	1466	1492	346	340	26	3	2958	686	0.497533	0.977466	1	0
DO14373	2	5	1	1	944	885	239	242	7	2	1829	481	1.08643	0.730008	1	0
DO15799	16	12	2	3	1585	1570	338	334	28	5	3155	672	0.838382	0.860491	1	0
DO15118	13	12	3	5	1189	1158	258	258	25	8	2347	516	1.4555	0.445313	1	0
DO49029	6	8	1	2	576	574	130	133	14	3	1150	263	0.936991	0.782074	1	0
DO15350	10	8	3	1	853	890	205	207	18	4	1743	412	0.940129	0.799181	1	0
DO49039	6	6	2	1	738	743	172	171	12	3	1481	343	1.07945	0.710822	1	0
DO14236	20	18	4	7	2715	2607	645	652	38	11	5322	1297	1.1878	0.675904	1	0
DO44442	12	22	6	5	1894	1874	447	446	34	11	3768	893	1.36513	0.511507	1	0
DO15326	18	19	8	4	2139	2072	495	499	37	12	4211	994	1.37397	0.497867	1	0
DO16093	7	11	1	2	1583	1543	423	414	18	3	3126	837	0.622461	0.946823	1	0
DO15230	2	4	1	1	668	660	165	172	6	2	1328	337	1.31355	0.64289	1	0
DO14151	5	8	1	1	787	799	194	191	13	2	1586	385	0.633766	0.909948	1	0
DO15583	2	4	1	0	580	629	163	158	6	1	1209	321	0.627726	0.884624	1	0
DO15559	11	15	5	1	877	797	210	210	26	6	1674	420	0.91978	0.848552	1	0
DO52056	0	0	0	0	157	172	37	39	0	0	329	76	NA	1	1	0
DO16037	2	4	0	0	837	846	201	194	6	0	1683	395	0	1	1	0
DO52091	2	1	1	0	487	457	130	120	3	1	944	250	1.25867	0.708455	1	0
DO52081	8	6	1	3	1145	1189	267	271	14	4	2334	538	1.23951	0.624222	1	0
DO14670	7	15	6	2	1652	1548	378	378	22	8	3200	756	1.5392	0.416644	1	0
DO49036	3	1	0	1	879	839	214	214	4	1	1718	428	1.0035	0.761544	1	0
DO14228	7	5	3	1	1248	1185	301	305	12	4	2433	606	1.33828	0.592242	1	0
DO52117	9	13	4	2	998	986	251	255	22	6	1984	506	1.06935	0.755221	1	0
DO52069	5	2	1	1	465	465	131	129	7	2	930	260	1.02198	0.765359	1	0
DO14316	23	20	3	7	1556	1681	362	364	43	10	3237	726	1.0369	0.779669	1	0
DO50004	5	1	0	1	836	810	184	182	6	1	1646	366	0.749545	0.828131	1	0
DO14169	1	5	1	0	202	195	48	49	6	1	397	97	0.682131	0.859376	1	0
DO15358	2	4	0	1	405	437	86	89	6	1	842	175	0.801905	0.804599	1	0
DO16007	4	0	0	0	509	450	103	103	4	0	959	206	0	1	1	0
DO14175	4	11	3	2	1275	1238	322	323	15	5	2513	645	1.29871	0.612233	1	0
DO44424	6	5	2	2	565	561	137	141	11	4	1126	278	1.47286	0.529149	1	0
DO219048	5	6	0	2	763	753	185	178	11	2	1516	363	0.759329	0.854696	1	0
DO52044	2	3	0	1	782	751	206	208	5	1	1533	414	0.74058	0.848784	1	0
DO44455	7	3	1	3	682	704	189	198	10	4	1386	387	1.43256	0.579694	1	0
DO14582	3	1	0	0	494	508	112	114	4	0	1002	226	0	1	1	0
DO219092	4	2	0	0	480	531	118	118	6	0	1011	236	0	1	1	0
DO52068	3	3	1	0	371	364	94	93	6	1	735	187	0.65508	0.871902	1	0
DO15150	1	1	1	0	333	339	84	81	2	1	672	165	2.03636	0.571835	1	0
DO15262	4	5	1	0	585	564	135	133	9	1	1149	268	0.476368	0.929541	1	0
DO14272	5	2	0	3	455	487	118	114	7	3	942	232	1.74015	0.465276	1	0
DO44432	5	5	3	1	632	539	136	137	10	4	1171	273	1.71575	0.421033	1	0
DO14590	4	5	1	1	359	396	82	84	9	2	755	166	1.01071	0.733533	1	0
DO14224	9	8	2	3	635	538	134	133	17	5	1173	267	1.29213	0.5854	1	0
DO14178	4	6	2	1	451	456	106	103	10	3	907	209	1.30191	0.606721	1	0
DO15222	1	6	1	0	349	396	98	95	7	1	745	193	0.551443	0.908949	1	0
DO52077	1	2	0	0	222	267	56	53	3	0	489	109	0	1	1	0
DO15863	0	0	0	0	34	31	4	3	0	0	65	7	NA	1	1	0
Total	11023	12251	2030	2018	1135744	1150708	271044	271184	23274	4048	2286452	542228	0.733415	1	1	0

## Sheet: S12i
Tumor_Sample_Barcode	G_to_T	C_to_A	gCn_to_A	nGc_to_T	g	c	gcn	ngc	C_to_A_revcomp	gCn_to_A_revcomp	c_revcomp	gcn_revcomp	gCn_to_A_Enrich	gCn_to_A_Enrich_Fisher_Pval	BH_Corr_Pval	gCn_to_A_MutLoad
DO17009	3	7	1	1	489	541	128	130	10	2	1030	258	0.79845	0.842293	1	0
DO50458	291	363	0	1	8234	8141	2252	2248	654	1	16375	4500	0.00556405	1	1	0
DO19913	12	10	5	5	935	921	220	222	22	10	1856	442	1.90868	0.216883	1	0
DO16688	6	8	0	1	772	777	194	183	14	1	1549	377	0.293482	0.98457	1	0
DO18332	12	14	2	3	1470	1560	319	318	26	5	3030	637	0.914745	0.810208	1	0
DO20653	9	8	0	3	1007	938	229	221	17	3	1945	450	0.762745	0.873979	1	0
DO18016	9	9	0	1	1167	1155	294	294	18	1	2322	588	0.219388	0.996039	1	0
DO17104	6	11	3	1	520	491	102	111	17	4	1011	213	1.11682	0.674831	1	0
DO19430	6	8	1	1	770	767	174	179	14	2	1537	353	0.622015	0.91086	1	0
DO20545	8	3	0	3	599	583	144	147	11	3	1182	291	1.10778	0.708144	1	0
DO16248	13	11	1	4	1440	1336	309	302	24	5	2776	611	0.946536	0.796675	1	0
DO19278	7	7	1	4	877	903	201	197	14	5	1780	398	1.59727	0.426862	1	0
DO19168	4	1	0	2	424	443	109	109	5	2	867	218	1.59083	0.560047	1	0
DO18492	13	13	2	1	1390	1270	337	340	26	3	2660	677	0.453358	0.988128	1	0
DO17323	7	18	2	1	1108	1077	255	260	25	3	2185	515	0.509126	0.975014	1	0
DO50455	4	4	0	1	516	505	134	135	8	1	1021	269	0.474442	0.935974	1	0
DO17693	12	7	0	2	839	863	211	217	19	2	1702	428	0.418593	0.981296	1	0
DO16734	4	6	1	2	648	643	146	143	10	3	1291	289	1.34014	0.584332	1	0
DO20102	6	5	1	2	640	561	136	141	11	3	1201	277	1.18247	0.660238	1	0
DO18651	6	3	2	0	766	795	196	192	9	2	1561	388	0.894044	0.799922	1	0
DO19743	10	11	5	1	912	841	220	227	21	6	1753	447	1.12049	0.721077	1	0
DO16263	14	8	1	4	1098	1093	251	246	22	5	2191	497	1.00192	0.765832	1	0
DO16910	2	2	2	0	473	446	93	96	4	2	919	189	2.43122	0.36062	1	0
DO17273	4	5	0	0	419	434	94	93	9	0	853	187	0	1	1	0
DO16881	6	10	2	2	1061	1043	243	252	16	4	2104	495	1.06263	0.727096	1	0
DO19500	4	7	3	1	866	872	194	198	11	4	1738	392	1.61224	0.449806	1	0
DO19268	4	8	1	0	698	775	161	159	12	1	1473	320	0.383594	0.958345	1	0
DO219235	12	10	3	1	1170	1120	282	290	22	4	2290	572	0.727908	0.918815	1	0
DO44458	8	6	2	1	842	834	198	198	14	3	1676	396	0.906926	0.802593	1	0
DO20032	0	3	1	0	499	458	111	108	3	1	957	219	1.45662	0.647165	1	0
DO223831	8	5	0	3	829	898	189	190	13	3	1727	379	1.05155	0.715805	1	0
DO19068	10	5	1	0	701	742	179	180	15	1	1443	359	0.267967	0.989546	1	0
DO19335	0	1	0	0	209	211	44	46	1	0	420	90	0	1	1	0
DO20171	7	9	2	0	747	736	164	169	16	2	1483	333	0.556682	0.935638	1	0
DO48676	11	17	3	1	1227	1273	286	293	28	4	2500	579	0.616827	0.957629	1	0
DO16725	8	3	0	1	379	397	97	92	11	1	776	189	0.373256	0.964485	1	0
DO20525	8	4	1	2	483	493	103	100	12	3	976	203	1.20197	0.632582	1	0
DO17898	8	11	0	4	792	862	200	197	19	4	1654	397	0.877105	0.837507	1	0
DO16256	9	5	0	0	721	748	150	153	14	0	1469	303	0	1	1	0
DO17947	12	15	2	1	1071	1097	243	254	27	3	2168	497	0.484686	0.979989	1	0
DO16450	4	4	0	1	421	430	107	111	8	1	851	218	0.487959	0.93002	1	0
DO17848	2	6	2	1	570	607	138	135	8	3	1177	273	1.61676	0.489319	1	0
DO223832	11	8	1	5	949	983	240	235	19	6	1932	475	1.28443	0.604059	1	0
DO17216	10	9	2	3	1185	1198	249	251	19	5	2383	500	1.25421	0.588012	1	0
DO50650	9	10	3	1	918	943	218	226	19	4	1861	444	0.882409	0.833713	1	0
DO16769	11	10	1	3	1177	1169	292	293	21	4	2346	585	0.763858	0.901981	1	0
DO18938	33	50	2	3	7449	7483	1775	1764	83	5	14932	3539	0.254173	0.999999	1	0
DO17562	12	19	2	3	737	801	182	179	31	5	1538	361	0.687159	0.946299	1	0
DO16300	4	3	1	0	496	500	124	124	7	1	996	248	0.573733	0.898682	1	0
DO20052	3	1	0	0	385	423	88	83	4	0	808	171	0	1	1	0
DO17643	9	7	1	0	703	719	149	154	16	1	1422	303	0.293317	0.982749	1	0
DO18184	9	8	1	2	1171	1085	270	265	17	3	2256	535	0.744145	0.885635	1	0
DO20565	3	6	1	0	556	547	116	118	9	1	1103	234	0.523742	0.907687	1	0
DO17791	7	9	0	0	827	755	180	178	16	0	1582	358	0	1	1	0
DO16111	11	13	3	0	1184	1194	273	275	24	3	2378	548	0.542427	0.965154	1	0
DO48629	12	5	1	1	826	831	199	198	17	2	1657	397	0.491036	0.961195	1	0
DO20733	5	2	0	1	483	438	114	115	7	1	921	229	0.574548	0.898291	1	0
DO50653	8	6	1	1	1106	1127	268	274	14	2	2233	542	0.588561	0.928018	1	0
DO18036	6	7	2	0	841	835	180	188	13	2	1676	368	0.700669	0.873047	1	0
DO17054	9	6	1	2	944	888	205	198	15	3	1832	403	0.909181	0.791386	1	0
DO49735	4	6	3	2	900	864	230	235	10	5	1764	465	1.89677	0.360872	1	0
DO18671	12	11	4	5	1461	1480	334	326	23	9	2941	660	1.74368	0.281332	1	0
DO49733	8	6	3	0	974	919	225	229	14	3	1893	454	0.893486	0.811713	1	0
DO17878	4	7	1	0	827	877	197	201	11	1	1704	398	0.389219	0.95872	1	0
DO20112	8	8	3	0	784	776	147	149	16	3	1560	296	0.988176	0.728048	1	0
DO16194	9	7	3	2	563	570	141	138	16	5	1133	279	1.26904	0.618529	1	0
DO16668	8	9	3	3	739	658	153	153	17	6	1397	306	1.6113	0.393506	1	0
DO50652	10	9	1	2	1057	1032	259	261	19	3	2089	520	0.634312	0.937513	1	0
DO19058	16	8	3	1	1149	1227	264	273	24	4	2376	537	0.73743	0.905067	1	0
DO17522	5	4	1	3	827	856	212	207	9	4	1683	419	1.7852	0.413761	1	0
DO16871	7	7	0	2	870	779	191	187	14	2	1649	378	0.623205	0.910261	1	0
DO219229	6	10	3	1	1136	1111	282	280	16	4	2247	562	0.999555	0.775014	1	0
DO18482	6	10	1	1	516	538	123	129	16	2	1054	252	0.522817	0.950666	1	0
DO16114	3	4	1	2	432	435	109	110	7	3	867	219	1.69667	0.484281	1	0
DO16269	5	3	0	1	530	554	122	121	8	1	1084	243	0.557613	0.898035	1	0
DO17653	10	6	1	4	572	565	133	129	16	5	1137	262	1.35615	0.552683	1	0
DO18104	14	11	2	3	933	957	222	217	25	5	1890	439	0.861048	0.858062	1	0
DO16459	7	7	1	0	997	858	207	201	14	1	1855	408	0.324755	0.975719	1	0
DO18552	14	10	1	1	848	859	204	206	24	2	1707	410	0.346951	0.992486	1	0
DO20368	129	120	28	34	5523	5480	1256	1249	249	62	11003	2505	1.09369	0.894589	1	0
DO16658	11	18	3	3	1352	1348	315	319	29	6	2700	634	0.881105	0.862052	1	0
DO17977	10	13	5	2	939	894	217	219	23	7	1833	436	1.27952	0.59415	1	0
DO19198	4	5	1	1	472	545	121	123	9	2	1017	244	0.92623	0.781378	1	0
DO19028	5	3	0	1	769	711	188	187	8	1	1480	375	0.493333	0.927749	1	0
DO16678	10	6	1	0	593	661	166	164	16	1	1254	330	0.2375	0.994296	1	0
DO19298	7	7	1	3	705	793	176	170	14	4	1498	346	1.23699	0.626283	1	0
DO16218	6	7	3	1	958	937	214	207	13	4	1895	421	1.38498	0.543017	1	0
DO19813	11	9	3	4	899	885	226	218	20	7	1784	444	1.40631	0.525151	1	0
DO19370	7	9	1	1	715	731	164	161	16	2	1446	325	0.556154	0.935875	1	0
DO18731	5	5	1	1	485	515	113	109	10	2	1000	222	0.900901	0.782575	1	0
DO17313	9	6	0	1	845	803	173	175	15	1	1648	348	0.315709	0.977302	1	0
DO17751	7	10	1	4	814	879	194	192	17	5	1693	386	1.29	0.5866	1	0
DO18958	2	1	0	0	338	331	81	79	3	0	669	160	0	1	1	0
DO16406	12	10	2	3	1114	1045	250	244	22	5	2159	494	0.993283	0.773052	1	0
DO17657	6	5	2	0	512	618	133	132	11	2	1130	265	0.7753	0.845361	1	0
DO19288	12	5	1	0	798	749	170	177	17	1	1547	347	0.262248	0.989487	1	0
DO18075	10	11	4	3	695	667	180	180	21	7	1362	360	1.26111	0.639367	1	0
DO16632	9	4	0	4	775	790	193	191	13	4	1565	384	1.25401	0.631084	1	0
DO19360	6	5	1	0	984	960	213	216	11	1	1944	429	0.411952	0.949641	1	0
DO20406	8	10	1	1	892	900	213	212	18	2	1792	425	0.468497	0.967482	1	0
DO17482	4	7	2	2	518	549	121	117	11	4	1067	238	1.63025	0.441424	1	0
DO20377	4	13	2	0	767	733	158	166	17	2	1500	324	0.544662	0.938276	1	0
DO18202	8	8	2	2	634	663	147	148	16	4	1297	295	1.09915	0.699512	1	0
DO19148	7	6	1	0	706	704	171	165	13	1	1410	336	0.322802	0.977643	1	0
DO17858	5	8	1	1	449	442	102	100	13	2	891	202	0.678599	0.885307	1	0
DO18661	5	8	3	2	848	951	198	190	13	5	1799	388	1.78331	0.346263	1	0
DO18839	9	9	2	4	1013	985	238	238	18	6	1998	476	1.39916	0.525643	1	0
DO19663	11	10	5	1	983	902	207	217	21	6	1885	424	1.27022	0.588957	1	0
DO19208	8	6	1	0	1143	1142	272	266	14	1	2285	538	0.303372	0.982037	1	0
DO20318	10	9	1	2	1115	1132	246	241	19	3	2247	487	0.72852	0.884728	1	0
DO219231	9	5	2	1	1099	1041	278	289	14	3	2140	567	0.808768	0.867291	1	0
DO20496	7	6	0	1	631	626	144	142	13	1	1257	286	0.338085	0.972789	1	0
DO18462	0	4	1	0	437	457	108	107	4	1	894	215	1.03953	0.747785	1	0
DO19703	11	19	3	0	1010	1001	209	216	30	3	2011	425	0.473176	0.980635	1	0
DO16852	11	5	2	2	790	786	186	182	16	4	1576	368	1.07065	0.721022	1	0
DO20673	7	11	1	1	730	803	185	179	18	2	1533	364	0.467949	0.96761	1	0
DO17236	8	9	4	4	853	803	182	182	17	8	1656	364	2.14092	0.168252	1	0
DO16158	8	6	0	1	964	1019	200	203	14	1	1983	403	0.351471	0.96669	1	0
DO19553	2	2	1	0	396	401	103	98	4	1	797	201	0.991294	0.766626	1	0
DO18312	10	10	1	1	1001	1103	238	234	20	2	2104	472	0.445763	0.972136	1	0
DO16423	2	5	2	0	365	374	79	82	7	2	739	161	1.31145	0.617423	1	0
DO16115	6	5	1	0	712	804	184	178	11	1	1516	362	0.380713	0.961933	1	0
DO16240	13	8	3	3	1148	1239	247	252	21	6	2387	499	1.36673	0.509641	1	0
DO16153	6	5	0	0	544	592	144	148	11	0	1136	292	0	1	1	0
DO18701	5	9	2	1	664	697	140	145	14	3	1361	285	1.02331	0.723218	1	0
DO18026	4	7	0	1	725	831	179	177	11	1	1556	356	0.397344	0.955521	1	0
DO18721	10	13	2	2	960	1013	244	245	23	4	1973	489	0.701698	0.92943	1	0
DO219230	8	11	2	3	1188	1193	275	275	19	5	2381	550	1.13923	0.681012	1	0
DO16614	5	4	0	0	510	461	109	116	9	0	971	225	0	1	1	0
DO18056	11	9	2	6	1094	1001	255	251	20	8	2095	506	1.65613	0.362019	1	0
DO219234	6	2	0	0	394	303	77	82	8	0	697	159	0	1	1	0
DO17761	10	6	3	2	780	812	172	174	16	5	1592	346	1.43786	0.494662	1	0
DO17769	13	4	1	2	761	834	195	192	17	3	1595	387	0.727314	0.89564	1	0
DO19863	9	7	2	4	642	690	155	152	16	6	1332	307	1.62704	0.399944	1	0
DO19490	8	11	4	3	698	782	182	186	19	7	1480	368	1.48169	0.480228	1	0
DO20604	3	7	2	0	551	610	129	132	10	2	1161	261	0.889655	0.78912	1	0
DO19563	2	5	1	0	655	708	170	175	7	1	1363	345	0.564389	0.903064	1	0
DO19218	13	2	0	2	1103	1058	270	267	15	2	2161	537	0.536561	0.948188	1	0
DO19853	8	4	0	1	900	967	195	194	12	1	1867	389	0.399957	0.951846	1	0
DO17937	4	7	1	1	600	512	153	153	11	2	1112	306	0.660725	0.909069	1	0
DO20663	10	9	1	2	924	953	210	211	19	3	1877	421	0.703963	0.899561	1	0
DO19903	8	9	0	3	687	771	178	177	17	3	1458	355	0.724772	0.897092	1	0
DO16233	7	4	1	2	562	559	144	139	11	3	1121	283	1.08031	0.726158	1	0
DO219232	22	20	5	3	1945	1833	454	459	42	8	3778	913	0.788192	0.940035	1	0
DO17732	3	8	3	1	537	511	132	133	11	4	1048	265	1.43808	0.550603	1	0
DO19523	6	6	1	1	538	524	126	124	12	2	1062	250	0.708	0.875653	1	0
DO19128	6	9	1	0	822	794	182	178	15	1	1616	360	0.299259	0.982066	1	0
DO19593	8	7	4	1	506	548	121	122	15	5	1054	243	1.44582	0.506134	1	0
DO20082	9	8	3	3	1131	1185	288	286	17	6	2316	574	1.42406	0.522915	1	0
DO18046	9	11	3	1	1202	1178	302	298	20	4	2380	600	0.793333	0.888784	1	0
DO17178	3	4	0	0	581	599	150	145	7	0	1180	295	0	1	1	0
DO20210	3	6	1	0	435	499	111	107	9	1	934	218	0.476045	0.929635	1	0
DO19633	1	5	3	1	413	414	104	109	6	4	827	213	2.58842	0.245169	1	0
DO16113	8	9	2	4	684	710	173	169	17	6	1394	342	1.4386	0.512456	1	0
DO18084	4	4	1	0	638	602	153	158	8	1	1240	311	0.498392	0.925457	1	0
DO20229	7	6	0	4	621	643	121	120	13	4	1264	241	1.61379	0.414459	1	0
DO16560	11	10	0	4	795	814	182	183	21	4	1609	365	0.839661	0.850808	1	0
DO18124	7	8	2	2	1083	1130	257	265	15	4	2213	522	1.13052	0.688866	1	0
DO16741	6	14	2	0	967	1016	206	210	20	2	1983	416	0.476683	0.961096	1	0
DO16144	9	10	2	1	972	928	207	209	19	3	1900	416	0.721154	0.889193	1	0
DO16705	8	10	2	0	975	1094	263	256	18	2	2069	519	0.442946	0.975849	1	0
DO17820	3	4	0	1	529	513	134	133	7	1	1042	267	0.557517	0.906212	1	0
DO20072	7	4	1	1	732	667	179	184	11	2	1399	363	0.700726	0.887793	1	0
DO20555	10	7	2	3	645	730	157	158	17	5	1375	315	1.28385	0.591547	1	0
DO18592	8	8	3	4	707	740	170	174	16	7	1447	344	1.8403	0.29892	1	0
DO18602	10	4	1	0	1188	1141	254	254	14	1	2329	508	0.327475	0.974895	1	0
DO20713	7	7	3	2	619	731	156	155	14	5	1350	311	1.5503	0.455651	1	0
DO219236	6	7	1	2	1033	1128	268	266	13	3	2161	534	0.933881	0.79546	1	0
DO18799	6	9	2	2	863	833	190	192	15	4	1696	382	1.18394	0.649532	1	0
DO19308	7	3	1	1	415	498	105	106	10	2	913	211	0.865403	0.803302	1	0
DO19833	8	5	0	2	917	823	201	193	13	2	1740	394	0.679422	0.885126	1	0
DO16136	5	7	0	1	817	750	183	179	12	1	1567	362	0.360727	0.966902	1	0
DO16948	5	14	1	1	754	785	179	183	19	2	1539	362	0.447514	0.972847	1	0
DO17373	3	5	3	2	371	348	83	83	8	5	719	166	2.70708	0.164787	1	0
DO18212	6	6	1	2	402	381	91	87	12	3	783	178	1.09972	0.697812	1	0
DO50457	8	9	2	0	694	642	143	153	17	2	1336	296	0.531002	0.944475	1	0
DO16785	13	5	0	2	652	604	135	131	18	2	1256	266	0.524645	0.944753	1	0
DO50478	4	6	3	1	558	567	134	138	10	4	1125	272	1.65441	0.451708	1	0
DO20239	7	5	2	1	550	539	118	114	12	3	1089	232	1.17349	0.650198	1	0
DO16597	5	5	1	0	545	534	135	134	10	1	1079	269	0.401115	0.957047	1	0
DO17197	8	9	1	0	745	775	172	174	17	1	1520	346	0.258416	0.990261	1	0
DO16370	1	8	1	0	604	594	151	153	9	1	1198	304	0.437865	0.946209	1	0
DO17492	11	11	4	2	1123	956	218	221	22	6	2079	439	1.29157	0.559092	1	0
DO16468	8	5	2	0	657	673	167	169	13	2	1330	336	0.608974	0.922577	1	0
DO16486	3	5	3	0	628	651	157	160	8	3	1279	317	1.51301	0.539364	1	0
DO17420	9	16	4	1	1320	1268	286	288	25	5	2588	574	0.901742	0.826637	1	0
DO19603	5	7	2	0	793	986	196	196	12	2	1779	392	0.756378	0.847843	1	0
DO18988	8	6	2	4	948	978	239	239	14	6	1926	478	1.72684	0.377345	1	0
DO219233	2	2	1	2	445	383	107	110	4	3	828	217	2.86175	0.2715	1	0
DO19410	4	3	1	2	532	543	123	125	7	3	1075	248	1.85772	0.417916	1	0
DO19078	3	5	1	0	489	536	105	108	8	1	1025	213	0.601526	0.877067	1	0
DO20633	14	12	3	2	955	971	188	192	26	5	1926	380	0.974696	0.759656	1	0
DO16622	2	6	2	0	584	681	164	161	8	2	1265	325	0.973077	0.771347	1	0
DO18213	6	5	0	1	597	578	137	136	11	1	1175	273	0.391275	0.957836	1	0
DO17633	4	7	2	0	783	849	190	189	11	2	1632	379	0.782922	0.840981	1	0
DO17263	12	4	0	1	735	729	182	172	16	1	1464	354	0.258475	0.990795	1	0
DO16550	6	6	3	1	578	541	123	126	12	4	1119	249	1.49799	0.493426	1	0
DO16580	6	5	1	3	689	651	179	170	11	4	1340	349	1.3962	0.576874	1	0
DO17303	5	11	4	2	1086	1126	259	264	16	6	2212	523	1.58604	0.424989	1	0
DO19653	10	7	1	1	947	1016	241	241	17	2	1963	482	0.479131	0.965667	1	0
DO19923	5	3	2	1	350	302	84	83	8	3	652	167	1.46407	0.565785	1	0
DO20516	4	4	1	1	956	958	228	232	8	2	1914	460	1.04022	0.73372	1	0
DO18154	8	9	1	3	709	754	159	160	17	4	1463	319	1.07911	0.703103	1	0
DO16276	7	10	2	2	605	657	147	143	17	4	1262	290	1.02394	0.745209	1	0
DO19683	5	10	1	0	542	566	114	117	15	1	1108	231	0.319769	0.975935	1	0
DO16530	7	17	3	2	1194	1211	252	255	24	5	2405	507	0.988248	0.761644	1	0
DO19380	1	9	4	0	559	492	122	124	10	4	1051	246	1.70894	0.42458	1	0
DO49690	8	4	2	3	634	642	131	128	12	5	1276	259	2.05277	0.255134	1	0
DO50649	8	9	2	2	838	788	179	178	17	4	1626	357	1.07168	0.708734	1	0
DO44457	3	5	1	0	855	833	210	213	8	1	1688	423	0.498818	0.925314	1	0
DO20131	5	9	1	1	851	879	191	190	14	2	1730	381	0.648669	0.896543	1	0
DO20535	0	3	0	0	313	304	79	78	3	0	617	157	0	1	1	0
DO18582	11	5	2	0	704	751	158	166	16	2	1455	324	0.561343	0.933404	1	0
DO17578	2	7	0	0	534	536	130	131	9	0	1070	261	0	1	1	0
DO17742	6	6	0	3	794	838	191	186	12	3	1632	377	1.08223	0.708953	1	0
DO16124	0	1	0	0	251	248	56	50	1	0	499	106	0	1	1	0
DO19018	5	2	0	1	430	459	99	96	7	1	889	195	0.651282	0.862092	1	0
DO16696	6	5	1	1	445	488	97	98	11	2	933	195	0.86993	0.789647	1	0
DO18899	11	11	2	1	807	790	164	165	22	3	1597	329	0.661923	0.912621	1	0
DO18819	5	7	2	1	526	563	128	129	12	3	1089	257	1.05934	0.724252	1	0
DO49737	3	7	2	1	473	477	109	112	10	3	950	221	1.28959	0.613865	1	0
DO18622	5	14	3	0	767	728	192	198	19	3	1495	390	0.605263	0.950762	1	0
DO17607	6	8	2	0	641	669	154	157	14	2	1310	311	0.601746	0.921249	1	0
DO18512	3	4	0	1	554	623	128	125	7	1	1177	253	0.664596	0.855776	1	0
DO17502	11	4	0	1	1134	1146	249	251	15	1	2280	500	0.304	0.980808	1	0
DO19733	6	4	1	1	648	633	159	150	10	2	1281	309	0.829126	0.824514	1	0
DO17683	8	4	2	0	469	486	99	101	12	2	955	200	0.795833	0.82441	1	0
DO16308	3	7	3	1	446	436	101	98	10	4	882	199	1.77286	0.395193	1	0
DO16607	9	15	4	0	900	856	195	191	24	4	1756	386	0.758204	0.891641	1	0
DO20446	5	5	2	1	633	659	130	135	10	3	1292	265	1.46264	0.518626	1	0
DO19327	6	2	0	2	347	374	68	64	8	2	721	132	1.36553	0.573185	1	0
DO20338	10	9	1	2	929	956	234	242	19	3	1885	476	0.625276	0.941804	1	0
DO16202	16	9	2	4	704	722	156	155	25	6	1426	311	1.10045	0.697586	1	0
DO17085	6	5	1	1	460	502	104	100	11	2	962	204	0.857398	0.797038	1	0
DO17781	7	2	0	1	497	507	120	119	9	1	1004	239	0.46676	0.933777	1	0
DO16795	9	5	2	1	753	743	171	165	14	3	1496	336	0.954082	0.77042	1	0
DO16930	0	3	0	0	217	222	54	56	3	0	439	110	0	1	1	0
DO18968	2	4	1	0	380	362	76	80	6	1	742	156	0.792735	0.808738	1	0
DO17343	5	3	2	2	487	434	90	90	8	4	921	180	2.55833	0.196899	1	0
DO16891	10	4	1	4	504	522	101	95	14	5	1026	196	1.86953	0.29468	1	0
DO17811	7	5	0	3	483	483	107	105	12	3	966	212	1.13915	0.672122	1	0
DO16110	8	1	1	1	701	756	167	171	9	2	1457	338	0.957922	0.763137	1	0
DO18691	2	6	2	0	516	534	119	121	8	2	1050	240	1.09375	0.70481	1	0
DO16291	9	12	3	1	749	736	193	191	21	4	1485	384	0.736607	0.917918	1	0
DO19258	4	5	0	0	557	533	135	133	9	0	1090	268	0	1	1	0
DO17363	7	6	1	2	626	679	138	140	13	3	1305	278	1.08329	0.694778	1	0
DO16495	7	5	0	1	621	640	126	131	12	1	1261	257	0.408885	0.948047	1	0
DO17243	2	7	3	0	399	369	88	89	9	3	768	177	1.44633	0.548756	1	0
DO17226	4	6	0	0	651	634	151	153	10	0	1285	304	0	1	1	0
DO20396	12	12	2	4	995	1144	218	217	24	6	2139	435	1.22931	0.591308	1	0
DO19400	6	6	0	4	688	651	177	170	12	4	1339	347	1.28626	0.628117	1	0
DO16335	7	9	2	1	904	898	214	216	16	3	1802	430	0.785756	0.865869	1	0
DO17188	11	10	5	1	615	603	129	128	21	6	1218	257	1.35409	0.520712	1	0
DO18144	6	6	1	0	526	495	123	119	12	1	1021	242	0.351584	0.969983	1	0
DO17074	8	5	1	4	685	726	191	186	13	5	1411	377	1.4395	0.549848	1	0
DO19793	10	7	0	1	614	611	108	108	17	1	1225	216	0.333606	0.969186	1	0
DO16414	4	5	2	1	396	378	87	90	9	3	774	177	1.45763	0.542858	1	0
DO19158	5	9	0	1	626	651	144	144	14	1	1277	288	0.316716	0.978106	1	0
DO16570	16	10	3	1	871	881	197	195	26	4	1752	392	0.687598	0.927374	1	0
DO17392	5	7	3	1	419	522	98	103	12	4	941	201	1.56053	0.459011	1	0
DO50654	5	4	1	0	586	579	136	141	9	1	1165	277	0.467308	0.933571	1	0
DO16109	5	1	0	1	326	308	71	70	6	1	634	141	0.749409	0.828361	1	0
DO17597	6	3	1	1	615	654	135	134	9	2	1269	269	1.04833	0.712414	1	0
DO17018	8	13	3	2	1014	959	239	234	21	5	1973	473	0.993154	0.781922	1	0
DO19048	6	10	2	4	694	683	178	175	16	6	1377	353	1.46282	0.512631	1	0
DO20426	4	9	1	0	684	701	166	167	13	1	1385	333	0.319935	0.978496	1	0
DO16128	1	4	0	1	357	309	77	77	5	1	666	154	0.864935	0.794031	1	0
DO16803	8	9	2	2	675	720	153	148	17	4	1395	301	1.09048	0.694487	1	0
DO19893	3	5	3	0	571	569	132	131	8	3	1140	263	1.62548	0.485381	1	0
DO18978	13	5	0	3	810	812	186	184	18	3	1622	370	0.730631	0.888228	1	0
DO17206	3	10	2	1	515	502	124	125	13	3	1017	249	0.942539	0.7895	1	0
DO17095	6	5	1	2	416	441	101	98	11	3	857	199	1.17451	0.665534	1	0
DO19390	11	6	1	1	767	828	196	200	17	2	1595	396	0.473856	0.96746	1	0
DO18761	10	1	0	1	522	605	118	117	11	1	1127	235	0.435977	0.939279	1	0
DO18641	5	5	2	0	617	668	144	145	10	2	1285	289	0.889273	0.789335	1	0
DO17462	4	5	1	0	497	493	112	116	9	1	990	228	0.482456	0.926769	1	0
DO18829	10	12	0	0	741	791	170	171	22	0	1532	341	0	1	1	0
DO17075	2	10	3	1	659	690	162	158	12	4	1349	320	1.40521	0.549175	1	0
DO17442	10	5	0	2	587	568	137	136	15	2	1155	273	0.564103	0.935454	1	0
DO16397	8	10	3	0	878	941	217	219	18	3	1819	436	0.695336	0.909167	1	0
DO17927	11	4	2	0	780	730	181	188	15	2	1510	369	0.545619	0.944079	1	0
DO18432	1	1	0	0	251	288	74	74	2	0	539	148	0	1	1	0
DO20022	7	11	2	1	919	881	179	180	18	3	1800	359	0.835655	0.819388	1	0
DO19693	7	5	0	3	629	688	149	143	12	3	1317	292	1.12757	0.679367	1	0
DO18562	7	10	1	1	863	919	196	197	17	2	1782	393	0.533453	0.943514	1	0
DO18192	11	9	1	2	702	749	146	146	20	3	1451	292	0.745377	0.869149	1	0
DO20693	8	11	3	3	973	1041	211	213	19	6	2014	424	1.5	0.436941	1	0
DO19238	6	7	3	0	659	689	160	160	13	3	1348	320	0.972115	0.769522	1	0
DO19118	9	8	1	0	803	802	169	163	17	1	1605	332	0.284373	0.98436	1	0
DO18223	4	10	2	0	630	680	156	163	14	2	1310	319	0.586655	0.928742	1	0
DO18859	2	4	0	1	377	302	70	73	6	1	679	143	0.791375	0.80938	1	0
DO16588	0	0	0	0	231	217	61	63	0	0	448	124	NA	1	1	0
DO19943	5	7	1	1	474	533	98	101	12	2	1007	199	0.843384	0.796106	1	0
DO17552	8	10	1	2	1288	1303	302	302	18	3	2591	604	0.714956	0.897916	1	0
DO19480	4	4	0	0	536	522	117	110	8	0	1058	227	0	1	1	0
DO18452	3	2	0	0	471	446	119	121	5	0	917	240	0	1	1	0
DO20466	5	1	0	0	744	796	163	164	6	0	1540	327	0	1	1	0
DO20614	3	4	0	0	470	445	105	105	7	0	915	210	0	1	1	0
DO17542	4	6	2	3	580	633	132	134	10	5	1213	266	2.28008	0.220378	1	0
DO16352	3	11	1	1	981	961	220	226	14	2	1942	446	0.622037	0.910934	1	0
DO18066	4	14	2	1	685	641	150	148	18	3	1326	298	0.741611	0.881314	1	0
DO19713	4	9	4	0	625	600	137	139	13	4	1225	276	1.36566	0.555931	1	0
DO50651	8	6	0	1	537	525	132	134	14	1	1062	266	0.285177	0.986512	1	0
DO19613	7	8	3	1	770	743	177	182	15	4	1513	359	1.12386	0.693941	1	0
DO19317	5	2	0	1	418	424	87	84	7	1	842	171	0.703425	0.837508	1	0
DO18789	4	7	1	1	472	478	117	116	11	2	950	233	0.741319	0.864905	1	0
DO16715	5	3	2	2	766	745	186	184	8	4	1511	370	2.04189	0.337233	1	0
DO19088	3	1	0	0	346	350	90	85	4	0	696	175	0	1	1	0
DO18681	20	12	2	6	1507	1571	373	376	32	8	3078	749	1.02737	0.79104	1	0
DO18322	3	3	1	0	422	499	104	102	6	1	921	206	0.745146	0.830225	1	0
DO44459	4	6	1	1	574	531	110	104	10	2	1105	214	1.03271	0.707384	1	0
DO17712	3	2	2	0	239	245	62	64	5	2	484	126	1.53651	0.582708	1	0
DO49688	7	0	0	1	696	662	175	173	7	1	1358	348	0.557471	0.906267	1	0
DO49730	7	11	4	2	751	790	186	188	18	6	1541	374	1.37344	0.546311	1	0
DO18711	2	3	0	0	516	601	123	121	5	0	1117	244	0	1	1	0
DO17722	8	4	0	2	473	509	121	116	12	2	982	237	0.690577	0.885395	1	0
DO18572	8	1	0	1	700	642	148	144	9	1	1342	292	0.510654	0.913867	1	0
DO16317	8	3	0	1	864	735	188	190	11	1	1599	378	0.38456	0.960493	1	0
DO18164	13	4	2	3	798	746	205	204	17	5	1544	409	1.11031	0.731059	1	0
DO16388	6	9	1	0	794	779	191	194	15	1	1573	385	0.272381	0.988633	1	0
DO17673	4	6	0	0	504	504	133	131	10	0	1008	264	0	1	1	0
DO20289	11	8	1	2	953	955	225	225	19	3	1908	450	0.669474	0.919242	1	0
DO16540	1	5	1	0	348	317	71	67	6	1	665	138	0.80314	0.804143	1	0
DO20141	10	8	0	0	803	769	176	179	18	0	1572	355	0	1	1	0
DO18998	7	2	1	3	201	213	58	55	9	4	414	113	1.62832	0.496943	1	0
DO16999	2	3	0	0	459	510	112	107	5	0	969	219	0	1	1	0
DO17452	9	14	4	3	1104	1073	263	270	23	7	2177	533	1.24309	0.627941	1	0
DO17703	2	1	0	0	283	311	63	66	3	0	594	129	0	1	1	0
DO18114	2	5	1	0	338	348	85	90	7	1	686	175	0.56	0.904992	1	0
DO19573	7	1	1	0	779	732	199	200	8	1	1511	399	0.473371	0.936514	1	0
DO49732	6	3	2	2	637	686	151	144	9	4	1323	295	1.99322	0.328119	1	0
DO18532	11	8	3	2	723	691	164	161	19	5	1414	325	1.14494	0.676435	1	0
DO17829	2	2	1	1	195	208	38	36	4	2	403	74	2.72297	0.309608	1	0
DO17779	10	5	2	2	738	776	182	181	15	4	1514	363	1.11221	0.702654	1	0
DO20249	6	5	0	0	887	869	215	216	11	0	1756	431	0	1	1	0
DO19248	10	6	1	2	576	618	125	123	16	3	1194	248	0.902722	0.787178	1	0
DO16178	7	12	2	1	1008	973	208	216	19	3	1981	424	0.737711	0.878913	1	0
DO18769	6	10	2	0	614	564	137	136	16	2	1178	273	0.539377	0.943504	1	0
DO20259	3	5	0	1	248	293	61	62	8	1	541	123	0.549797	0.901588	1	0
DO20180	6	3	2	1	625	738	152	154	9	3	1363	306	1.48475	0.52798	1	0
DO18889	4	3	0	1	314	373	75	74	7	1	687	149	0.658677	0.858604	1	0
DO18392	7	9	3	1	819	858	204	197	16	4	1677	401	1.04551	0.740117	1	0
DO19992	2	1	0	0	432	409	93	96	3	0	841	189	0	1	1	0
DO16955	10	7	0	1	701	785	154	153	17	1	1486	307	0.284729	0.984252	1	0
DO223833	0	3	2	0	176	171	31	36	3	2	347	67	3.45274	0.25396	1	0
DO18412	7	3	1	3	635	681	167	160	10	4	1316	327	1.60979	0.474997	1	0
DO16170	3	7	0	1	325	319	77	74	10	1	644	151	0.42649	0.946613	1	0
DO18502	6	11	3	1	585	620	139	138	17	4	1205	277	1.02357	0.745483	1	0
DO20416	4	7	1	2	640	628	147	151	11	3	1268	298	1.16046	0.674131	1	0
DO16961	5	4	2	0	426	360	100	101	9	2	786	201	0.868988	0.814376	1	0
DO19803	5	3	1	1	623	689	143	146	8	2	1312	289	1.13495	0.682869	1	0
DO18362	5	2	1	1	339	329	69	71	7	2	668	140	1.36327	0.594151	1	0
DO223834	7	2	0	2	466	488	105	101	9	2	954	206	1.02913	0.723156	1	0
DO16813	3	7	2	0	413	420	99	102	10	2	833	201	0.828856	0.824618	1	0
DO18402	1	2	0	0	232	228	39	42	3	0	460	81	0	1	1	0
DO49731	6	2	1	2	381	414	102	102	8	3	795	204	1.4614	0.566815	1	0
DO17801	2	6	1	0	448	464	128	122	8	1	912	250	0.456	0.943775	1	0
DO18948	4	1	1	0	268	271	81	78	5	1	539	159	0.677987	0.877149	1	0
DO17353	4	3	1	1	544	448	116	112	7	2	992	228	1.24311	0.649559	1	0
DO17888	2	3	1	1	256	274	64	62	5	2	530	126	1.68254	0.52665	1	0
DO17987	2	6	1	0	206	215	48	47	8	1	421	95	0.553947	0.899564	1	0
Total	2856	2953	537	501	273935	276118	64122	64115	5809	1038	550053	128237	0.766456	1	1	0

[truncated: 9 more sheets: S12j, S12k, S12l, S12m, S12n, S12o, S12p, S12q, S12r]
