# Supplementary material for: Acetaldehyde makes a distinct mutation signature in single-stranded DNA
Source: Nucleic Acids Res. 2022 Jul 1;50(13):7451–64. doi: 10.1093/nar/gkac570 (PMC9303387; doi:10.1093/nar/gkac570)
Supplement: gkac570_Supplemental_Files [file gkac570_supplemental_files.zip › Table_S8.xlsx]

## Sheet: README
Knowledge-based aTRIMS analysis of enrichment for the gCn to gAn mutation signature in whole exome sequenced cancers from ICGC
The sheets in the table are as follows:
gCn_to_A signature analysis was performed for the following WES cancers
S8a	ICGC_LUAD_gCn_to_A	gCn_to_A signature analysis in lung adenocarcinoma
S8b	ICGC_LICA_gCn_to_A	gCn_to_A signature analysis in liver cancer
S8c	ICGC_LICA_FR_gCn_to_A	gCn_to_A signature analysis in liver cancer_france
S8d	ICGC_LIHC_gCn_to_A	gCn_to_A signature analysis in liver hepatocellular carcinoma
S8e	ICGC_LUSC_gCn_to_A	gCn_to_A signature analysis in lung squamous cell carcinoma
S8f	ICGC_LIRI_gCn_to_A	gCn_to_A signature analysis in liver cancer(RIKEN,Japan)
The description of the fields in the table are provided below
Tumor_Sample_Barcode	The unique IDs for the samples analyze within the cohort.
G_to_T	The total number of guanine to thymine substitutions in a sample.
C_to_A	The total number of cytosine to adenine substitutions in a sample.
gCn_to_A	The total number of cytosine to adenin substitutions in a sample in the gCn motif when change is gAn
nGc_to_T	The total number of guanine to thymine substitutions in a sample in a nGc context when chnaged to nTc
g	The total number of guanines present within all the 41 nucleotide contexts analyzed in a sample.
c	The total number of cytosines present within all the 41 nucleotide contexts analyzed in a sample.
gcn	The total number of times the sequence gcn occurs in all 41 nucleotide contexts analyzed
ngc	The total number of times the sequence ngc occurs in all 41 nucleotide contexts analyzed
C_to_A_revcomp	The number of times the sequences cytosines are substituted to adenines in a sample. This is calculated by adding the values in “C_to_A” and “G_to_T”
gCn_to_A_revcomp	The number of times the sequences cytosines are substituted to adenines in a sample in the gCn context. This is calculated by adding the values in “gCn_to_A” and “nGc_to_T”
c_revcomp	The number of times the cytosines and guanines occur in all the 41 nucleotide sequence contexts in a sample. This is calculated by adding the values in “c” and “g”
gcn_revcomp	The number of times the sequences gcn and ngc occur in all the 41 nucleotide sequence contexts in a sample. This is calculated by adding the values in “gcn” and “ngc”
gCn_to_A_Enrich	The enrichment over random of gCn pattern mutations. This is calculated as: [(gCn_to_A+nGc_to_T)/ (C_to_A)+(G_to_T)]/[ gcn+ngc/g+c].
gCn_to_A_Enrich_Fisher_Pval	p-value for statistical over-representation of mutations in the gCn motifs in a sample. The p-value produced by comparing for each sample the ratio of “gCn_to_A+nGc_to_T” to “[(C_to_A)]-[(gCn_to_A)]” to the ratio of “gcn+ngc” to “c-gcn” by a one sided Fisher’s exact text, predicting that the ratio of “gCn_to_A+nGc_to_T” to “[(C_to_A)]-[(gCn_to_A)]” is greater than the ratio of “gcn+ngn” to “c-gcn…
BH_Corr_Pval	Benjamini-Hochberg-corrected p-values for statistical over-representation of gCn signature mutations in a sample. The resulting p-value generated by correcting the “Fisher_p-value_gCn” for multiple testing error by Benjamini-Hochberg (produced using p.adjust() in R).
gCn_to_A_MutLoad	A minimum estimate of the number of gCn mutations in a sample. This estimate is calculated using the formula: ["gCn_to_A+nGc_to_T"]*[("gCn_enrich"-1)/"gCn_enrich"] to determine the number of acetaldehyde signature mutations in excess of what would be expected by random mutagenesis. Calculated values are rounded to the nearest whole number. gCn_MutLoad_MinEstimate is calculated only for samples wi…

## Sheet: S8a
Tumor_Sample_Barcode	G_to_T	C_to_A	gCn_to_A	nGc_to_T	g	c	gcn	ngc	C_to_A_revcomp	gCn_to_A_revcomp	c_revcomp	gcn_revcomp	gCn_to_A_Enrich	gCn_to_A_Enrich_Fisher_Pval	BH_Corr_Pval	gCn_to_A_MutLoad
DO45319	983	854	156	190	43063	44227	10768	10731	1837	346	87290	21499	0.764739	1	1	0
DO24411	389	400	67	79	35104	35181	8352	8246	789	146	70285	16598	0.783579	1	1	0
DO25040	1305	1216	209	307	69141	70875	17438	17343	2521	516	140016	34781	0.823972	1	1	0
DO25189	5213	5514	1166	853	199864	203041	49967	50579	10727	2019	402905	100546	0.754216	1	1	0
DO45346	1745	1995	331	377	90634	88310	22380	22203	3740	708	178944	44583	0.759818	1	1	0
DO51196	857	751	142	190	30489	30571	7528	7373	1608	332	61060	14901	0.846045	1	1	0
DO23678	1100	1392	271	257	65607	67225	15962	16082	2492	528	132832	32044	0.878298	1	1	0
DO25104	832	709	144	147	30503	29103	7934	7852	1541	291	59606	15786	0.713031	1	1	0
DO24970	1599	1418	235	345	59658	63359	14231	14070	3017	580	123017	28301	0.835634	1	1	0
DO26250	2749	2460	423	570	124836	123094	30150	29741	5209	993	247930	59891	0.789155	1	1	0
DO45360	438	374	54	107	22022	21070	5621	5552	812	161	43092	11173	0.76471	1	1	0
DO23961	948	1026	227	207	40981	41687	9953	9924	1974	434	82668	19877	0.914385	1	1	0
DO23740	1818	2227	410	351	90422	92428	22444	22442	4045	761	182850	44886	0.766391	1	1	0
DO45311	2908	2671	524	627	123308	123838	30395	30307	5579	1151	247146	60702	0.839981	1	1	0
DO26025	812	811	145	180	38658	36520	9224	9122	1623	325	75178	18346	0.820567	1	1	0
DO24850	731	872	245	153	45140	45133	10998	10897	1603	398	90273	21895	1.02368	0.999998	1	0
DO24421	308	346	83	58	13904	13995	3306	3289	654	141	27899	6595	0.912043	0.999972	1	0
DO45379	38	3	0	8	3419	3474	832	829	41	8	6893	1661	0.809738	0.929953	1	0
DO23891	525	549	121	97	26695	28021	6524	6493	1074	218	54716	13017	0.853209	1	1	0
DO23690	1796	1996	395	301	105880	108761	25918	25940	3792	696	214641	51858	0.759692	1	1	0
DO25847	2618	2236	573	780	128778	128460	31709	31852	4854	1353	257238	63561	1.12809	1	1	0
DO218943	594	468	74	77	49625	49012	11414	11329	1062	151	98637	22743	0.616658	1	1	0
DO25584	135	58	4	9	13403	13878	3118	3158	193	13	27281	6276	0.292795	1	1	0
DO24675	1091	913	213	243	47226	49149	12206	12345	2004	456	96375	24551	0.893228	1	1	0
DO45326	239	334	100	42	23541	22199	5531	5593	573	142	45740	11124	1.01899	0.997887	1	0
DO24028	1303	1503	334	216	55358	54085	12765	12796	2806	550	109443	25561	0.839238	1	1	0
DO24457	493	579	163	93	30690	30416	7521	7523	1072	256	61106	15044	0.969987	0.999998	1	0
DO45339	406	369	52	76	27262	27498	6488	6600	775	128	54760	13088	0.691032	1	1	0
DO25985	2605	2384	565	570	119985	120061	30796	30384	4989	1135	240046	61180	0.892622	1	1	0
DO45335	1042	869	163	166	37621	38706	9267	9317	1911	329	76327	18584	0.707089	1	1	0
DO26210	433	447	44	75	46174	45918	11140	11172	880	119	92092	22312	0.558146	1	1	0
DO23574	186	190	58	51	11996	12489	2766	2810	376	109	24485	5576	1.27296	0.579627	1	0
DO23753	377	375	104	48	23085	22875	5371	5497	752	152	45960	10868	0.854784	1	1	0
DO45316	825	798	152	177	36920	38556	9180	9230	1623	329	75476	18410	0.83106	1	1	0
DO45317	928	971	185	222	122821	125047	30705	30371	1899	407	247868	61076	0.8698	1	1	0
DO25917	65	110	9	9	6133	6410	1323	1360	175	18	12543	2683	0.480856	0.999997	1	0
DO23723	587	606	101	74	22741	21570	4790	4861	1193	175	44311	9651	0.673499	1	1	0
DO23798	1682	1704	348	372	74556	73723	17859	17609	3386	720	148279	35468	0.888973	1	1	0
DO26240	1370	1416	285	238	71999	72066	17135	17244	2786	523	144065	34379	0.786658	1	1	0
DO23666	1879	1559	235	374	80409	79255	19054	19066	3438	609	159664	38120	0.741934	1	1	0
DO25153	3570	3430	848	745	153991	149092	36272	36493	7000	1593	303083	72765	0.947887	1	1	0
DO23782	357	460	46	100	26593	27077	6009	6064	817	146	53670	12073	0.794415	1	1	0
DO23907	2012	2594	511	404	93541	97928	22258	22299	4606	915	191469	44557	0.85365	1	1	0
DO49875	3345	3362	629	628	119866	121941	28556	28458	6707	1257	241807	57014	0.794867	1	1	0
DO24110	1905	2707	73	36	58357	62189	14077	14103	4612	109	120546	28180	0.1011	1	1	0
DO23878	30	6	0	10	7740	7476	1904	1864	36	10	15216	3768	1.12173	0.734922	1	0
DO45340	1001	954	178	233	59378	61543	14955	14999	1955	411	120921	29954	0.848676	1	1	0
DO51193	1836	1762	389	334	74191	75923	17550	17624	3598	723	150114	35174	0.857584	1	1	0
DO25679	159	216	2	0	5430	5820	1485	1473	375	2	11250	2958	0.020284	1	1	0
DO23645	879	900	130	154	59737	63661	13737	13806	1779	284	123398	27543	0.715219	1	1	0
DO23814	407	386	56	65	24126	25094	6175	6348	793	121	49220	12523	0.599716	1	1	0
DO49873	482	459	79	84	22330	23547	5192	5163	941	163	45877	10355	0.767437	1	1	0
DO26260	662	777	149	197	39306	40362	9736	9895	1439	346	79668	19631	0.975791	1	1	0
DO24050	306	268	29	84	14545	13402	3702	3605	574	113	27947	7307	0.752944	1	1	0
DO24060	694	565	201	156	30360	30247	7588	7593	1259	357	60607	15181	1.13205	0.997207	1	0
DO23590	2597	2628	497	623	115958	116832	28500	28293	5225	1120	232790	56793	0.87862	1	1	0
DO26354	288	330	166	51	25131	24372	6386	6424	618	217	49503	12810	1.35692	0.484507	1	0
DO24285	379	446	103	71	18600	18941	4537	4617	825	174	37541	9154	0.864948	1	1	0
DO24487	432	386	54	57	20932	20858	5194	5089	818	111	41790	10283	0.55147	1	1	0
DO24800	982	831	245	201	44111	42337	9743	9723	1813	446	86448	19466	1.09248	0.999283	1	0
DO24656	551	711	158	92	32537	33799	7644	7668	1262	250	66336	15312	0.858219	1	1	0
DO45337	62	56	22	11	5846	6317	1621	1569	118	33	12163	3190	1.06631	0.906544	1	0
DO23604	549	507	130	136	23508	23951	5945	5890	1056	266	47459	11835	1.01011	0.999981	1	0
DO25113	299	302	61	35	50361	52662	11879	11962	601	96	103023	23841	0.69025	1	1	0
DO24265	801	1288	7	1	27147	27987	6541	6529	2089	8	55134	13070	0.0161546	1	1	0
DO24646	90	67	46	14	13442	12739	3634	3653	157	60	26181	7287	1.37306	0.549791	1	0
DO218940	1254	1182	243	207	50006	47575	11445	11609	2436	450	97581	23054	0.781905	1	1	0
DO26132	252	254	37	71	11905	12571	3156	3167	506	108	24476	6323	0.82621	0.999999	1	0
DO45351	417	471	67	65	24618	25370	6033	5826	888	132	49988	11859	0.626583	1	1	0
DO218924	1391	1239	306	224	44024	43977	10135	10281	2630	530	88001	20416	0.868634	1	1	0
DO218921	1250	1281	198	325	51490	54354	12963	13009	2531	523	105844	25972	0.842113	1	1	0
DO23874	3100	2714	502	553	113190	116356	27839	27795	5814	1055	229546	55634	0.748698	1	1	0
DO24900	3539	3296	556	600	133937	133270	31799	31877	6835	1156	267207	63676	0.709727	1	1	0
DO26032	1535	1775	389	182	78968	80046	19423	19828	3310	571	159014	39251	0.698864	1	1	0
DO45312	1069	1660	356	150	53171	52340	12523	12896	2729	506	105511	25419	0.769638	1	1	0
DO23559	495	353	63	172	37481	35952	9051	8826	848	235	73433	17877	1.13833	0.98082	1	0
DO25396	1978	2032	485	382	92820	94542	22606	22874	4010	867	187362	45480	0.890709	1	1	0
DO23660	253	278	78	30	19123	18697	4466	4544	531	108	37820	9010	0.853741	0.999991	1	0
DO24048	554	903	127	119	32575	33800	8419	8284	1457	246	66375	16703	0.670943	1	1	0
DO26092	815	1126	215	165	63548	63528	15087	15124	1941	380	127076	30211	0.823487	1	1	0
DO23672	1310	1256	172	310	57604	59403	13191	13133	2566	482	117007	26324	0.834931	1	1	0
DO25320	2079	2047	570	364	122037	130000	31000	30957	4126	934	252037	61957	0.920856	1	1	0
DO24930	582	720	130	148	27285	27958	7135	7189	1302	278	55243	14324	0.823468	1	1	0
DO218933	152	175	50	37	13498	13929	3401	3496	327	87	27427	6897	1.05801	0.977891	1	0
DO23744	2273	2482	612	364	92635	92365	23019	22928	4755	976	185000	45947	0.826445	1	1	0
DO25535	534	520	125	123	23189	22838	5614	5614	1054	248	46027	11228	0.964542	0.999998	1	0
DO23771	406	328	62	72	23023	23369	5569	5501	734	134	46392	11070	0.765075	1	1	0
DO23838	6484	8140	230	225	180778	184311	44073	43917	14624	455	365089	87990	0.129095	1	1	0
DO45390	2599	2613	634	535	148437	152162	38215	38278	5212	1169	300599	76493	0.881406	1	1	0
DO23774	4728	5087	300	189	122979	121791	29428	29450	9815	489	244770	58878	0.207121	1	1	0
DO24980	571	498	85	186	24765	26080	5668	5557	1069	271	50845	11225	1.1483	0.951504	1	0
DO26290	424	378	114	72	41986	39767	9493	9647	802	186	81753	19140	0.990605	0.99977	1	0
DO51199	926	942	170	209	38389	37621	8869	8922	1868	379	76010	17791	0.866828	1	1	0
DO23854	916	1353	258	140	43418	45408	10831	10968	2269	398	88826	21799	0.714747	1	1	0
DO23555	4303	4043	608	792	174636	174678	41062	40918	8346	1400	349314	81980	0.714756	1	1	0
DO25426	2223	1753	379	452	90470	88400	21037	21069	3976	831	178870	42106	0.887868	1	1	0
DO24830	965	1157	258	223	57395	59493	13999	14040	2122	481	116888	28039	0.944946	1	1	0
DO23711	1085	958	211	224	52070	52673	12526	12517	2043	435	104743	25043	0.890553	1	1	0
DO24870	102	55	21	33	6502	6791	1640	1717	157	54	13293	3357	1.36196	0.481973	1	0
DO45332	783	774	184	174	34223	33253	8137	8194	1557	358	67476	16331	0.950016	1	1	0
DO23717	675	525	109	122	34793	34419	8427	8350	1200	231	69212	16777	0.794141	1	1	0
DO25262	1362	1631	338	371	72919	73380	17705	18026	2993	709	146299	35731	0.96992	1	1	0
DO24409	1552	1289	332	328	69824	70551	17409	17645	2841	660	140375	35054	0.930304	1	1	0
DO26230	1083	1149	340	282	60688	57441	14325	14481	2232	622	118129	28806	1.1428	0.999414	1	0
DO25406	78	62	23	38	5613	5954	1397	1416	140	61	11567	2813	1.79165	0.0315198	1	0
DO24467	587	831	196	136	33002	33803	8128	8215	1418	332	66805	16343	0.95706	1	1	0
DO218935	772	590	178	177	32512	31797	7835	7846	1362	355	64309	15681	1.06893	0.999855	1	0
DO23818	409	554	120	110	28192	28679	6751	6775	963	230	56871	13526	1.00421	0.999906	1	0
DO218923	647	775	189	183	58281	61022	13708	13751	1422	372	119303	27459	1.13661	0.990085	1	0
DO23608	364	303	43	67	26007	24452	6264	6258	667	110	50459	12522	0.664556	1	1	0
DO45345	89	86	34	15	7403	6815	1590	1607	175	49	14218	3197	1.24524	0.61203	1	0
DO45323	1053	986	142	260	52645	52296	12260	12026	2039	402	104941	24286	0.851918	1	1	0
DO23610	365	256	72	48	13158	12766	3420	3395	621	120	25924	6815	0.735065	1	1	0
DO23882	135	164	24	19	13171	11924	3020	3083	299	43	25095	6103	0.591345	1	1	0
DO23560	241	210	34	73	17441	18451	4213	4241	451	107	35892	8454	1.00726	0.994139	1	0
DO24013	30	43	4	0	5388	5270	1262	1290	73	4	10658	2552	0.22884	0.999998	1	0
DO25434	455	438	82	139	23982	25259	6276	6082	893	221	49241	12358	0.986097	0.999983	1	0
DO25058	1356	1341	246	339	69063	71077	16988	17123	2697	585	140140	34111	0.891133	1	1	0
DO25369	153	193	26	23	13167	11611	2828	2875	346	49	24778	5703	0.615294	1	1	0
DO26015	955	1075	216	253	42057	42507	10219	10200	2030	469	84564	20419	0.956815	1	1	0
DO23986	496	557	120	104	45627	45139	10741	10608	1053	224	90766	21349	0.90441	1	1	0
DO25290	520	527	107	110	31478	32323	7026	6905	1047	217	63801	13931	0.949201	0.999981	1	0
DO23629	1122	1176	220	215	44325	45840	11274	11219	2298	435	90165	22493	0.758804	1	1	0
DO24596	2707	2560	523	505	112380	115466	27977	27923	5267	1028	227846	55900	0.795535	1	1	0
DO23806	53	58	3	42	7039	7873	2037	1914	111	45	14912	3951	1.5301	0.281042	1	0
DO23732	3794	3769	692	822	156857	157213	38256	38182	7563	1514	314070	76438	0.822525	1	1	0
DO25030	532	588	82	88	35567	38629	8534	8482	1120	170	74196	17016	0.661841	1	1	0
DO218942	786	784	140	232	35203	37423	9536	9404	1570	372	72626	18940	0.908564	1	1	0
DO23846	805	1007	248	129	52404	51624	12365	12498	1812	377	104028	24863	0.870522	1	1	0
DO23556	665	663	119	244	42151	44189	10195	10016	1328	363	86340	20211	1.1677	0.972024	1	0
DO23624	2690	3018	589	507	113177	116612	26372	26446	5708	1096	229789	52818	0.83536	1	1	0
DO45412	1718	1724	306	292	73418	75726	18234	18258	3442	598	149144	36492	0.710066	1	1	0
DO25797	2986	2166	477	511	182906	185630	45681	45505	5152	988	368536	91186	0.775056	1	1	0
DO23705	1505	1529	257	314	60850	60830	13546	13571	3034	571	121680	27117	0.844497	1	1	0
DO45410	194	235	59	75	13512	13252	3402	3359	429	134	26764	6761	1.23648	0.798507	1	0
DO25545	271	274	90	67	16647	17510	3930	3953	545	157	34157	7883	1.24822	0.685751	1	0
DO23822	178	205	35	60	17072	17534	4120	3957	383	95	34606	8077	1.06274	0.968494	1	0
DO25010	711	556	110	210	48893	48698	12163	12018	1267	320	97591	24181	1.01932	0.999993	1	0
DO25133	71	70	42	28	13622	13497	3286	3238	141	70	27119	6524	2.06366	0.00179998	0.186118	0
DO24920	1025	821	164	122	52967	56417	12836	12863	1846	286	109384	25699	0.659435	1	1	0
DO24020	29	50	0	0	3770	4358	915	932	79	0	8128	1847	0	1	1	0
DO25995	1067	1080	154	214	50431	50488	12495	12466	2147	368	100919	24961	0.69299	1	1	0
DO24722	198	155	27	64	16720	17166	4041	4033	353	91	33886	8074	1.08193	0.956708	1	0
DO24739	2234	1994	459	413	84158	81819	19782	19795	4228	872	165977	39577	0.864941	1	1	0
DO24140	974	839	161	190	41702	42100	10147	10064	1813	351	83802	20211	0.802742	1	1	0
DO26042	727	577	142	193	35944	37122	8978	8991	1304	335	73066	17969	1.04462	0.999964	1	0
DO23602	929	1131	346	148	49222	49702	11265	11474	2060	494	98924	22739	1.04325	0.999995	1	0
DO23625	146	202	0	24	6667	6398	1593	1588	348	24	13065	3181	0.283255	1	1	0
DO23759	590	435	68	135	51331	48675	12039	11971	1025	203	100006	24010	0.824909	1	1	0
DO23597	1959	1785	364	462	92787	93101	21788	21544	3744	826	185888	43332	0.946426	1	1	0
DO218941	186	164	65	43	13585	13399	3154	3188	350	108	26984	6342	1.31291	0.502809	1	0
DO24940	944	968	221	152	46027	46448	11428	11383	1912	373	92475	22811	0.790862	1	1	0
DO25508	224	248	134	60	19403	20416	5191	5371	472	194	39819	10562	1.54954	0.0724853	1	0
DO24790	362	352	57	93	18687	18534	4651	4586	714	150	37221	9237	0.846545	1	1	0
DO23726	178	292	56	46	12919	14143	3210	3285	470	102	27062	6495	0.904239	0.999828	1	0
DO25574	153	170	5	47	11891	11520	2933	2907	323	52	23411	5840	0.645369	1	1	0
DO45368	30	58	34	18	7348	6809	1519	1552	88	52	14157	3071	2.72403	2.51782e-05	0.00325429	32.9106
DO23592	942	856	208	202	38248	37731	9462	9397	1798	410	75979	18859	0.91869	1	1	0
DO45349	475	302	66	131	24067	26745	5990	5964	777	197	50812	11954	1.0777	0.993442	1	0
DO23810	1060	1539	17	63	32403	33780	8662	8520	2599	80	66183	17182	0.118565	1	1	0
DO23616	501	527	113	164	24107	25105	5843	5872	1028	277	49212	11715	1.13192	0.98667	1	0
DO26180	93	108	19	0	5930	6660	1595	1617	201	19	12590	3212	0.370517	1	1	0
DO25444	613	709	122	174	49689	48913	12578	12487	1322	296	98602	25065	0.880802	1	1	0
DO24005	558	492	85	126	31940	32505	7867	7865	1050	211	64445	15732	0.823187	1	1	0
DO24100	415	470	85	124	22089	23176	5085	5006	885	209	45265	10091	1.05933	0.995094	1	0
DO25416	841	805	124	153	35870	37265	8443	8307	1646	277	73135	16750	0.734785	1	1	0
DO23586	870	761	212	240	36117	36790	8568	8461	1631	452	72907	17029	1.18649	0.964131	1	0
DO23738	69	41	0	27	6586	7773	1705	1729	110	27	14359	3434	1.02635	0.896457	1	0
DO24665	150	218	75	68	11981	12263	2738	2757	368	143	24244	5495	1.71445	0.00318592	0.235303	0
DO218928	786	685	113	158	34289	34674	8311	8287	1471	271	68963	16598	0.76545	1	1	0
DO24729	868	955	194	200	43158	46458	11194	11344	1823	394	89616	22538	0.859369	1	1	0
DO25471	1970	1773	330	447	86458	89695	20780	20724	3743	777	176153	41504	0.881051	1	1	0
DO45318	484	560	102	119	73838	73305	18028	18076	1044	221	147143	36104	0.862732	1	1	0
DO24150	804	686	111	179	35116	34865	8105	8024	1490	290	69981	16129	0.84447	1	1	0
DO218948	184	272	40	29	10945	11877	2893	2901	456	69	22822	5794	0.596018	1	1	0
DO23729	23	35	15	0	5585	5440	1239	1296	58	15	11025	2535	1.12477	0.732051	1	0
DO23580	1054	1155	207	180	48790	47388	11600	11715	2209	387	96178	23315	0.722696	1	1	0
DO26414	1505	1341	128	225	56956	56012	13815	13763	2846	353	112968	27578	0.50808	1	1	0
DO25242	373	290	46	51	18019	18026	4402	4353	663	97	36045	8755	0.602347	1	1	0
DO25000	1349	1282	305	413	46564	49032	11650	11535	2631	718	95596	23185	1.12522	0.999929	1	0
DO25564	827	931	175	153	73902	75043	16503	16636	1758	328	148945	33139	0.838574	1	1	0
DO26052	3015	3408	754	526	136956	137842	32643	33077	6423	1280	274798	65720	0.833274	1	1	0
DO25727	250	210	74	53	16116	16591	3827	3826	460	127	32707	7653	1.17993	0.853322	1	0
DO23693	1268	1429	92	131	37451	36044	9182	9062	2697	223	73495	18244	0.33309	1	1	0
DO23714	161	101	21	42	6945	7337	1818	1795	262	63	14282	3613	0.950518	0.99469	1	0
DO26160	195	134	17	41	34592	36479	8776	8675	329	58	71071	17451	0.717967	0.999998	1	0
DO24307	382	327	102	55	38641	37453	9351	9269	709	157	76094	18620	0.904949	0.999997	1	0
DO25020	1564	1280	171	326	64190	64151	14824	14583	2844	497	128341	29407	0.762678	1	1	0
DO45342	447	503	98	123	21464	21623	5261	5222	950	221	43087	10483	0.956157	0.999996	1	0
DO45402	1230	1116	257	250	48433	49851	11703	11607	2346	507	98284	23310	0.911214	1	1	0
DO24245	279	291	74	65	14222	14513	3214	3231	570	139	28735	6445	1.08725	0.967747	1	0
DO24860	623	456	55	213	25822	26124	7053	6909	1079	268	51946	13962	0.924098	1	1	0
DO25757	80	50	20	20	12840	9322	2373	2390	130	40	22162	4763	1.43168	0.286882	1	0
DO23742	360	237	78	105	23212	22267	5009	5115	597	183	45479	10124	1.37701	0.22394	1	0
DO218945	200	153	29	51	9222	9146	2255	2217	353	80	18368	4472	0.930841	0.998429	1	0
DO23663	599	435	82	132	33646	32829	8430	8248	1034	214	66475	16678	0.824912	1	1	0
DO25163	180	147	11	9	25125	24698	5814	5879	327	20	49823	11693	0.260607	1	1	0
DO45422	701	900	168	155	35119	33809	8232	8395	1601	323	68928	16627	0.836359	1	1	0
DO45398	191	172	47	40	13343	13874	3305	3382	363	87	27217	6687	0.975487	0.996292	1	0
DO23708	568	335	78	146	25214	25690	6363	6321	903	224	50904	12684	0.995534	0.999968	1	0
DO24890	761	610	139	127	29937	30374	7204	7221	1371	266	60311	14425	0.811194	1	1	0
DO23765	569	816	159	78	32505	33919	8225	8261	1385	237	66424	16486	0.689459	1	1	0
DO23899	70	16	2	12	7030	7214	1655	1622	86	14	14244	3277	0.707596	0.991004	1	0
DO23971	203	128	24	40	11603	11844	2966	2906	331	64	23447	5872	0.772064	0.99999	1	0
DO51192	285	305	71	59	30056	30965	7225	7250	590	130	61021	14475	0.928864	0.999894	1	0
DO25837	823	877	178	187	37111	36954	9162	9051	1700	365	74065	18213	0.873123	1	1	0
DO26394	536	466	69	159	22587	23116	5276	5091	1002	228	45703	10367	1.00313	0.9998	1	0
DO48884	614	708	160	94	44264	43574	10809	10860	1322	254	87838	21669	0.778836	1	1	0
DO218937	327	240	48	56	14971	14756	3616	3572	567	104	29727	7188	0.758566	1	1	0
DO51189	1346	1219	246	314	55307	57439	13289	13303	2565	560	112746	26592	0.925659	1	1	0
DO26270	1011	1073	291	197	43424	45440	10985	10838	2084	488	88864	21823	0.953528	1	1	0
DO45328	724	815	202	138	36385	34270	8725	8802	1539	340	70655	17527	0.890585	1	1	0
DO25817	273	258	112	60	13906	14559	3221	3322	531	172	28465	6543	1.40919	0.190075	1	0
DO24255	492	547	115	69	39312	38894	9993	10077	1039	184	78206	20070	0.690073	1	1	0
DO24692	1395	1289	249	288	67059	66935	15617	15554	2684	537	133994	31171	0.860055	1	1	0
DO45320	46	21	7	0	4937	5366	1163	1171	67	7	10303	2334	0.461197	0.999075	1	0
DO218944	2124	2102	489	373	86143	86765	20701	20914	4226	862	172908	41615	0.847506	1	1	0
DO45355	235	147	41	22	13933	13709	3197	3238	382	63	27642	6435	0.708432	0.999999	1	0
DO24990	131	211	52	48	10567	10327	2799	2794	342	100	20894	5593	1.09232	0.978848	1	0
DO51198	47	71	15	0	9423	9537	2302	2332	118	15	18960	4634	0.520106	0.999956	1	0
DO24606	586	659	181	115	44164	45298	10754	10954	1245	296	89462	21708	0.979808	0.999999	1	0
DO23850	911	935	155	212	42021	40709	10330	10263	1846	367	82730	20593	0.798689	1	1	0
DO45313	32	46	0	0	6327	6366	1637	1638	78	0	12693	3275	0	1	1	0
DO26374	272	425	51	23	15287	15635	3493	3492	697	74	30922	6985	0.470002	1	1	0
DO23566	893	1042	245	170	39480	39735	9956	9972	1935	415	79215	19928	0.852532	1	1	0
DO25280	1012	1126	248	278	64322	62788	15375	15350	2138	526	127110	30725	1.01781	1	1	0
DO45314	563	463	65	129	26861	26977	5972	5939	1026	194	53838	11911	0.854663	1	1	0
DO25747	423	415	129	130	14942	15551	3714	3791	838	259	30493	7505	1.25576	0.785581	1	0
DO23720	327	465	118	81	29956	29237	7431	7503	792	199	59193	14934	0.995915	0.999936	1	0
DO23612	494	408	97	55	25105	24144	5848	5910	902	152	49249	11758	0.705831	1	1	0
DO24227	749	665	91	152	37184	37656	9327	9324	1414	243	74840	18651	0.689586	1	1	0
DO218947	481	400	102	96	21353	20762	5052	5132	881	198	42115	10184	0.929411	0.999998	1	0
DO23942	21	32	6	13	8490	6223	1842	1798	53	19	14713	3640	1.44903	0.417439	1	0
DO51197	65	64	16	13	9136	8611	1941	1974	129	29	17747	3915	1.01906	0.889751	1	0
DO23870	503	474	107	104	19138	19237	4524	4672	977	211	38375	9196	0.901233	1	1	0
DO48881	18	21	0	17	4014	4288	930	919	39	17	8302	1849	1.95718	0.101689	1	0
DO24441	1308	1734	88	54	44466	43842	10986	11093	3042	142	88308	22079	0.186702	1	1	0
DO26404	507	426	114	97	44235	44271	10404	10488	933	211	88506	20892	0.958062	0.999988	1	0
DO24682	380	445	138	104	21500	21770	4947	4908	825	242	43270	9855	1.28793	0.541362	1	0
DO25877	257	205	35	55	12703	14040	3134	3163	462	90	26743	6297	0.827327	0.999986	1	0
DO25173	618	572	141	117	25841	25748	5719	5759	1190	258	51589	11478	0.974459	0.999982	1	0
DO51201	196	200	65	33	10253	10802	2729	2699	396	98	21055	5428	0.959945	0.99909	1	0
DO218920	845	840	169	195	41626	42295	9659	9707	1685	364	83921	19366	0.936121	1	1	0
DO25183	100	41	15	15	8204	8748	2047	2028	141	30	16952	4075	0.885106	0.983375	1	0
DO45357	726	555	87	119	31032	30086	7496	7391	1281	206	61118	14887	0.660207	1	1	0
DO24547	841	781	123	137	45070	45837	11195	11058	1622	260	90907	22253	0.654834	1	1	0
DO24297	275	320	34	67	22686	21829	5305	5307	595	101	44515	10612	0.712055	1	1	0
DO23952	1146	1051	204	192	47668	48149	11549	11657	2197	396	95817	23206	0.74423	1	1	0
DO23932	314	369	53	84	16950	16108	4072	4026	683	137	33058	8098	0.818839	1	1	0
DO23562	1083	1064	229	312	42741	41798	10295	10221	2147	541	84539	20516	1.03832	1	1	0
DO24288	104	127	13	22	10068	9348	2348	2287	231	35	19416	4635	0.634696	0.999995	1	0
DO26328	441	291	79	133	22028	22092	4990	4947	732	212	44120	9937	1.28589	0.531814	1	0
DO24507	197	193	40	30	10441	10648	2341	2341	390	70	21089	4682	0.808459	0.999921	1	0
DO26318	424	454	91	67	23153	22581	5794	5849	878	158	45734	11643	0.706866	1	1	0
DO24431	1180	1380	325	372	65198	68187	15847	15833	2560	697	133385	31680	1.14634	0.999239	1	0
DO25622	426	476	101	94	51039	51089	12539	12534	902	195	102128	25073	0.880576	1	1	0
DO49876	1527	1438	260	342	64561	66556	15546	15498	2965	602	131117	31044	0.857538	1	1	0
DO25649	812	840	278	176	38220	34108	8767	8973	1652	454	72328	17740	1.12047	0.999292	1	0
DO24310	484	512	94	66	27881	26510	7265	7403	996	160	54391	14668	0.595685	1	1	0
DO23572	380	278	23	63	21040	20358	4968	4924	658	86	41398	9892	0.546975	1	1	0
DO25310	172	142	20	63	15447	15853	3785	3656	314	83	31300	7441	1.11189	0.919788	1	0
DO23564	868	1044	267	217	52791	53199	12525	12704	1912	484	105990	25229	1.06346	0.999986	1	0
DO25867	245	249	10	21	25451	26671	6150	6075	494	31	52122	12225	0.267551	1	1	0
DO23637	296	231	80	61	13366	12651	3093	3118	527	141	26017	6211	1.12074	0.957148	1	0
DO26150	959	1166	226	186	49111	49869	12152	12007	2125	412	98980	24159	0.794341	1	1	0
DO25887	14	14	3	13	3049	3505	817	813	28	16	6554	1630	2.29763	0.0608837	1	0
DO23834	804	852	236	232	59254	62427	14672	14904	1656	468	121681	29576	1.1627	0.993235	1	0
DO24218	163	273	14	0	8908	9019	2120	2092	436	14	17927	4212	0.136666	1	1	0
DO25199	258	230	27	42	13296	14108	3384	3302	488	69	27404	6686	0.579531	1	1	0
DO45394	124	106	44	21	6355	7711	1488	1512	230	65	14066	3000	1.32506	0.407686	1	0
DO23633	604	595	74	146	24606	26163	6020	6072	1199	220	50769	12092	0.770378	1	1	0
DO24821	331	405	129	60	17933	18241	4747	4901	736	189	36174	9648	0.962816	0.999994	1	0
DO23915	341	271	58	88	30298	29822	7391	7415	612	146	60120	14806	0.968685	0.9998	1	0
DO23830	1601	1426	302	446	70711	72979	17587	17497	3027	748	143690	35084	1.01206	1	1	0
DO45384	571	569	130	94	27626	27934	6172	6269	1140	224	55560	12441	0.877506	1	1	0
DO218934	336	270	138	128	13806	13018	3200	3222	606	266	26824	6422	1.83342	8.12723e-06	0.00210089	120.916
DO26200	1036	1023	267	242	39443	40766	9401	9354	2059	509	80209	18755	1.05723	0.999991	1	0
DO45376	22	36	27	17	3105	3419	762	786	58	44	6524	1548	3.19718	1.47005e-05	0.00253339	30.2379
DO49870	29	18	0	6	4159	4591	1155	1117	47	6	8750	2272	0.491647	0.997445	1	0
DO24556	1897	1959	474	338	101890	105324	24023	24297	3856	812	207214	48320	0.903049	1	1	0
DO26337	1065	1256	227	165	50745	52612	12437	12451	2321	392	103357	24888	0.701392	1	1	0
DO45378	87	36	9	19	8392	8304	2006	2019	123	28	16696	4025	0.944277	0.957584	1	0
DO223665	543	577	136	153	28989	29205	7373	7346	1120	289	58194	14719	1.02019	0.999987	1	0
DO24566	781	909	16	36	30926	31202	7414	7286	1690	52	62128	14700	0.130043	1	1	0
DO23996	222	219	50	80	19868	19836	4859	4875	441	130	39704	9734	1.2024	0.844822	1	0
DO24626	67	253	37	18	9051	8731	2089	2181	320	55	17782	4270	0.715757	0.999996	1	0
DO25659	951	945	80	201	38977	39010	9425	9201	1896	281	77987	18626	0.620541	1	1	0
DO24170	93	122	47	13	6929	7203	1552	1580	215	60	14132	3132	1.2592	0.578017	1	0
DO26220	692	848	211	139	50863	50823	12318	12293	1540	350	101686	24611	0.939029	1	1	0
DO26142	113	130	12	40	9334	8261	2153	2104	243	52	17595	4257	0.884469	0.997184	1	0
DO24740	393	468	152	50	19920	20903	5023	5133	861	202	40823	10156	0.943041	0.999997	1	0
DO23687	73	124	14	8	4813	4538	1289	1303	197	22	9351	2592	0.402884	1	1	0
DO24200	11	19	8	0	1378	1333	387	400	30	8	2711	787	0.918594	0.898974	1	0
DO25528	724	597	146	143	30380	30814	7224	7089	1321	289	61194	14313	0.935348	1	1	0
DO25975	322	276	35	49	15430	14450	3630	3668	598	84	29880	7298	0.575115	1	1	0
DO25699	116	120	30	49	8457	9411	2312	2242	236	79	17868	4554	1.3134	0.587033	1	0
DO25603	1293	1073	219	439	59295	55035	13426	13520	2366	658	114330	26946	1.17999	0.990717	1	0
DO218922	2340	2625	477	514	110468	109706	27261	27021	4965	991	220174	54282	0.809589	1	1	0
DO45380	18	22	6	1	3689	3442	960	924	40	7	7131	1884	0.662381	0.980068	1	0
DO25300	17	14	0	0	4064	3827	835	870	31	0	7891	1705	0	1	1	0
DO218926	153	361	65	23	10188	11341	2734	2788	514	88	21529	5522	0.667493	1	1	0
DO24275	913	863	184	175	38731	38591	9020	9099	1776	359	77322	18119	0.862622	1	1	0
DO24329	663	724	173	135	31734	33798	8108	8228	1387	308	65532	16336	0.890804	1	1	0
DO23702	90	39	20	0	11099	9536	2502	2497	129	20	20635	4999	0.639973	0.999614	1	0
DO25639	249	159	44	69	17692	18139	4394	4424	408	113	35831	8818	1.1254	0.945506	1	0
DO23858	813	780	166	176	40316	40755	9455	9350	1593	342	81071	18805	0.925556	1	1	0
DO23631	191	140	27	32	11188	11124	2650	2709	331	59	22312	5359	0.742128	0.999993	1	0
DO23598	70	64	4	17	7313	6758	1688	1666	134	21	14071	3354	0.657471	0.999466	1	0
DO51205	195	202	19	41	9089	8407	1805	1861	397	60	17496	3666	0.721285	0.999993	1	0
DO25379	382	324	67	111	19149	19799	4760	4771	706	178	38948	9531	1.0303	0.998915	1	0
DO24811	385	568	138	66	21662	20803	5297	5380	953	204	42465	10677	0.851372	1	1	0
DO24780	514	744	199	95	32035	31509	7524	7681	1258	294	63544	15205	0.976686	0.999999	1	0
DO24339	580	634	149	126	28231	27776	6576	6580	1214	275	56007	13156	0.964345	0.999998	1	0
DO26384	442	359	111	108	20334	20469	4902	4859	801	219	40803	9761	1.1429	0.969087	1	0
DO24070	217	251	50	46	23498	23721	5903	5902	468	96	47219	11805	0.820495	0.999998	1	0
DO24910	182	177	41	32	13238	13300	3254	3234	359	73	26538	6488	0.831736	0.999935	1	0
DO23558	570	588	125	158	26882	27003	6490	6429	1158	283	53885	12919	1.01933	0.999956	1	0
DO218929	6	53	5	0	3446	3565	828	760	59	5	7011	1588	0.374151	0.999554	1	0
DO24616	94	83	12	20	7128	7447	1747	1719	177	32	14575	3466	0.760251	0.99895	1	0
DO25464	48	59	10	8	11213	10847	2694	2755	107	18	22060	5449	0.681048	0.998257	1	0
DO23643	162	133	0	30	8583	9219	2184	2145	295	30	17802	4329	0.418197	1	1	0
DO218938	53	64	5	4	12466	12429	2602	2582	117	9	24895	5184	0.369406	0.999993	1	0
DO24586	831	947	110	136	38385	39640	9631	9591	1778	246	78025	19222	0.561615	1	1	0
DO25957	61	76	6	0	9482	9922	2324	2289	137	6	19404	4613	0.184221	1	1	0
DO23618	190	245	115	17	13014	12810	3218	3331	435	132	25824	6549	1.19656	0.88072	1	0
DO23790	120	157	45	19	13431	13866	3380	3423	277	64	27297	6803	0.927075	0.997023	1	0
DO24359	433	494	75	73	16158	14847	3672	3717	927	148	31005	7389	0.669928	1	1	0
DO218917	149	146	33	31	11318	13001	2878	2858	295	64	24319	5736	0.919802	0.996428	1	0
DO23786	219	402	100	72	32841	35427	8486	8331	621	172	68268	16817	1.12436	0.975932	1	0
DO25123	1229	1140	194	246	46000	48948	10916	10943	2369	440	94948	21859	0.806758	1	1	0
DO23976	193	179	46	71	18307	19354	4401	4466	372	117	37661	8867	1.33585	0.439105	1	0
DO24810	53	97	36	10	6302	6436	1361	1382	150	46	12738	2743	1.4241	0.281933	1	0
DO45364	15	37	6	0	4558	4240	1036	1030	52	6	8798	2066	0.491362	0.996804	1	0
DO25228	361	349	25	62	15196	15937	3908	3744	710	87	31133	7652	0.498548	1	1	0
DO23606	432	648	92	54	47473	47319	11077	11237	1080	146	94792	22314	0.57428	1	1	0
DO24160	379	501	82	86	18776	17416	4106	4176	880	168	36192	8282	0.834265	1	1	0
DO23570	577	627	93	103	23542	25047	5948	6048	1204	196	48589	11996	0.659373	1	1	0
DO218918	729	840	202	218	28737	30987	6784	6670	1569	420	59724	13454	1.18829	0.935273	1	0
DO45321	327	252	65	79	21826	22983	5350	5313	579	144	44809	10663	1.04513	0.994107	1	0
DO23557	395	361	67	91	13003	13802	3289	3320	756	158	26805	6609	0.847648	1	1	0
DO45386	579	690	189	73	24527	23714	5511	5796	1269	262	48241	11307	0.880863	1	1	0
DO26280	310	376	97	26	51780	52888	12732	12932	686	123	104668	25664	0.731258	1	1	0
DO23681	74	59	14	3	6576	7335	1479	1506	133	17	13911	2985	0.595678	0.999563	1	0
DO24399	916	1083	223	148	49723	49551	11440	11618	1999	371	99274	23058	0.799052	1	1	0
DO26112	369	287	56	87	17487	18627	4297	4261	656	143	36114	8558	0.919889	0.999965	1	0
DO25340	38	36	3	3	5418	5465	1273	1267	74	6	10883	2540	0.347404	0.999952	1	0
DO23584	166	86	5	14	15179	13871	3535	3525	252	19	29050	7060	0.310238	1	1	0
DO48882	74	80	16	17	6409	7338	1489	1501	154	33	13747	2990	0.985213	0.928089	1	0
DO45343	280	149	16	95	11441	11440	2837	2808	429	111	22881	5645	1.04876	0.988775	1	0
DO25084	115	174	28	18	8528	8508	2021	1963	289	46	17036	3984	0.680626	0.999996	1	0
DO25360	407	304	58	80	23918	22619	5513	5372	711	138	46537	10885	0.829811	1	1	0
DO25807	303	267	55	95	17906	18400	4368	4378	570	150	36306	8746	1.09241	0.981926	1	0
DO24760	657	639	129	123	31704	32059	7910	7827	1296	252	63763	15737	0.787848	1	1	0
DO45334	10	47	16	0	3407	3452	780	786	57	16	6859	1566	1.22946	0.618751	1	0
DO25927	790	851	190	155	36132	37464	8982	8919	1641	345	73596	17901	0.864346	1	1	0
DO45366	14	38	11	4	5996	6215	1419	1385	52	15	12211	2804	1.25621	0.591823	1	0
DO24712	493	578	42	66	28054	29097	6271	6267	1071	108	57151	12538	0.459653	1	1	0
DO23696	51	65	0	11	10588	11082	2672	2741	116	11	21670	5413	0.379626	0.999999	1	0
DO24447	552	505	76	89	17329	16639	3706	3669	1057	165	33968	7375	0.71898	1	1	0
DO25767	570	561	159	170	24292	23628	5978	5873	1131	329	47920	11851	1.17624	0.975194	1	0
DO23762	492	542	125	132	21862	21737	5173	5159	1034	257	43599	10332	1.04883	0.999424	1	0
DO23554	151	116	12	37	7549	7526	1871	1896	267	49	15075	3767	0.734423	0.999981	1	0
DO23578	269	287	43	67	12951	13564	3378	3312	556	110	26515	6690	0.784122	1	1	0
DO23561	855	804	204	176	31597	31791	7546	7487	1659	380	63388	15033	0.965825	1	1	0
DO26347	116	76	25	19	10414	10787	2704	2745	192	44	21201	5449	0.891643	0.995633	1	0
DO25629	401	372	50	71	18469	19240	4898	4870	773	121	37709	9768	0.60429	1	1	0
DO25068	42	38	0	34	18252	18878	4336	4153	80	34	37130	8489	1.85891	0.0520408	1	0
DO24527	325	404	35	91	26342	26732	6476	6408	729	126	53074	12884	0.71199	1	1	0
DO25827	177	149	40	9	8591	8651	2110	2120	326	49	17242	4230	0.612669	1	1	0
DO24320	505	530	113	78	24572	25560	5896	5972	1035	191	50132	11868	0.779526	1	1	0
DO218936	40	17	4	9	4555	4861	1277	1340	57	13	9416	2617	0.820599	0.972058	1	0
DO23866	210	232	54	46	14101	14252	3268	3321	442	100	28353	6589	0.973548	0.996842	1	0
DO23794	364	393	98	126	19344	19164	4479	4506	757	224	38508	8985	1.26819	0.654585	1	0
DO25252	580	678	228	178	38291	37374	10042	10028	1258	406	75665	20070	1.21673	0.976425	1	0
DO23568	630	697	153	114	25338	26210	6297	6338	1327	267	51548	12635	0.820875	1	1	0
DO25350	654	501	105	126	30290	30105	6904	6834	1155	231	60395	13738	0.87924	1	1	0
DO25059	57	36	11	26	5252	5329	1300	1162	93	37	10581	2462	1.70985	0.100794	1	0
DO24636	212	242	52	52	10437	9910	2638	2705	454	104	20347	5343	0.872354	0.999989	1	0
DO24374	25	18	8	0	4968	5871	1356	1365	43	8	10839	2721	0.741109	0.96232	1	0
DO23563	141	108	13	20	7739	8194	1742	1674	249	33	15933	3416	0.618151	0.999992	1	0
DO24750	508	528	102	120	21783	21512	5294	5325	1036	222	43295	10619	0.87367	1	1	0
DO24576	174	183	26	39	9089	8889	2245	2219	357	65	17978	4464	0.733267	0.999999	1	0
DO24840	25	13	0	0	2768	2568	648	666	38	0	5336	1314	0	1	1	0
DO25481	195	286	64	60	16609	16505	3860	3996	481	124	33114	7856	1.08664	0.972744	1	0
DO23614	133	98	20	32	8227	7842	2097	2092	231	52	16069	4189	0.863515	0.999024	1	0
DO24950	314	179	21	92	25763	25633	6253	6067	493	113	51396	12320	0.956203	0.99927	1	0
DO25897	15	30	5	1	4750	4707	1240	1224	45	6	9457	2464	0.511742	0.996293	1	0
DO45420	230	260	29	89	22373	22842	5312	5232	490	118	45215	10544	1.03267	0.990769	1	0
DO23576	659	437	216	174	22819	20759	5332	5348	1096	390	43578	10680	1.45194	0.0676749	1	0
DO218939	26	5	0	16	2532	2818	636	571	31	16	5350	1207	2.28773	0.0493595	1	0
DO45373	128	192	66	13	16158	15729	3857	3929	320	79	31887	7786	1.01106	0.987328	1	0
DO24477	182	179	44	38	15159	15455	3510	3499	361	82	30614	7009	0.992135	0.988841	1	0
DO25143	121	201	39	37	8754	8430	2195	2201	322	76	17184	4396	0.922623	0.998966	1	0
DO23756	15	31	10	0	2894	2556	817	768	46	10	5450	1585	0.747497	0.980831	1	0
DO23669	404	549	159	64	23484	23334	5613	5696	953	223	46818	11309	0.968725	0.99999	1	0
DO25498	498	301	62	139	17161	17332	4247	4257	799	201	34493	8504	1.02037	0.999668	1	0
DO24379	73	32	0	23	5654	5993	1593	1557	105	23	11647	3150	0.80992	0.99365	1	0
DO23923	336	369	78	62	18551	17518	4505	4562	705	140	36069	9067	0.789968	1	1	0
DO23842	88	86	18	18	6077	6446	1410	1455	174	36	12523	2865	0.904351	0.982236	1	0
DO45322	188	172	74	63	17164	17435	4318	4310	360	137	34599	8628	1.52606	0.0991221	1	0
DO45370	247	199	40	56	11029	10930	2786	2778	446	96	21959	5564	0.849497	0.999989	1	0
DO25272	88	98	30	20	8695	8340	2061	2086	186	50	17035	4147	1.10424	0.886079	1	0
DO24517	200	192	22	56	14299	12908	3324	3263	392	78	27207	6587	0.821867	0.999973	1	0
DO23553	336	286	29	119	16067	15983	3933	3833	622	148	32050	7766	0.981978	0.999566	1	0
DO45330	118	160	19	31	10312	10732	2252	2290	278	50	21044	4542	0.83331	0.998391	1	0
DO218919	103	173	52	21	11672	12696	2841	2765	276	73	24368	5606	1.14969	0.837657	1	0
DO25232	1150	998	140	146	51614	54299	11887	11990	2148	286	105913	23877	0.590611	1	1	0
DO23622	295	230	18	25	11397	12001	3480	3422	525	43	23398	6902	0.27766	1	1	0
DO218946	167	264	57	47	10173	9889	2556	2592	431	104	20062	5148	0.940355	0.99966	1	0
DO24960	34	57	5	7	10724	10964	2574	2579	91	12	21688	5153	0.555008	0.999372	1	0
DO23600	5	13	5	2	3067	2640	762	774	18	7	5707	1536	1.44491	0.527287	1	0
DO26005	64	121	33	6	8208	7984	2014	2031	185	39	16192	4045	0.843869	0.997244	1	0
DO23594	152	294	50	19	17761	16400	4428	4460	446	69	34161	8888	0.594622	1	1	0
DO23735	66	109	0	20	7253	6678	2015	2009	175	20	13931	4024	0.395655	1	1	0
DO26082	94	99	0	0	8208	8796	1823	1924	193	0	17004	3747	0	1	1	0
DO23654	69	82	20	13	9492	10182	2353	2370	151	33	19674	4723	0.910357	0.980312	1	0
DO25518	69	77	0	2	2467	3073	559	556	146	2	5540	1115	0.0680631	1	1	0
DO25937	700	892	21	35	21757	21629	4794	4825	1592	56	43386	9619	0.158659	1	1	0
DO45389	111	152	61	34	8885	8584	2079	2077	263	95	17469	4156	1.51831	0.126887	1	0
DO51195	27	61	0	0	8668	9113	2011	2017	88	0	17781	4028	0	1	1	0
DO23588	67	13	10	20	8117	7663	1617	1615	80	30	15780	3232	1.83091	0.0541125	1	0
DO25613	20	23	15	0	4742	4099	1079	1165	43	15	8841	2244	1.37436	0.517059	1	0
DO24349	305	243	70	80	13550	14188	3356	3344	548	150	27738	6700	1.13321	0.953994	1	0
DO45382	122	109	33	27	13498	13366	3221	3306	231	60	26864	6527	1.06905	0.938412	1	0
DO23802	147	156	29	60	9036	9066	2334	2306	303	89	18102	4640	1.14592	0.916544	1	0
DO24497	54	74	6	8	7684	8686	1923	1808	128	14	16370	3731	0.47989	0.99998	1	0
DO24080	8	28	16	8	2135	2760	549	563	36	24	4895	1112	2.93465	0.00217447	0.187367	0
DO25787	559	603	62	95	29476	29727	6871	6901	1162	157	59203	13772	0.580818	1	1	0
DO23750	526	596	120	148	22511	23750	5489	5462	1122	268	46261	10951	1.00903	0.999955	1	0
DO45347	32	59	0	9	10407	10691	2450	2425	91	9	21098	4875	0.428024	0.999932	1	0
DO24208	12	6	0	0	2674	2201	558	542	18	0	4875	1100	0	1	1	0
DO24770	316	212	38	83	11861	11002	2860	2877	528	121	22863	5737	0.913271	0.999953	1	0
DO25209	1	13	1	0	4133	3385	863	819	14	1	7518	1682	0.319263	0.977557	1	0
DO24880	19	36	14	0	4251	4022	1114	1150	55	14	8273	2264	0.930148	0.930135	1	0
DO25050	41	62	25	3	4595	5187	1390	1343	103	28	9782	2733	0.972991	0.963938	1	0
DO25709	231	377	109	51	14383	15016	3735	3825	608	160	29399	7560	1.02336	0.999224	1	0
DO26190	79	38	12	25	4998	5086	1153	1152	117	37	10084	2305	1.3835	0.396803	1	0
DO23675	56	82	25	15	4954	4151	1104	1036	138	40	9105	2140	1.23324	0.654668	1	0
DO24537	216	247	68	34	12703	13271	3396	3439	463	102	25974	6835	0.837181	0.999998	1	0
DO24190	804	646	168	110	36290	35151	8597	8673	1450	278	71441	17270	0.793107	1	1	0
DO24180	105	50	17	41	8541	8694	2169	2031	155	58	17235	4200	1.53553	0.187025	1	0
DO24120	22	69	8	0	5269	5726	1149	1162	91	8	10995	2311	0.418258	0.999856	1	0
DO45375	24	8	0	8	2886	2806	656	647	32	8	5692	1303	1.0921	0.725963	1	0
DO49871	16	17	5	0	2077	2202	436	446	33	5	4279	882	0.735072	0.915503	1	0
DO23826	31	28	10	9	4254	4359	1038	1050	59	19	8613	2088	1.32839	0.534396	1	0
DO26308	13	41	0	2	10534	10601	2560	2584	54	2	21135	5144	0.152173	0.999997	1	0
DO23582	66	25	9	20	9599	11013	2202	2285	91	29	20612	4487	1.46393	0.29517	1	0
DO26072	226	244	80	22	10673	11155	2657	2784	470	102	21828	5441	0.870638	0.999976	1	0
DO26062	42	40	16	14	10793	10827	2568	2564	82	30	21620	5132	1.54126	0.255943	1	0
DO45418	50	11	3	15	4765	5481	1236	1238	61	18	10246	2474	1.22207	0.653343	1	0
DO49874	171	115	36	47	9820	9940	2260	2232	286	83	19760	4492	1.27661	0.563857	1	0
DO48885	192	236	82	39	18775	19405	4779	4854	428	121	38180	9633	1.12051	0.962255	1	0
DO25717	408	521	126	68	36373	37786	8726	9096	929	194	74159	17822	0.868947	1	1	0
DO23651	65	34	9	20	4585	4112	1199	1207	99	29	8697	2406	1.05886	0.915	1	0
DO45395	81	27	10	5	7583	7276	2022	1985	108	15	14859	4007	0.515036	0.999978	1	0
DO24364	198	182	77	17	11289	11384	2652	2752	380	94	22673	5404	1.03786	0.982794	1	0
DO218916	20	37	4	16	5297	5531	1247	1265	57	20	10828	2512	1.51246	0.323427	1	0
DO25669	13	19	13	0	3603	3526	837	849	32	13	7129	1686	1.71777	0.252859	1	0
DO48883	15	22	0	1	2888	2891	598	638	37	1	5779	1236	0.126367	0.99989	1	0
DO23684	164	76	18	41	7851	7391	1738	1686	240	59	15242	3424	1.09433	0.884482	1	0
DO23641	109	79	7	10	5190	4910	1071	1070	188	17	10100	2141	0.426575	1	1	0
DO51190	169	183	55	17	7993	8519	2115	2136	352	72	16512	4251	0.794508	0.999992	1	0
DO45348	197	203	37	80	10319	10990	2662	2569	400	117	21309	5231	1.19153	0.854187	1	0
DO23886	14	37	0	2	2551	2601	605	585	51	2	5152	1190	0.169781	0.999984	1	0
DO23657	219	268	96	98	10412	10847	2904	2957	487	194	21259	5861	1.44492	0.312552	1	0
DO25947	42	15	0	4	4296	4442	1047	965	57	4	8738	2012	0.304768	0.999862	1	0
DO25689	76	43	19	24	6424	7104	1817	1663	119	43	13528	3480	1.40467	0.436245	1	0
DO24389	92	40	10	0	8184	8486	1978	2094	132	10	16670	4072	0.310137	1	1	0
DO24130	87	77	16	28	12156	11215	2845	2999	164	44	23371	5844	1.07294	0.914753	1	0
DO23627	120	125	34	13	9281	8829	2030	2098	245	47	18110	4128	0.841609	0.998018	1	0
DO24237	100	102	24	25	9095	9662	2276	2271	202	49	18757	4547	1.00065	0.967191	1	0
DO45341	177	292	58	32	14672	14666	3818	3727	469	90	29338	7545	0.746175	1	1	0
DO24702	93	114	10	5	5413	6358	1440	1481	207	15	11771	2921	0.292013	1	1	0
DO25967	262	205	16	47	12706	13058	2807	2784	467	63	25764	5591	0.621652	1	1	0
DO23639	49	46	2	15	4490	4532	1089	1097	95	17	9022	2186	0.738547	0.992714	1	0
DO45403	196	92	33	18	8035	7902	1849	1846	288	51	15937	3695	0.763783	0.999913	1	0
DO25857	4	14	0	3	3504	4032	958	924	18	3	7536	1882	0.667375	0.924963	1	0
DO23635	51	55	1	8	3271	3013	688	689	106	9	6284	1377	0.387471	0.999985	1	0
DO25594	61	112	0	24	9965	11659	2778	2743	173	24	21624	5521	0.543355	0.999999	1	0
DO218931	54	43	0	16	5304	5551	1237	1215	97	16	10855	2452	0.730227	0.990682	1	0
DO25330	102	47	0	51	6477	6483	1738	1677	149	51	12960	3415	1.29897	0.633361	1	0
DO23699	43	43	0	3	6831	6106	1570	1553	86	3	12937	3123	0.144506	1	1	0
DO26102	8	2	2	0	1962	2013	538	594	10	2	3975	1132	0.702297	0.896356	1	0
DO24090	39	71	32	8	4289	4365	997	1022	110	40	8654	2019	1.55865	0.193717	1	0
DO45415	10	22	0	0	2271	2070	432	472	32	0	4341	904	0	1	1	0
DO25907	36	16	0	3	4023	4736	1124	1129	52	3	8759	2253	0.224291	0.999984	1	0
DO25554	50	51	49	28	6095	6133	1411	1410	101	77	12228	2821	3.30462	2.82251e-09	1.45924e-06	53.6993
DO45325	64	37	0	45	3965	4251	1173	1152	101	45	8216	2325	1.57445	0.278792	1	0
DO45344	87	51	34	8	4361	3465	754	796	138	42	7826	1550	1.53666	0.141031	1	0
DO51194	25	35	23	0	4241	4476	1062	1029	60	23	8717	2091	1.59805	0.250383	1	0
DO23648	18	2	0	0	1553	1458	406	419	20	0	3011	825	0	1	1	0
DO23862	47	70	11	0	12496	12818	2875	2794	117	11	25314	5669	0.419818	0.999989	1	0
DO25386	20	6	6	4	6112	4613	1340	1320	26	10	10725	2660	1.55075	0.401317	1	0
DO26300	27	51	14	0	4845	4843	1213	1304	78	14	9688	2517	0.690851	0.99524	1	0
DO23768	437	347	74	150	17784	19191	4528	4444	784	224	36975	8972	1.17747	0.938189	1	0
DO26170	0	0	0	0	769	667	217	221	0	0	1436	438	NA	1	1	0
DO51204	24	47	4	8	3179	3289	838	844	71	12	6468	1682	0.64993	0.99605	1	0
DO23778	22	10	0	12	5750	4818	1400	1344	32	12	10568	2744	1.44424	0.478957	1	0
DO45350	14	11	3	0	1539	1741	486	457	25	3	3280	943	0.417391	0.994312	1	0
DO45353	15	64	24	3	4036	4220	1013	1007	79	27	8256	2020	1.39687	0.442796	1	0
DO45363	135	79	29	18	6646	6873	1599	1604	214	47	13519	3203	0.926983	0.988483	1	0
DO51203	74	75	19	14	4418	4239	996	1011	149	33	8657	2007	0.955317	0.957497	1	0
DO24038	16	23	0	4	1303	1220	282	292	39	4	2523	574	0.450817	0.993598	1	0
DO218927	72	54	7	14	3898	4175	860	867	126	21	8073	1727	0.779097	0.988578	1	0
DO25737	12	43	0	12	1796	1821	545	537	55	12	3617	1082	0.729356	0.990957	1	0
DO23620	36	30	0	9	2441	2519	590	601	66	9	4960	1191	0.567896	0.996935	1	0
DO49872	28	7	0	0	2593	2530	523	521	35	0	5123	1044	0	1	1	0
DO45407	14	68	35	10	2177	3072	665	671	82	45	5249	1336	2.1561	0.00874933	0.565426	0
DO218932	66	38	1	0	6560	6147	1486	1527	104	1	12707	3013	0.0405518	1	1	0
DO25454	12	0	0	6	1032	1367	240	243	12	6	2399	483	2.48344	0.137844	1	0
DO51191	14	24	7	0	3447	3469	839	846	38	7	6916	1685	0.756083	0.945411	1	0
DO25777	0	37	18	0	1693	1471	363	397	37	18	3164	760	2.02532	0.0934226	1	0
DO218925	0	1	1	0	97	79	18	15	1	1	176	33	5.33333	0.34641	1	0
DO45315	0	2	0	0	2288	2119	635	673	2	0	4407	1308	0	1	1	0
DO26122	0	0	0	0	170	146	6	6	0	0	316	12	NA	1	1	0
DO26364	0	0	0	0	136	91	25	29	0	0	227	54	NA	1	1	0
Total	296088	300846	58327	58726	15107876	15244816	3659193	3660323	596934	117053	30352692	7319516	0.813151	1	1	0

## Sheet: S8b
Tumor_Sample_Barcode	G_to_T	C_to_A	gCn_to_A	nGc_to_T	g	c	gcn	ngc	C_to_A_revcomp	gCn_to_A_revcomp	c_revcomp	gcn_revcomp	gCn_to_A_Enrich	gCn_to_A_Enrich_Fisher_Pval	BH_Corr_Pval	gCn_to_A_MutLoad
DO228936	4040	689	238	1195	78017	74843	18842	17874	4729	1433	152860	36716	1.26158	0.918399	1	0
DO228937	4506	817	181	1389	98208	97425	22879	21872	5323	1570	195633	44751	1.28938	0.580472	1	0
DO229019	215158	744	256	73368	2225343	2215444	558807	485252	215902	73624	4440787	1044059	1.45043	5.76697e-121	1.65183e-119	22864
DO228899	1230	284	109	352	34490	33459	7875	7773	1514	461	67949	15648	1.32221	0.381158	1	0
DO228924	6487	750	257	1814	104569	103766	24845	23193	7237	2071	208335	48038	1.24108	0.966378	1	0
DO228896	973	331	83	285	35346	34513	8146	7891	1304	368	69859	16037	1.22933	0.826081	1	0
DO229050	4112	4154	950	965	480321	517852	93855	94363	8266	1915	998173	188218	1.22862	0.551736	1	0
DO229028	189068	837	305	68684	2038294	2073633	521733	453673	189905	68989	4111927	975406	1.53145	6.93892e-246	5.56501e-244	23940.9
DO229033	492	112	22	81	38630	39518	9807	9774	604	103	78148	19581	0.680586	1	1	0
DO228941	6959	4526	1330	1835	1181417	1172992	275739	275236	11485	3165	2354409	550975	1.17759	1	1	0
DO229062	731	351	88	215	65488	67110	16037	15744	1082	303	132598	31781	1.16838	0.968489	1	0
DO229049	1570	135	40	480	39260	40226	9751	9456	1705	520	79486	19207	1.26215	0.812347	1	0
DO228950	1234	1050	242	226	214645	209933	46879	46555	2284	468	424578	93434	0.931113	1	1	0
DO229031	182635	963	256	59867	1913169	1890517	473741	414301	183598	60123	3803686	888042	1.40263	3.39789e-50	4.69846e-49	17258.6
DO228947	4577	4640	1002	1196	1159210	1162022	271364	271717	9217	2198	2321232	543081	1.01928	1	1	0
DO229032	102204	500	163	34387	1084003	1071612	273505	239845	102704	34550	2155615	513350	1.4126	2.92499e-30	3.17005e-29	10091.5
DO228860	1358	1387	315	258	242899	239322	47337	47297	2745	573	482221	94634	1.06368	0.999747	1	0
DO228835	18540	19504	7632	7276	1174533	1179079	246508	247089	38044	14908	2353612	493597	1.86851	0	0	6929.45
DO228862	898	837	206	173	133384	132921	28782	28727	1735	379	266305	57509	1.01154	0.999986	1	0
DO228863	2524	2722	517	507	341238	338671	68770	68691	5246	1024	679909	137461	0.965479	1	1	0
DO228852	2277	2511	516	385	211659	209307	42067	41902	4788	901	420966	83969	0.943406	1	1	0
DO228841	3512	3545	1415	1332	309757	306904	63381	63693	7057	2747	616661	127074	1.88898	2.33968e-67	3.75285e-66	1292.78
DO228974	159636	2738	665	49287	1866593	1825652	479259	431437	162374	49952	3692245	910696	1.24725	1	1	0
DO229024	45517	1381	228	14106	613322	584762	160290	146227	46898	14334	1198084	306517	1.19466	1	1	0
DO228912	789	195	68	241	30067	33445	7815	7816	984	309	63512	15631	1.27595	0.731991	1	0
DO228848	3924	4008	977	981	393892	386039	79230	79174	7932	1958	779931	158404	1.2154	0.898402	1	0
DO229029	209687	729	334	74293	2169831	2173063	547759	474076	210416	74627	4342894	1021835	1.50736	9.14585e-224	6.11248e-222	25118.4
DO228844	5727	5995	2235	2138	380247	375253	78114	78406	11722	4373	755500	156520	1.8007	2.78262e-83	5.07197e-82	1944.51
DO231961	2244	2311	402	342	175865	176583	33867	33688	4555	744	352448	67555	0.852162	1	1	0
DO231975	659	564	92	138	61428	58984	11829	11734	1223	230	120412	23563	0.961038	0.99989	1	0
DO228813	14328	15706	7520	6658	743855	739011	157669	159105	30034	14178	1482866	316774	2.20981	0	0	7762.05
DO228823	6192	6462	2519	2399	549241	546896	113448	113529	12654	4918	1096137	226977	1.87691	1.06638e-114	2.67261e-113	2297.74
DO228828	6466	5966	1245	1303	1415406	1421856	279932	280539	12432	2548	2837262	560471	1.03754	1	1	0
DO228815	7044	6241	2473	3073	571859	572662	119390	118734	13285	5546	1144521	238124	2.0065	1.5479e-169	6.2071e-168	2781.98
DO229052	5950	5434	1174	1426	513339	521605	114064	113654	11384	2600	1034944	227718	1.038	1	1	0
DO228945	1370	947	147	318	228227	226700	52136	51861	2317	465	454927	103997	0.877906	1	1	0
DO229030	1476	1285	274	266	229346	230011	47104	47236	2761	540	459357	94340	0.952318	1	1	0
DO228965	501	144	29	139	23842	23452	5883	5652	645	168	47294	11535	1.06792	0.99438	1	0
DO229047	4647	4137	1072	1192	1065527	1075724	244099	244396	8784	2264	2141251	488495	1.12977	1	1	0
DO228981	972	189	33	289	43691	44498	10920	10737	1161	322	88189	21657	1.12938	0.99514	1	0
DO228827	5189	5112	1085	1012	800143	805815	162796	162557	10301	2097	1605958	325353	1.00484	1	1	0
DO228809	2678	2283	424	480	286964	287743	57585	57911	4961	904	574707	115496	0.906732	1	1	0
DO228856	4014	4045	884	704	328987	327226	64268	64755	8059	1588	656213	129023	1.00218	1	1	0
DO229057	1498	1277	216	291	228335	230293	46579	46531	2775	507	458628	93110	0.899931	1	1	0
DO228819	2062	2025	455	431	161874	162689	32168	32356	4087	886	324563	64524	1.09045	0.999885	1	0
DO228821	2455	2268	850	966	155782	159943	32878	32578	4723	1816	315725	65456	1.85463	4.07705e-41	4.80853e-40	836.829
DO228825	5498	5440	1996	2087	304673	303660	64204	64300	10938	4083	608333	128504	1.76712	4.481e-68	7.48701e-67	1772.46
DO228833	2705	2465	551	587	227906	226159	46841	46632	5170	1138	454065	93473	1.06926	1	1	0
DO228816	4065	4553	2390	1863	167837	168001	37510	38290	8618	4253	335838	75800	2.1865	3.70561e-156	1.35086e-154	2307.88
DO228850	9422	9233	3131	3273	863170	859506	186666	186608	18655	6404	1722676	373274	1.58428	4.25014e-48	5.49777e-47	2361.79
DO228832	3197	2838	808	940	214753	218027	44920	44720	6035	1748	432780	89640	1.39839	9.99793e-05	0.000636376	497.994
DO228846	1638	1413	286	379	148984	147355	30314	29867	3051	665	296339	60181	1.07327	0.999895	1	0
DO229056	1849	800	187	415	149163	154052	36827	36531	2649	602	303215	73358	0.939329	1	1	0
DO228944	2309	1411	364	643	135301	137302	29498	29562	3720	1007	272603	59060	1.24946	0.730694	1	0
DO228946	1505	1099	160	257	107256	108532	21916	21860	2604	417	215788	43776	0.78938	1	1	0
DO228967	625	529	86	146	100515	102120	23135	22888	1154	232	202635	46023	0.88516	1	1	0
DO229058	2895	1560	191	638	256414	261404	56249	55736	4455	829	517818	111985	0.860447	1	1	0
DO229061	1803	1173	185	405	163631	168231	34917	35034	2976	590	331862	69951	0.940552	1	1	0
DO229054	5275	3973	869	1218	433565	442650	95542	95310	9248	2087	876215	190852	1.03607	1	1	0
DO229053	3297	2261	491	774	328240	329121	80221	80196	5558	1265	657361	160417	0.932665	1	1	0
DO229055	1114	584	197	262	113189	110185	27107	27324	1698	459	223374	54431	1.10933	0.99966	1	0
DO229051	2505	1622	350	591	330012	338598	76585	76544	4127	941	668610	153129	0.995567	1	1	0
DO229025	105717	509	152	39898	1161616	1165106	307014	267013	106226	40050	2326722	574027	1.52821	1.48791e-117	3.97769e-116	13842.9
DO228948	208960	1941	609	69791	2354586	2252365	585269	516375	210901	70400	4606951	1101644	1.39594	4.50239e-41	5.15845e-40	19968
DO229038	162696	524	186	54329	1685217	1683064	424628	370668	163220	54515	3368281	795296	1.41456	1.2058e-51	1.72687e-50	15976.6
DO228985	82578	539	134	33271	908019	926322	242920	209913	83117	33405	1834341	452833	1.62803	2.30371e-198	1.02643e-196	12886.4
DO229045	225818	1094	335	78794	2336484	2308944	583205	504102	226912	79129	4645428	1087307	1.48988	3.14474e-206	1.80149e-204	26018.1
DO229027	192500	2430	665	62916	2131838	2074333	536353	474076	194930	63581	4206171	1010429	1.35778	2.15556e-11	1.92085e-10	16753.9
DO231948	1960	1868	341	367	142908	145208	27508	27675	3828	708	288116	55183	0.965658	1	1	0
DO232034	1002	780	173	202	70266	68772	12642	12530	1782	375	139038	25172	1.16236	0.812713	1	0
DO231965	5571	4886	1650	1829	325909	320993	64371	63749	10457	3479	646902	128120	1.67984	5.66579e-49	7.57327e-48	1407.97
DO231969	1396	1627	295	279	130652	130534	26021	25886	3023	574	261186	51907	0.955427	1	1	0
DO231954	4843	4714	1263	998	425364	421602	83213	83496	9557	2261	846966	166709	1.20195	0.934686	1	0
DO228971	118530	919	241	38532	1285027	1257076	320605	282708	119449	38773	2542103	603313	1.36772	1.48754e-12	1.35569e-11	10424.4
DO228978	71712	397	128	26850	821074	807809	219161	192099	72109	26978	1628883	411260	1.48181	1.38578e-43	1.73655e-42	8771.94
DO229009	169755	367	144	69625	1779827	1842299	476625	407817	170122	69769	3622126	884442	1.67956	0	0	28229
DO228976	174005	898	289	55634	1823106	1772678	452441	397307	174903	55923	3595784	849748	1.353	3.83147e-11	3.34004e-10	14590.3
DO229018	159637	850	209	55471	1736886	1732229	447049	392373	160487	55680	3469115	839422	1.43383	3.87503e-60	5.97649e-59	16846.9
DO229026	187163	939	194	60453	1959900	1949950	491301	430934	188102	60647	3909850	922235	1.36689	1.14656e-19	1.14943e-18	16278.5
DO231998	4908	4784	829	913	297308	300646	59124	58933	9692	1742	597954	118057	0.910355	1	1	0
DO231992	2656	2907	446	459	2317560	2312483	451049	451183	5563	905	4630043	902232	0.834846	1	1	0
DO231963	3137	3250	610	498	241928	240536	46077	46267	6387	1108	482464	92344	0.906357	1	1	0
DO228969	1263	1590	254	274	52169	51750	12566	12390	2853	528	103919	24956	0.770641	1	1	0
DO229041	192658	394	91	67493	2007725	2004687	511335	443629	193052	67584	4012412	954964	1.47092	1.03936e-132	3.20601e-131	21637.1
DO229046	2366	256	43	724	65016	64098	15306	14674	2622	767	129114	29980	1.25981	0.793769	1	0
DO229059	836	387	149	219	76844	78160	18867	18686	1223	368	155004	37553	1.24199	0.852253	1	0
DO229006	103151	1251	344	39074	1263618	1280596	330282	291250	104402	39418	2544214	621532	1.54552	1.03345e-140	3.45345e-139	13913.4
DO228963	880	418	101	356	65739	62446	16106	15838	1298	457	128185	31944	1.41283	0.147173	0.508762	0
DO228998	522	222	61	163	58746	59636	15053	15189	744	224	118382	30242	1.17856	0.960759	1	0
DO229039	747	152	21	199	42696	41991	11120	10759	899	220	84687	21879	0.947223	0.999999	1	0
DO229048	1398	589	196	362	69848	66984	17105	17127	1987	558	136832	34232	1.12251	0.999865	1	0
DO229015	164438	788	294	57623	1741139	1729942	445379	388199	165226	57917	3471081	833578	1.45964	1.38177e-94	2.77045e-93	18238.1
DO231955	876	838	127	168	71764	74049	13896	13880	1714	295	145813	27776	0.90352	1	1	0
DO231952	1893	1670	341	306	146327	147268	28028	28040	3563	647	293595	56068	0.950872	1	1	0
DO232000	2832	2483	468	442	217196	218744	43520	43665	5315	910	435940	87185	0.856097	1	1	0
DO232027	3392	3200	860	948	208315	212179	42566	42426	6592	1808	420494	84992	1.35695	0.00170102	0.00974441	475.597
DO231973	2585	2472	613	682	150792	153298	30169	30092	5057	1295	304090	60261	1.29224	0.133076	0.464032	0
DO231983	3492	3366	735	804	233579	232817	45950	45736	6858	1539	466396	91686	1.14154	0.998962	1	0
DO231968	1913	1801	303	355	122957	125278	23806	23549	3714	658	248235	47355	0.928712	1	1	0
DO232019	2881	2959	572	558	403847	399592	77508	77394	5840	1130	803439	154902	1.0036	1	1	0
DO228837	194	143	21	31	33251	36121	7259	7268	337	52	69372	14527	0.736854	0.999955	1	0
DO231934	2924	2626	688	691	218519	218653	42314	42476	5550	1379	437172	84790	1.28109	0.148528	0.509056	0
DO231946	2049	2087	536	581	180364	178162	36046	35861	4136	1117	358526	71907	1.34655	0.0161637	0.0720182	0
DO229012	325	113	44	69	20148	21224	4961	4996	438	113	41372	9957	1.07197	0.978321	1	0
DO228952	159303	718	212	53539	1752038	1737721	456669	402867	160021	53751	3489759	859536	1.36377	4.71874e-08	3.44039e-07	14337.4
DO229034	115978	1004	274	40842	1275036	1247875	329015	288463	116982	41116	2522911	617478	1.43606	1.14627e-42	1.39289e-41	12484.9
DO229035	154280	762	199	46316	1596932	1577874	395129	348666	155042	46515	3174806	743795	1.28058	0.999846	1	0
DO228931	3295	232	46	855	49414	46159	11544	10888	3527	901	95573	22432	1.0884	1	1	0
DO231958	3548	3216	795	726	228857	228254	44901	45005	6764	1521	457111	89906	1.1433	0.998695	1	0
DO231984	9062	8875	2400	2229	444787	447923	90240	90136	17937	4629	892710	180376	1.27723	0.129666	0.456106	0
DO229008	115504	498	149	39202	1285637	1294137	337832	298774	116002	39351	2579774	636606	1.37468	3.74639e-09	2.96878e-08	10725.4
DO229022	172254	520	158	60218	1826205	1844797	468777	409183	172774	60376	3671002	877960	1.46115	5.2149e-103	1.10062e-101	19055.2
DO229037	215339	534	147	73655	2218877	2225551	562840	489487	215873	73802	4444428	1052327	1.44389	1.88252e-106	4.19384e-105	22688.8
DO231986	7995	7748	1739	1902	428334	428176	86611	86067	15743	3641	856510	172678	1.14717	0.999999	1	0
DO228986	78615	962	279	24252	856113	834377	214858	190395	79577	24531	1690490	405253	1.28592	0.998707	1	0
DO228934	3518	294	98	1036	68130	68345	16567	15678	3812	1134	136475	32245	1.25907	0.876146	1	0
DO228983	370	95	38	97	32523	32783	8053	8145	465	135	65306	16198	1.1705	0.912312	1	0
DO228313	72	124	23	19	33214	32439	7732	7609	196	42	65653	15341	0.917052	0.986673	1	0
DO228925	5809	248	47	1732	77530	78612	19376	17747	6057	1779	156142	37123	1.23536	0.986072	1	0
DO229036	150168	1825	544	47328	1564021	1522965	373819	327111	151993	47872	3086986	700930	1.38713	8.2075e-38	9.14224e-37	13360.5
DO228900	14513	367	45	5204	175687	175215	44964	39833	14880	5249	350902	84797	1.45975	5.39254e-10	4.60087e-09	1653.18
DO228939	3111	260	54	941	60115	60182	14570	13668	3371	995	120297	28238	1.25743	0.856842	1	0
DO228278	396	338	150	129	79888	78068	18398	18365	734	279	157956	36763	1.63318	0.000930505	0.00556914	108.167
DO232030	18671	19843	7142	6574	687985	688960	141951	142296	38514	13716	1376945	284247	1.72516	2.82266e-200	1.41486e-198	5765.44
DO228261	128	150	83	62	7513	6689	1939	1985	278	145	14202	3924	1.88775	0.00186514	0.0103878	68.1888
DO228943	1295	547	141	265	76767	80785	18224	18063	1842	406	157552	36287	0.956994	1	1	0
DO228199	88	61	25	30	13420	12764	3288	3306	149	55	26184	6594	1.46576	0.304581	0.946799	0
DO228359	169	167	76	33	18795	18450	4858	4853	336	109	37245	9711	1.2442	0.789791	1	0
DO228915	582	140	63	146	24837	24912	5380	5472	722	209	49749	10852	1.32704	0.333254	1	0
DO228961	340	174	46	82	31780	31318	7503	7510	514	128	63098	15013	1.04663	0.991091	1	0
DO231976	4661	4465	733	911	314503	317061	61506	61340	9126	1644	631564	122846	0.926142	1	1	0
DO231985	1197	1214	278	357	107490	108411	21149	21021	2411	635	215901	42170	1.34843	0.0371806	0.1506	0
DO231947	2521	2451	479	476	212310	212976	41188	41296	4972	955	425286	82484	0.990338	1	1	0
DO228957	1025	482	114	276	137471	138154	32918	32913	1507	390	275625	65831	1.08353	0.999737	1	0
DO232020	6695	7527	2816	2517	369953	373569	75854	76607	14222	5333	743522	152461	1.82871	2.28462e-110	5.38902e-109	2416.74
DO231966	1133	1210	247	226	97421	98788	19151	19092	2343	473	196209	38243	1.03575	0.999879	1	0
DO228650	162	159	26	31	25142	25261	6106	6062	321	57	50403	12168	0.735541	0.999994	1	0
DO228380	248	413	199	95	15186	15186	3976	4058	661	294	30372	8034	1.68146	0.0018128	0.0102385	119.152
DO228206	86	96	30	22	21623	21284	4978	4962	182	52	42907	9940	1.23331	0.658207	1	0
DO228902	1495	301	81	445	41485	40061	10003	9645	1796	526	81546	19648	1.21552	0.94887	1	0
DO228879	90	107	38	23	10143	9824	2418	2463	197	61	19967	4881	1.26668	0.640628	1	0
DO231959	4012	3968	788	777	306117	305214	58011	58177	7980	1565	611331	116188	1.03187	1	1	0
DO231987	6426	6442	1678	1593	384471	383318	76157	76308	12868	3271	767789	152465	1.28009	0.100138	0.368397	0
DO228922	1156	48	18	291	20359	20283	5116	4926	1204	309	40642	10042	1.03869	0.999953	1	0
DO228890	251	254	96	114	11417	10942	2860	2885	505	210	22359	5745	1.61842	0.0159569	0.0718955	0
DO228264	178	74	40	80	11366	10047	2778	2705	252	120	21413	5483	1.85969	0.00261922	0.0134655	55.473
DO231935	2346	2287	421	540	182895	181847	35799	35668	4633	961	364742	71467	1.05862	0.999998	1	0
DO231950	673	634	136	120	60065	61436	11971	11958	1307	256	121501	23929	0.994534	0.999636	1	0
DO231990	2663	2741	604	552	157075	155562	30129	30198	5404	1156	312637	60327	1.10859	0.999723	1	0
DO228972	1064	437	85	319	59708	60053	14648	14666	1501	404	119761	29314	1.09962	0.999625	1	0
DO231951	8784	8833	3379	2951	312785	317636	66048	66406	17617	6330	630421	132454	1.71016	4.80416e-86	9.17366e-85	2628.6
DO231943	2045	1794	394	488	161139	161210	31666	31615	3839	882	322349	63281	1.17032	0.95099	1	0
DO232032	9042	8996	3015	3146	401007	399356	80951	81289	18038	6161	800363	162240	1.68497	1.9334e-82	3.37085e-81	2504.55
DO228942	640	193	83	296	23246	24134	6050	5913	833	379	47380	11963	1.80198	1.88625e-06	1.30412e-05	168.675
DO228923	698	103	28	233	22844	22226	5432	5230	801	261	45070	10662	1.37739	0.253405	0.819479	0
DO228955	1000	315	42	236	68138	66935	16076	16026	1315	278	135073	32102	0.88952	1	1	0
DO228416	128	99	51	51	10005	9157	2228	2295	227	102	19162	4523	1.90366	0.00142829	0.00830066	48.4189
DO228908	1201	238	30	327	32790	31579	7719	7463	1439	357	64369	15182	1.05185	0.999911	1	0
DO231978	1431	1577	311	317	117381	116907	23334	23371	3008	628	234288	46705	1.04729	0.999977	1	0
DO232005	1922	1633	361	403	141046	137425	27259	27144	3555	764	278471	54403	1.10005	0.999008	1	0
DO228886	22	1	1	18	2122	1936	499	482	23	19	4058	981	3.41719	0.0024159	0.012917	13.4399
DO228917	809	202	40	159	29940	29578	6627	6546	1011	199	59518	13173	0.889335	1	1	0
DO228909	627	221	77	221	35040	35878	7983	7883	848	298	70918	15866	1.57076	0.00222272	0.0120447	108.283
DO231939	2702	2352	453	588	220432	219657	41494	41309	5054	1041	440089	82803	1.09474	0.999767	1	0
DO231940	2632	2520	572	695	184651	186234	36078	35994	5152	1267	370885	72072	1.26553	0.274247	0.879783	0
DO228991	328	208	68	91	26550	25459	6585	6641	536	159	52009	13226	1.16649	0.94417	1	0
DO228940	2743	382	99	604	52949	53543	12836	12121	3125	703	106492	24957	0.959909	1	1	0
DO228385	218	137	65	97	11366	12275	3088	2986	355	162	23641	6074	1.77614	0.00256054	0.0133347	70.7911
DO228364	104	110	71	25	5331	5219	1402	1457	214	96	10550	2859	1.65537	0.075724	0.292499	0
DO231979	4702	4104	871	1054	287443	288398	55969	55959	8806	1925	575841	111928	1.12465	0.999959	1	0
DO228531	147	123	74	8	29565	28822	7285	7460	270	82	58387	14745	1.2026	0.816756	1	0
DO231971	2077	1797	384	560	142861	141867	27329	27338	3874	944	284728	54667	1.26916	0.25108	0.818561	0
DO232004	963	896	217	198	87027	83401	15699	15774	1859	415	170428	31473	1.20885	0.613073	1	0
DO231953	2607	2711	582	417	358212	360478	68438	68645	5318	999	718690	137083	0.984861	1	1	0
DO232029	1187	1086	208	214	146788	145875	28312	28413	2273	422	292663	56725	0.957869	1	1	0
DO231957	2236	2114	377	408	161209	165794	31834	31933	4350	785	327003	63767	0.925414	1	1	0
DO232028	3025	3168	741	508	304759	309085	59461	59876	6193	1249	613844	119337	1.0374	1	1	0
DO231981	4680	4662	1159	1089	338909	339244	67068	67175	9342	2248	678153	134243	1.21561	0.860415	1	0
DO231982	2070	2198	530	343	193919	195459	36856	37054	4268	873	389378	73910	1.0776	0.999892	1	0
DO228753	48	95	19	15	7002	7080	1725	1725	143	34	14082	3450	0.970483	0.959824	1	0
DO231942	3955	4203	805	802	317596	315438	60847	60799	8158	1607	633034	121646	1.02509	1	1	0
DO228574	71	110	44	45	18586	18921	4383	4370	181	89	37507	8753	2.10701	0.000214277	0.0013019	46.7601
DO228914	460	140	21	137	17165	18043	4138	4075	600	158	35208	8213	1.12887	0.951275	1	0
DO229043	1113	305	89	302	49296	46973	13120	13055	1418	391	96269	26175	1.01415	1	1	0
DO232022	2829	3129	1026	787	181096	179037	36783	37028	5958	1813	360133	73811	1.4847	9.08092e-10	7.58635e-09	591.879
DO231988	3005	3215	1134	1178	168254	168553	33445	33344	6220	2312	336807	66789	1.87445	1.44767e-57	2.15006e-56	1078.57
DO228926	4476	203	52	1345	89449	90926	22415	21412	4679	1397	180375	43827	1.22879	0.99091	1	0
DO232033	5547	5333	1307	1420	331673	332790	65551	65479	10880	2727	664463	131030	1.27103	0.178188	0.590523	0
DO228464	67	133	57	13	23937	24218	6142	6071	200	70	48155	12213	1.38003	0.439033	1	0
DO232024	1210	1339	319	239	110810	109356	21509	21591	2549	558	220166	43100	1.11825	0.98924	1	0
DO228585	221	310	144	148	31145	31130	8201	8144	531	292	62275	16345	2.09516	4.26845e-09	3.29163e-08	152.631
DO231949	2138	2330	642	546	129092	127017	24545	24381	4468	1188	256109	48926	1.39184	0.000201038	0.00124025	334.452
DO228916	1752	1620	875	769	66770	66442	17019	17239	3372	1644	133212	34258	1.89581	5.08497e-28	5.2284e-27	776.826
DO228960	1086	957	186	154	157863	157124	30224	30070	2043	340	314987	60294	0.869419	1	1	0
DO228401	21	26	8	0	1860	1887	458	469	47	8	3747	927	0.688012	0.976803	1	0
DO228993	680	74	0	188	24783	24993	6209	6111	754	188	49776	12320	1.00739	0.999762	1	0
DO229040	533	356	64	89	34746	34868	8370	8517	889	153	69614	16887	0.70947	1	1	0
DO228928	4107	267	62	1141	73202	73462	17426	16417	4374	1203	146664	33843	1.1919	0.996004	1	0
DO229044	1217	628	150	393	53280	51755	12981	12841	1845	543	105035	25822	1.19715	0.982574	1	0
DO231962	2091	2386	590	586	161236	162605	31614	31631	4477	1176	323841	63245	1.34501	0.00909825	0.0434333	301.658
DO231977	1949	2014	461	406	199028	198258	38647	38576	3963	867	397286	77223	1.12552	0.995827	1	0
DO228210	49	21	0	0	12746	12335	3106	3118	70	0	25081	6224	0	1	1	0
DO228949	398	205	49	131	27590	27856	6857	6921	603	180	55446	13778	1.20127	0.892974	1	0
DO229042	2427	626	82	828	50650	52963	13165	12486	3053	910	103613	25651	1.20399	0.99543	1	0
DO228929	4119	269	74	1246	63467	64861	15845	14712	4388	1320	128328	30557	1.26333	0.886584	1	0
DO229060	1336	608	75	260	87261	87673	18024	17693	1944	335	174934	35717	0.84401	1	1	0
DO228204	57	111	11	9	9443	9931	2291	2320	168	20	19374	4611	0.500201	0.999999	1	0
DO228933	3501	265	102	1024	55032	53378	13434	12513	3766	1126	108410	25947	1.24922	0.932108	1	0
DO228224	165	140	71	43	10143	8908	2359	2417	305	114	19051	4776	1.49093	0.172988	0.57807	0
DO228288	424	339	164	155	18420	17721	4536	4612	763	319	36141	9148	1.65173	0.0012379	0.00729997	125.87
DO232012	3545	3385	655	834	251772	252695	50123	49849	6930	1489	504467	99972	1.08422	1	1	0
DO231967	4772	4620	1167	1350	355604	357047	69819	69552	9392	2517	712651	139371	1.37034	1.04414e-05	6.9458e-05	680.235
DO232008	5799	5405	1218	1542	304266	302364	60427	60229	11204	2760	606630	120656	1.23854	0.645502	1	0
DO231944	2483	2389	517	639	141925	138838	27526	27604	4872	1156	280763	55130	1.20838	0.816694	1	0
DO232026	1447	1405	283	318	115693	114628	22361	22290	2852	601	230321	44651	1.08699	0.998565	1	0
DO228988	524	143	46	190	31446	31563	7793	7766	667	236	63009	15559	1.43287	0.168771	0.568716	0
DO231970	1226	1350	329	267	77757	79348	15503	15507	2576	596	157105	31010	1.17216	0.912486	1	0
DO229063	1683	756	285	433	88160	87003	20758	20454	2439	718	175163	41212	1.25121	0.853594	1	0
DO231941	2060	1926	323	490	165331	166098	32115	31839	3986	813	331429	63954	1.057	0.999986	1	0
DO228672	3	23	3	0	2292	2363	470	470	26	3	4655	940	0.571399	0.950195	1	0
DO232025	1997	1745	447	425	212173	210430	41147	41172	3742	872	422603	82319	1.19631	0.843357	1	0
DO228920	854	255	72	281	27925	27936	7033	6733	1109	353	55861	13766	1.29165	0.678461	1	0
DO231933	945	1020	193	178	74844	74082	14307	14405	1965	371	148926	28712	0.979306	0.99999	1	0
DO231989	3244	3494	641	714	202239	206005	39086	38749	6738	1355	408244	77835	1.05476	1	1	0
DO231974	3054	3036	630	816	254111	251981	50104	50037	6090	1446	506092	100141	1.19996	0.905401	1	0
DO231960	2086	1957	443	393	165092	160407	31981	32114	4043	836	325499	64095	1.05009	0.999997	1	0
DO228377	891	631	302	441	29258	30968	8267	8167	1522	743	60226	16434	1.78902	7.89609e-09	5.97421e-08	327.689
DO231991	2440	2252	719	775	161191	157910	32027	32011	4692	1494	319101	64038	1.58666	4.905e-15	4.5742e-14	552.398
DO228229	39	28	3	17	7625	7435	1540	1501	67	20	15060	3041	1.4783	0.297102	0.930764	0
DO228245	134	192	45	16	27016	26858	6591	6606	326	61	53874	13197	0.763864	0.999988	1	0
DO228456	395	234	132	144	10171	11450	2871	2948	629	276	21621	5819	1.63037	0.0102552	0.0483806	106.713
DO228241	35	86	5	4	5829	4521	1100	1113	121	9	10350	2213	0.347869	0.999998	1	0
DO231938	607	695	150	122	49484	49968	8940	8986	1302	272	99452	17926	1.15901	0.785989	1	0
DO231937	2731	2820	928	1000	110472	109148	22300	22251	5551	1928	219620	44551	1.71218	1.1753e-29	1.24025e-28	801.952
DO232010	2602	2483	548	536	169547	168142	33201	33204	5085	1084	337689	66405	1.08406	0.999985	1	0
DO231936	1287	1216	226	276	115915	114352	22168	22184	2503	502	230267	44352	1.04127	0.999849	1	0
DO232031	1374	1529	304	251	142277	142112	27257	27562	2903	555	284389	54819	0.991808	1	1	0
DO231964	2525	2059	410	550	150679	148700	29553	29393	4584	960	299379	58946	1.06364	0.999996	1	0
DO231956	1853	2083	469	402	135565	138524	25517	25677	3936	871	274089	51194	1.18477	0.842265	1	0
DO228474	447	445	252	228	16934	15811	4578	4607	892	480	32745	9185	1.91841	2.54197e-08	1.88765e-07	229.793
DO228806	438	465	259	225	16137	15685	4379	4387	903	484	31822	8766	1.94573	2.9113e-09	2.38251e-08	235.251
DO228203	36	37	16	10	7165	7071	1794	1767	73	26	14236	3561	1.42386	0.425481	1	0
DO228589	164	161	42	33	25102	26009	6382	6296	325	75	51111	12678	0.93034	0.998319	1	0
DO232002	1748	1773	327	385	169016	169905	31722	31636	3521	712	338921	63358	1.08171	0.999228	1	0
DO231972	1008	1076	274	213	76555	77145	14486	14643	2084	487	153700	29129	1.23305	0.513115	1	0
DO228333	33	3	3	0	1549	1290	329	317	36	3	2839	646	0.366228	0.996629	1	0
DO231993	2072	2264	499	408	215990	218482	41965	42034	4336	907	434472	83999	1.08195	0.99992	1	0
DO232035	846	942	242	239	73270	73396	14701	14817	1788	481	146666	29518	1.33666	0.108341	0.391393	0
DO231945	1606	2054	495	344	119024	121588	23305	23399	3660	839	240612	46704	1.18098	0.903584	1	0
DO228597	48	31	12	2	5215	5165	1179	1227	79	14	10380	2406	0.764544	0.980012	1	0
DO228918	756	353	48	267	31081	31036	7901	7761	1109	315	62117	15662	1.12653	0.996771	1	0
DO228297	45	34	10	6	6059	5932	1662	1697	79	16	11991	3359	0.723	0.99599	1	0
DO228938	3039	452	103	765	67770	69200	16395	15892	3491	868	136970	32287	1.05479	1	1	0
DO228903	1488	313	72	387	39885	37613	9259	9187	1801	459	77498	18446	1.07075	0.999959	1	0
DO228405	71	46	10	40	10167	10175	2210	2153	117	50	20342	4363	1.99247	0.00651912	0.0318801	24.9056
DO228921	535	191	27	163	36698	35939	8594	8406	726	190	72637	17000	1.11822	0.974461	1	0
DO228911	664	91	67	172	27408	26079	6775	6585	755	239	53487	13360	1.26734	0.760531	1	0
DO228807	78	53	17	12	6546	7193	1480	1425	131	29	13739	2905	1.04697	0.848371	1	0
DO228220	79	61	0	7	3902	4402	911	879	140	7	8304	1790	0.231955	1	1	0
DO228434	100	64	31	24	7740	8126	1987	2024	164	55	15866	4011	1.32658	0.548587	1	0
DO232021	455	400	77	52	30464	28013	5660	5690	855	129	58477	11350	0.777343	1	1	0
DO231995	1019	1009	339	271	95922	93969	18556	18624	2028	610	189891	37180	1.53623	4.51176e-06	3.06647e-05	212.925
DO232014	578	492	161	181	47789	48056	9410	9322	1070	342	95845	18732	1.63541	1.05659e-05	6.9458e-05	132.879
DO231980	35	29	1	17	3715	3655	735	667	64	18	7370	1402	1.47847	0.291066	0.92633	0
DO228196	25	38	16	0	5593	5825	1302	1244	63	16	11418	2546	1.13897	0.710044	1	0
DO228634	71	156	70	39	10367	10633	2776	2911	227	109	21000	5687	1.77311	0.0178435	0.078629	0
DO228487	99	64	13	57	6650	7125	1708	1601	163	70	13775	3309	1.78774	0.0218632	0.0942706	0
DO228609	121	146	66	53	7121	7849	1859	1949	267	119	14970	3808	1.75211	0.0106785	0.0497915	51.0818
DO228190	36	57	8	0	3829	4075	968	980	93	8	7904	1948	0.349032	0.999996	1	0
DO229004	937	179	32	266	41703	42844	10896	10688	1116	298	84547	21584	1.04597	0.999955	1	0
DO228205	83	73	8	29	9886	9474	2247	2227	156	37	19360	4474	1.02633	0.918291	1	0
DO228390	127	38	9	43	24091	24557	5638	5585	165	52	48648	11223	1.36608	0.403449	1	0
DO228188	46	62	45	22	10832	10186	2600	2568	108	67	21018	5168	2.52302	4.46299e-05	0.000288655	40.4445
DO228919	686	264	36	263	28419	28985	7405	7201	950	299	57404	14606	1.23697	0.893333	1	0
DO228239	129	111	20	40	7979	8310	1805	1788	240	60	16289	3593	1.13338	0.821436	1	0
DO228201	41	40	8	0	1778	1653	350	366	81	8	3431	716	0.473274	0.999132	1	0
DO228330	401	546	334	227	17972	17390	4698	4918	947	561	35362	9616	2.17849	8.08269e-17	7.90527e-16	303.482
DO228299	148	273	180	74	38345	38788	8999	9168	421	254	77133	18167	2.56158	2.96919e-16	2.83487e-15	154.843
DO228555	78	83	20	22	6040	5772	1538	1539	161	42	11812	3077	1.00143	0.967148	1	0
DO228540	69	141	39	37	6392	6050	1727	1763	210	76	12442	3490	1.29021	0.729234	1	0
DO228779	33	82	28	3	5338	4643	1200	1263	115	31	9981	2463	1.09238	0.854971	1	0
DO228207	191	151	67	63	14344	13860	3469	3354	342	130	28204	6823	1.57128	0.0529784	0.21034	0
DO228522	65	61	30	11	6117	5669	1440	1467	126	41	11786	2907	1.31927	0.543622	1	0
DO228215	47	64	10	8	8063	8059	1806	1856	111	18	16122	3662	0.713921	0.995306	1	0
DO228659	72	51	10	52	4481	4436	1293	1250	123	62	8917	2543	1.7675	0.0813806	0.310796	0
DO228422	46	36	21	37	3745	3737	838	894	82	58	7482	1732	3.05551	1.53877e-06	1.08254e-05	39.0179
DO228470	39	136	17	16	7295	7797	1820	1821	175	33	15092	3641	0.781631	0.998524	1	0
DO228654	146	146	57	41	8393	8692	2040	2081	292	98	17085	4121	1.39141	0.341588	1	0
DO228546	70	91	77	44	27360	25609	7017	7140	161	121	52969	14157	2.81197	3.77575e-09	2.96878e-08	77.9696
DO228793	0	0	0	0	30	30	12	12	0	0	60	24	NA	1	1	0
DO228186	28	34	0	5	5530	4778	1209	1257	62	5	10308	2466	0.337101	0.999894	1	0
DO228667	108	150	28	24	9020	8368	2057	2079	258	52	17388	4136	0.84733	0.998861	1	0
DO228617	120	101	9	81	14394	14168	3334	3317	221	90	28562	6651	1.74885	0.0127767	0.0588904	0
DO228913	523	72	14	224	22938	21183	4888	4592	595	238	44121	9480	1.86165	1.14144e-06	8.17354e-06	110.156
DO228608	68	97	30	37	5558	5351	1345	1373	165	67	10909	2718	1.62977	0.0975589	0.362233	0
DO228905	1221	361	72	267	45826	46414	10748	10584	1582	339	92240	21332	0.926576	1	1	0
DO228202	154	183	22	19	38551	38002	8521	8571	337	41	76553	17092	0.544908	1	1	0
DO228301	103	91	2	17	8772	7476	2130	2127	194	19	16248	4257	0.373808	1	1	0
DO228357	78	107	47	6	10289	10735	2380	2423	185	53	21024	4803	1.25403	0.608535	1	0
DO228874	33	22	0	8	3847	4055	1168	1197	55	8	7902	2365	0.485997	0.99962	1	0
DO228193	31	63	1	18	5202	4883	1227	1171	94	19	10085	2398	0.850066	0.971144	1	0
DO228217	27	59	16	9	4216	3959	932	985	86	25	8175	1917	1.23967	0.627103	1	0
DO228284	49	64	16	8	8572	8583	2007	2028	113	24	17155	4035	0.902984	0.963719	1	0
DO228878	12	1	1	12	1458	1353	423	417	13	13	2811	840	3.34643	0.0254151	0.10842	0
DO228445	34	35	6	27	2764	3140	689	673	69	33	5904	1362	2.07317	0.0213326	0.0929822	0
DO228393	65	143	25	21	7035	7416	1484	1534	208	46	14451	3018	1.05894	0.877539	1	0
DO228877	40	23	6	0	2488	2119	726	708	63	6	4607	1434	0.305971	0.999998	1	0
DO228213	134	99	68	31	8582	8995	2228	2208	233	99	17577	4436	1.68358	0.0346484	0.143237	0
DO228508	288	162	65	109	9867	9591	2709	2610	450	174	19458	5319	1.41451	0.396233	1	0
DO228726	46	62	0	13	4040	3922	887	902	108	13	7962	1789	0.535712	0.999708	1	0
DO228192	49	62	25	2	4564	4526	1100	1123	111	27	9090	2223	0.994638	0.926144	1	0
DO228866	5	63	17	4	2568	2753	692	712	68	21	5321	1404	1.17041	0.759463	1	0
DO228374	24	49	0	20	4213	4122	991	952	73	20	8335	1943	1.17528	0.697466	1	0
DO232023	197	163	33	26	16198	17372	3256	3236	360	59	33570	6492	0.847466	0.997953	1	0
DO228342	77	75	49	25	3293	3410	794	813	152	74	6703	1607	2.03068	0.00209157	0.0114893	37.559
DO228592	95	60	29	26	7591	5670	1579	1506	155	55	13261	3085	1.52529	0.179949	0.591473	0
DO228694	95	22	0	4	4516	4097	1071	1064	117	4	8613	2135	0.137921	1	1	0
DO228733	5	0	0	0	784	774	246	231	5	0	1558	477	0	1	1	0
DO228200	0	0	0	0	839	913	242	260	0	0	1752	502	NA	1	1	0
DO228187	45	61	6	25	7721	7663	2071	2062	106	31	15384	4133	1.08858	0.888652	1	0
DO228461	81	64	20	10	5958	6524	1649	1638	145	30	12482	3287	0.785666	0.998409	1	0
DO228230	21	21	1	4	3529	3358	1010	960	42	5	6887	1970	0.416183	0.999206	1	0
DO228225	13	31	20	1	2768	3058	629	618	44	21	5826	1247	2.22982	0.0280328	0.118328	0
DO228327	29	57	20	21	5090	5397	1420	1400	86	41	10487	2820	1.77291	0.105064	0.383005	0
DO228559	87	89	34	19	6138	6140	1444	1445	176	53	12278	2889	1.2798	0.580081	1	0
DO228432	199	88	34	66	8806	7304	1884	1853	287	100	16110	3737	1.50207	0.124622	0.442242	0
DO228226	47	56	26	8	6233	7301	1506	1547	103	34	13534	3053	1.46333	0.294681	0.930451	0
DO228682	35	22	8	5	1507	1595	381	354	57	13	3102	735	0.962549	0.87493	1	0
DO228577	31	25	22	10	3889	3561	925	964	56	32	7450	1889	2.25365	0.0150187	0.0684375	0
DO228556	77	76	47	36	6899	6279	1595	1626	153	83	13178	3221	2.21945	0.000168425	0.00105529	45.6034
DO228198	27	88	12	4	7345	6930	1575	1514	115	16	14275	3089	0.642955	0.998046	1	0
DO228237	20	16	0	5	1874	1884	456	449	36	5	3758	905	0.576734	0.9815	1	0
DO228218	0	1	0	0	2061	1744	480	466	1	0	3805	946	0	1	1	0
DO228275	4	28	9	0	3082	3360	800	798	32	9	6442	1598	1.1338	0.720004	1	0
DO228252	83	172	70	38	8178	8167	2096	2193	255	108	16345	4289	1.61403	0.0758601	0.292499	0
DO228280	50	65	30	18	6271	6214	1512	1550	115	48	12485	3062	1.70187	0.0889481	0.335795	0
DO228773	17	78	16	0	3844	4661	1036	1022	95	16	8505	2058	0.696026	0.995813	1	0
DO228864	93	16	0	29	3414	4442	1090	1072	109	29	7856	2162	0.966757	0.966484	1	0
DO228362	51	68	45	4	6951	6786	1345	1375	119	49	13737	2720	2.07956	0.00250068	0.0131944	25.4374
DO228408	29	49	5	0	4276	4250	1105	1056	78	5	8526	2161	0.25291	0.999999	1	0
DO228881	9	36	15	0	3185	3033	712	699	45	15	6218	1411	1.46893	0.383927	1	0
DO228766	6	9	2	0	2201	2168	523	490	15	2	4369	1013	0.575058	0.930649	1	0
DO228884	15	14	10	0	3338	3546	972	964	29	10	6884	1936	1.22613	0.692277	1	0
DO228244	77	57	12	29	6348	6095	1455	1442	134	41	12443	2897	1.31418	0.511526	1	0
DO228420	34	22	0	23	3639	3810	838	807	56	23	7449	1645	1.85982	0.0896011	0.335795	0
DO228234	30	19	0	10	2625	2663	645	605	49	10	5288	1250	0.863347	0.917208	1	0
DO228191	101	77	18	30	7619	7532	1902	1991	178	48	15151	3893	1.04949	0.947488	1	0
DO228311	19	45	0	12	2573	2750	670	670	64	12	5323	1340	0.744823	0.981823	1	0
DO228212	40	98	26	7	5877	5533	1604	1723	138	33	11410	3327	0.820102	0.998707	1	0
DO228743	46	39	8	7	8457	8063	1901	1865	85	15	16520	3766	0.774109	0.979911	1	0
DO228436	0	1	1	0	306	118	66	67	1	1	424	133	3.18797	0.530671	1	0
DO228646	64	30	0	0	5088	5710	1222	1108	94	0	10798	2330	0	1	1	0
DO228702	8	75	36	4	2495	2532	607	641	83	40	5027	1248	1.94123	0.0353518	0.144654	0
DO228562	64	29	5	6	4681	4916	1024	1001	93	11	9597	2025	0.560558	0.998405	1	0
DO228749	10	0	0	0	80	60	20	20	10	0	140	40	0	1	1	0
DO228197	35	51	0	11	4574	4332	1148	1139	86	11	8906	2287	0.498093	0.999852	1	0
DO228524	29	60	42	4	3495	3612	822	864	89	46	7107	1686	2.1787	0.00460349	0.0233671	24.8864
DO228270	80	32	0	9	6765	7299	1649	1586	112	9	14064	3235	0.349349	0.999999	1	0
DO228208	31	11	0	1	4742	4284	1022	1023	42	1	9026	2045	0.105088	0.999984	1	0
DO228223	40	90	29	34	4220	3769	970	959	130	63	7989	1929	2.00705	0.00517956	0.0259626	31.6106
DO228655	82	131	20	18	5767	6155	1233	1238	213	38	11922	2471	0.860757	0.989678	1	0
DO228560	38	58	2	15	3298	2864	810	785	96	17	6162	1595	0.68413	0.997921	1	0
DO228501	20	47	0	0	3222	3393	752	796	67	0	6615	1548	0	1	1	0
DO228642	4	0	0	0	1041	1020	295	389	4	0	2061	684	0	1	1	0
DO228194	23	57	0	6	13155	13113	3232	3242	80	6	26268	6474	0.30431	0.999996	1	0
DO228623	109	95	36	0	5141	4734	1364	1344	204	36	9875	2708	0.643518	0.999998	1	0
DO228512	84	72	1	17	5261	4919	1305	1336	156	18	10180	2641	0.444762	1	1	0
DO228786	84	73	0	27	9222	8729	2062	2090	157	27	17951	4152	0.743525	0.998307	1	0
DO228664	20	53	20	0	3337	3391	671	669	73	20	6728	1340	1.37559	0.39209	1	0
DO228870	58	52	26	12	6547	6164	1557	1573	110	38	12711	3130	1.4029	0.415153	1	0
DO228770	90	36	0	0	4474	4911	1108	1091	126	0	9385	2199	0	1	1	0
DO228243	0	21	5	0	414	528	77	72	21	5	942	149	1.50527	0.399642	1	0
DO228871	29	12	7	19	1441	1218	375	360	41	26	2659	735	2.29414	0.0332554	0.138911	0
DO228552	134	174	65	51	6767	6882	1605	1600	308	116	13649	3205	1.60391	0.0380334	0.152514	0
DO228219	23	8	8	4	683	623	173	176	31	12	1306	349	1.44856	0.490715	1	0
DO228566	5	54	14	0	2342	2224	629	643	59	14	4566	1272	0.851775	0.966134	1	0
DO228209	15	6	3	7	2017	1680	398	406	21	10	3697	804	2.18965	0.118845	0.425509	0
DO228216	68	38	15	2	4390	3491	904	913	106	17	7881	1817	0.695616	0.996065	1	0
DO228459	47	41	13	3	2999	2924	688	666	88	16	5923	1354	0.795354	0.97673	1	0
DO228211	0	12	0	0	1350	1015	351	393	12	0	2365	744	0	1	1	0
DO228553	19	21	2	17	1240	1346	281	304	40	19	2586	585	2.09974	0.0612587	0.240831	0
DO228570	0	2	0	0	186	150	26	26	2	0	336	52	0	1	1	0
DO228892	10	14	0	0	1725	1580	458	426	24	0	3305	884	0	1	1	0
DO228189	67	24	9	27	4811	4951	1163	1183	91	36	9762	2346	1.64616	0.152694	0.518902	0
DO228337	55	33	15	30	2925	3423	766	740	88	45	6348	1506	2.15547	0.00585068	0.0289645	24.1229
DO228867	31	14	0	4	2385	2442	493	526	45	4	4827	1019	0.421066	0.995833	1	0
DO228520	13	25	7	2	3518	2827	947	976	38	9	6345	1923	0.781468	0.970168	1	0
DO228228	44	48	0	22	8814	7565	1862	1841	92	22	16379	3703	1.05771	0.829759	1	0
DO228895	0	5	0	0	167	178	63	61	5	0	345	124	0	1	1	0
DO228677	39	17	6	6	3308	3402	770	814	56	12	6710	1584	0.907738	0.906079	1	0
DO228784	19	11	0	19	1397	1384	315	300	30	19	2781	615	2.8639	0.00673984	0.0325624	12.3657
DO228195	0	0	0	0	26	32	6	6	0	0	58	12	NA	1	1	0
DO228348	25	57	23	10	2952	2937	788	772	82	33	5889	1560	1.51921	0.331105	1	0
DO228214	0	0	0	0	12	88	4	4	0	0	100	8	NA	1	1	0
DO228711	0	0	0	0	370	286	130	130	0	0	656	260	NA	1	1	0
DO228601	0	0	0	0	342	372	75	75	0	0	714	150	NA	1	1	0
DO228232	0	0	0	0	181	204	47	47	0	0	385	94	NA	1	1	0
DO228235	0	0	0	0	27	24	0	3	0	0	51	3	NA	1	1	0
DO228802	0	0	0	0	492	228	60	60	0	0	720	120	NA	1	1	0
DO228652	0	0	0	0	91	98	35	21	0	0	189	56	NA	1	1	0
Total	5142848	480200	133972	1724928	91233355	90898303	21297044	19714519	5623048	1858900	182131658	41011563	1.46813	0	0	592728

## Sheet: S8c
Tumor_Sample_Barcode	G_to_T	C_to_A	gCn_to_A	nGc_to_T	g	c	gcn	ngc	C_to_A_revcomp	gCn_to_A_revcomp	c_revcomp	gcn_revcomp	gCn_to_A_Enrich	gCn_to_A_Enrich_Fisher_Pval	BH_Corr_Pval	gCn_to_A_MutLoad
DO50940	1896	1968	378	348	131545	130743	25413	25507	3864	726	262288	50920	0.967809	1	1	0
DO231806	1414	1310	249	285	128323	127722	24641	24652	2724	534	256045	49293	1.01828	0.999988	1	0
DO44868	835	800	167	146	64839	64304	12550	12528	1635	313	129143	25078	0.985836	0.999935	1	0
DO50936	1542	1627	343	313	125776	126779	24624	24597	3169	656	252555	49221	1.06215	0.999892	1	0
DO50974	3301	3435	638	613	207825	206641	40051	40068	6736	1251	414466	80119	0.960746	1	1	0
DO228901	1925	1987	332	356	226448	227007	43578	43567	3912	688	453455	87145	0.915127	1	1	0
DO50970	2741	2803	439	484	5528901	5506703	1186466	1183814	5544	923	11035604	2370280	0.775131	1	1	0
DO50869	2631	2657	519	527	170510	170558	33191	33157	5288	1046	341068	66348	1.01684	1	1	0
DO44714	941	902	167	165	68755	68492	13094	13091	1843	332	137247	26185	0.944198	0.999998	1	0
DO44754	3242	3318	638	635	168539	169669	32657	32722	6560	1273	338208	65379	1.00385	1	1	0
DO50889	10223	9674	5037	5237	299754	300641	66580	66494	19897	10274	600395	133074	2.32968	0	0	5863.95
DO50931	1510	1496	278	279	132719	132398	25193	25184	3006	557	265117	50377	0.97515	1	1	0
DO44808	1521	1528	294	308	92742	92483	18246	18223	3049	602	185225	36469	1.0028	1	1	0
DO44828	2176	2131	318	327	217072	217576	41417	41442	4307	645	434648	82859	0.785566	1	1	0
DO22804	507	548	123	105	78885	79351	14963	14993	1055	228	158236	29956	1.14157	0.863066	1	0
DO50893	2991	2922	554	551	186942	186899	35818	35850	5913	1105	373841	71668	0.974801	1	1	0
DO228893	900	875	165	185	78075	78069	15113	15108	1775	350	156144	30221	1.01879	0.999703	1	0
DO50917	5537	5275	2709	2771	183386	183073	40235	40178	10812	5480	366459	80413	2.3098	3.87925e-245	4.90725e-243	3107.5
DO44792	2669	2843	517	504	173788	175338	33706	33768	5512	1021	349126	67474	0.958434	1	1	0
DO50894	3305	3216	1363	1404	145412	146689	29933	29926	6521	2767	292101	59859	2.07061	1.91985e-96	1.61908e-94	1430.68
DO44806	1274	1215	251	255	85670	84475	16655	16630	2489	506	170145	33285	1.03919	0.999907	1	0
DO44740	1607	1615	305	305	108901	108544	21216	21240	3222	610	217445	42456	0.969649	1	1	0
DO44832	4441	4618	988	907	311992	313047	60539	60698	9059	1895	625039	121237	1.07845	1	1	0
DO50846	21	28	14	7	1610	1560	368	380	49	21	3170	748	1.81627	0.135686	1	0
DO228906	1279	1344	280	260	103243	103578	20393	20418	2623	540	206821	40811	1.04331	0.999933	1	0
DO50871	5	10	4	1	679	652	161	168	15	5	1331	329	1.34853	0.57493	1	0
DO222354	1815	1834	349	356	176229	176065	32794	32784	3649	705	352294	65578	1.03792	0.999985	1	0
DO50843	6	9	3	4	667	663	154	155	15	7	1330	309	2.00863	0.238137	1	0
DO50966	9	30	4	3	1495	1406	333	335	39	7	2901	668	0.77948	0.929146	1	0
DO231795	1722	1681	340	325	134737	135725	26158	26242	3403	665	270462	52400	1.00864	1	1	0
DO228904	1381	1486	246	286	104092	104153	20284	20233	2867	532	208245	40517	0.953721	1	1	0
DO50879	2957	2950	555	568	198403	198613	38419	38417	5907	1123	397016	76836	0.982327	1	1	0
DO50847	26	24	7	9	2055	2010	531	533	50	16	4065	1064	1.22256	0.683804	1	0
DO222358	1435	1485	277	245	149813	149275	28110	28104	2920	522	299088	56214	0.951135	1	1	0
DO228898	1783	1771	357	392	111625	111872	21700	21695	3554	749	223497	43395	1.08542	0.999616	1	0
DO44798	1013	993	229	200	75600	76504	14758	14750	2006	429	152104	29508	1.10237	0.987915	1	0
DO228897	1396	1416	270	275	103242	103255	19987	20035	2812	545	206497	40022	0.999991	0.999999	1	0
DO228883	611	587	121	111	47976	48266	9245	9297	1198	232	96242	18542	1.00517	0.998594	1	0
DO44836	3	9	1	1	708	683	188	191	12	2	1391	379	0.611697	0.926909	1	0
DO44692	53	62	35	28	2562	2516	700	719	115	63	5078	1419	1.96044	0.0200343	1	0
DO50768	21	15	10	5	1035	1041	260	265	36	15	2076	525	1.64762	0.300151	1	0
DO50898	22	30	10	4	1935	1924	461	469	52	14	3859	930	1.11716	0.750491	1	0
DO44634	957	906	214	200	62070	61598	11959	11983	1863	414	123668	23942	1.14785	0.925496	1	0
DO50861	18	27	15	10	1644	1566	415	425	45	25	3210	840	2.12302	0.0519318	1	0
DO44788	6	12	1	2	893	875	194	192	18	3	1768	386	0.763385	0.867691	1	0
DO50909	22	29	10	9	1606	1583	428	421	51	19	3189	849	1.39936	0.507466	1	0
DO44744	1372	1378	306	308	95130	95204	18267	18269	2750	614	190334	36536	1.16314	0.919909	1	0
DO228887	2437	2332	448	423	141298	141514	27118	27086	4769	871	282812	54204	0.952922	1	1	0
DO50786	17	23	1	7	6356	6319	1662	1668	40	8	12675	3330	0.761261	0.958715	1	0
DO44864	1480	1501	272	282	119764	119995	23101	23171	2981	554	239759	46272	0.962952	1	1	0
DO44802	2120	1985	379	388	125755	125726	24569	24511	4105	767	251481	49080	0.957377	1	1	0
DO50746	9	11	3	2	808	811	214	217	20	5	1619	431	0.939095	0.834289	1	0
DO50858	10	9	3	3	1074	1072	258	267	19	6	2146	525	1.29083	0.598552	1	0
DO50765	2	2	1	0	305	333	75	78	4	1	638	153	1.04248	0.746866	1	0
DO22810	1810	1812	357	376	117376	117387	22801	22780	3622	733	234763	45581	1.04232	0.999994	1	0
DO50929	14	13	4	4	1478	1360	320	317	27	8	2838	637	1.32008	0.54331	1	0
DO50933	615	617	123	114	48169	48731	9411	9473	1232	237	96900	18884	0.987114	0.999561	1	0
DO50754	8	13	2	3	923	954	224	231	21	5	1877	455	0.982208	0.790901	1	0
DO50937	17	19	5	6	1333	1361	308	309	36	11	2694	617	1.33414	0.525116	1	0
DO50882	9	9	3	2	1063	1090	277	284	18	5	2153	561	1.06605	0.754069	1	0
DO50968	14	20	4	3	1424	1372	323	325	34	7	2796	648	0.888344	0.868114	1	0
DO44846	10	10	4	2	986	856	233	234	20	6	1842	467	1.1833	0.67795	1	0
DO50927	1595	1695	314	321	108253	109357	21085	21024	3290	635	217610	42109	0.997428	1	1	0
DO50928	19	26	9	10	1850	1967	465	468	45	19	3817	933	1.72736	0.203695	1	0
DO228894	1584	1648	308	299	112181	112302	21689	21783	3232	607	224483	43472	0.96982	1	1	0
DO228907	1599	1554	301	343	95083	95054	18826	18733	3153	644	190137	37559	1.03399	0.999994	1	0
DO50972	9	9	2	2	1067	1053	248	244	18	4	2120	492	0.957543	0.786051	1	0
DO50756	12	14	1	2	1150	1128	266	254	26	3	2278	520	0.505473	0.974993	1	0
DO50743	18	8	3	3	959	982	236	238	26	6	1941	474	0.944985	0.828006	1	0
DO50946	1448	1431	281	313	99709	99674	19157	19112	2879	594	199383	38269	1.07494	0.999225	1	0
DO50921	16	8	1	6	1202	1082	276	271	24	7	2284	547	1.21785	0.639369	1	0
DO50935	650	586	101	121	63039	62763	12052	12069	1236	222	125802	24121	0.936757	0.99996	1	0
DO44708	28	25	4	7	1640	1526	381	369	53	11	3166	750	0.876126	0.917596	1	0
DO50906	15	16	4	3	1400	1394	321	327	31	7	2794	648	0.973616	0.81037	1	0
DO50838	7	7	0	1	876	877	202	209	14	1	1753	411	0.304658	0.981644	1	0
DO50908	23	18	5	6	1777	1830	427	422	41	11	3607	849	1.13985	0.707765	1	0
DO222357	926	871	199	198	51674	51718	9909	9856	1797	397	103392	19765	1.15567	0.891641	1	0
DO50788	10	4	0	0	645	683	151	157	14	0	1328	308	0	1	1	0
DO50953	4	4	1	2	577	525	132	133	8	3	1102	265	1.55943	0.516525	1	0
DO50934	653	590	104	130	49448	49069	9725	9707	1243	234	98517	19432	0.954418	0.999941	1	0
DO50854	1	1	0	1	158	142	34	35	2	1	300	69	2.17391	0.546644	1	0
DO44800	990	1019	203	192	74231	73669	14195	14217	2009	395	147900	28412	1.02349	0.999786	1	0
DO50856	21	8	1	6	1396	1385	320	316	29	7	2781	636	1.05547	0.747328	1	0
DO44812	10	8	0	3	731	705	166	165	18	3	1436	331	0.723061	0.892749	1	0
DO50960	12	10	3	2	916	900	247	244	22	5	1816	491	0.840585	0.890641	1	0
DO44834	7	13	1	2	667	668	171	171	20	3	1335	342	0.585526	0.956192	1	0
DO50904	14	12	4	4	1105	1211	285	275	26	8	2316	560	1.27253	0.601462	1	0
DO50781	14	8	2	1	1127	1161	311	317	22	3	2288	628	0.496815	0.982164	1	0
DO222355	209	234	43	33	17453	17213	3389	3408	443	76	34666	6797	0.874976	0.998557	1	0
DO50749	17	11	6	3	1326	1277	310	310	28	9	2603	620	1.34948	0.535529	1	0
DO50932	10	4	2	2	683	691	178	186	14	4	1374	364	1.07849	0.742549	1	0
DO44664	33	37	8	9	1708	1639	418	425	70	17	3347	843	0.964226	0.910426	1	0
DO44696	7	14	4	3	962	961	237	240	21	7	1923	477	1.34382	0.56373	1	0
DO50849	27	19	3	10	1767	1701	415	408	46	13	3468	823	1.19087	0.668836	1	0
DO50890	4	13	2	2	1180	1230	313	309	17	4	2410	622	0.91167	0.829738	1	0
DO50950	5	4	2	0	973	934	233	237	9	2	1907	470	0.901655	0.795515	1	0
DO50961	1	1	0	0	205	207	53	56	2	0	412	109	0	1	1	0
DO50741	11	15	5	2	957	975	233	233	26	7	1932	466	1.11621	0.715178	1	0
DO50877	8	11	1	5	972	917	215	216	19	6	1889	431	1.38405	0.522416	1	0
DO50826	15	10	4	2	763	680	178	180	25	6	1443	358	0.967374	0.816257	1	0
DO50760	6	2	0	1	575	514	155	159	8	1	1089	314	0.433519	0.952938	1	0
DO44790	9	17	2	2	2106	2217	529	531	26	4	4323	1060	0.627431	0.957327	1	0
DO50853	43	53	30	19	1927	1968	512	529	96	49	3895	1041	1.90977	0.0390905	1	0
DO50758	10	13	3	2	994	959	256	249	23	5	1953	505	0.840723	0.884427	1	0
DO44700	14	23	10	4	1358	1325	329	333	37	14	2683	662	1.53352	0.376156	1	0
DO50875	14	10	3	5	1215	1161	276	277	24	8	2376	553	1.43219	0.47768	1	0
DO50828	17	20	5	2	2198	2091	505	521	37	7	4289	1026	0.79087	0.927745	1	0
DO50762	10	9	1	5	805	823	212	208	19	6	1628	420	1.22406	0.65636	1	0
DO44856	16	8	1	4	1100	1198	300	291	24	5	2298	591	0.810068	0.899682	1	0
DO44676	12	7	4	4	762	743	206	205	19	8	1505	411	1.54181	0.467159	1	0
DO50952	10	3	2	1	760	722	170	174	13	3	1482	344	0.994186	0.754553	1	0
DO44668	15	8	4	0	861	865	225	232	23	4	1726	457	0.656836	0.951525	1	0
DO50955	15	18	4	6	1763	1864	472	462	33	10	3627	934	1.17676	0.700862	1	0
DO50912	5	16	2	1	1113	1130	259	257	21	3	2243	516	0.620986	0.937667	1	0
DO44684	16	11	4	5	702	721	186	190	27	9	1423	376	1.26152	0.639379	1	0
DO50971	5	7	3	0	661	700	160	165	12	3	1361	325	1.04692	0.732466	1	0
DO50949	6	8	6	3	720	641	167	169	14	9	1361	336	2.60395	0.0930723	1	0
DO50886	26	27	6	8	1785	1945	453	453	53	14	3730	906	1.08751	0.781419	1	0
DO44672	24	16	2	5	1448	1431	346	348	40	7	2879	694	0.725973	0.955919	1	0
DO50823	2	4	1	1	522	559	157	160	6	2	1081	317	1.1367	0.731459	1	0
DO50913	14	23	4	4	1063	1110	270	271	37	8	2173	541	0.868462	0.901817	1	0
DO50821	7	6	4	2	689	663	168	174	13	6	1352	342	1.82456	0.346171	1	0
DO50880	10	11	3	1	978	1090	219	220	21	4	2068	439	0.897277	0.808329	1	0
DO50969	16	8	1	0	946	973	221	234	24	1	1919	455	0.175733	0.998806	1	0
DO50771	9	18	3	3	1018	967	263	258	27	6	1985	521	0.846662	0.897696	1	0
DO50864	6	9	3	1	997	938	235	228	15	4	1935	463	1.11447	0.700908	1	0
DO44652	7	14	3	1	964	996	242	248	21	4	1960	490	0.761905	0.903073	1	0
DO44674	9	17	3	3	998	971	243	243	26	6	1969	486	0.934948	0.836362	1	0
DO50738	12	16	7	0	747	728	187	188	28	7	1475	375	0.983333	0.821729	1	0
DO22830	12	8	1	4	1148	1122	263	260	20	5	2270	523	1.08509	0.715009	1	0
DO50954	20	20	6	7	1608	1621	401	400	40	13	3229	801	1.31014	0.571865	1	0
DO44794	7	9	2	1	631	658	156	163	16	3	1289	319	0.757641	0.883302	1	0
DO44854	14	15	3	1	1085	1120	289	283	29	4	2205	572	0.53171	0.984105	1	0
DO50868	10	3	0	4	847	778	217	210	13	4	1625	427	1.17096	0.690797	1	0
DO50919	13	15	4	2	1320	1276	306	314	28	6	2596	620	0.897235	0.854675	1	0
DO50888	4	5	3	1	505	535	141	143	9	4	1040	284	1.62754	0.494608	1	0
DO50911	18	14	3	3	1394	1448	383	383	32	6	2842	766	0.695659	0.96437	1	0
DO50951	8	13	4	2	890	891	219	213	21	6	1781	432	1.17791	0.669723	1	0
DO44660	15	20	5	2	1241	1186	290	297	35	7	2427	587	0.826917	0.91007	1	0
DO50942	8	2	1	5	235	198	73	69	10	6	433	142	1.82958	0.440112	1	0
DO44848	8	12	1	3	871	937	223	223	20	4	1808	446	0.810762	0.877115	1	0
DO44682	0	4	2	0	104	69	28	31	4	2	173	59	1.4661	0.66725	1	0
DO50881	7	6	1	1	463	485	112	115	13	2	948	227	0.642494	0.905084	1	0
DO44666	11	8	2	4	1045	1022	239	242	19	6	2067	481	1.35704	0.543773	1	0
DO50753	17	25	3	7	1533	1590	393	380	42	10	3123	773	0.961929	0.860865	1	0
DO50742	7	6	1	1	629	559	148	146	13	2	1188	294	0.621664	0.916101	1	0
DO50924	10	16	5	2	1046	1119	263	261	26	7	2165	524	1.11238	0.718902	1	0
DO50797	9	11	3	2	786	753	215	209	20	5	1539	424	0.907429	0.858117	1	0
DO50926	3	3	3	2	213	218	73	73	6	5	431	146	2.46005	0.30829	1	0
DO50764	5	5	2	1	628	693	164	162	10	3	1321	326	1.21564	0.658232	1	0
DO50930	8	11	3	3	1003	963	225	225	19	6	1966	450	1.37965	0.525824	1	0
DO50883	5	6	2	3	1018	1059	237	243	11	5	2077	480	1.96686	0.304631	1	0
DO44784	11	8	1	6	624	547	140	135	19	7	1171	275	1.5688	0.415534	1	0
DO50841	21	14	6	9	1137	1194	306	297	35	15	2331	603	1.65672	0.30338	1	0
DO50884	9	6	1	3	620	617	161	162	15	4	1237	323	1.02126	0.77103	1	0
DO50747	4	8	2	1	825	877	229	222	12	3	1702	451	0.943459	0.80183	1	0
DO44810	10	6	1	5	565	569	126	121	16	6	1134	247	1.72166	0.345641	1	0
DO44680	12	17	2	2	1100	1069	284	282	29	4	2169	566	0.528573	0.984821	1	0
DO50830	6	8	3	3	697	696	183	180	14	6	1393	363	1.64463	0.428115	1	0
DO22812	3	10	1	1	841	804	201	199	13	2	1645	400	0.632692	0.910525	1	0
DO50751	4	11	6	2	844	887	199	205	15	8	1731	404	2.28515	0.149542	1	0
DO50923	9	10	3	3	928	917	204	204	19	6	1845	408	1.42802	0.488754	1	0
DO50784	13	5	1	2	770	808	193	189	18	3	1578	382	0.688482	0.912949	1	0
DO50748	3	3	1	0	582	510	154	152	6	1	1092	306	0.594771	0.899802	1	0
DO50967	15	15	3	3	1098	1068	247	254	30	6	2166	501	0.864671	0.869691	1	0
DO50905	6	3	1	2	511	535	101	104	9	3	1046	205	1.70081	0.429847	1	0
DO50740	9	18	3	0	838	786	198	202	27	3	1624	400	0.451111	0.98775	1	0
DO44678	1	2	1	0	83	92	27	26	3	1	175	53	1.10063	0.765665	1	0
DO50782	7	8	1	4	748	765	184	186	15	5	1513	370	1.36306	0.564034	1	0
DO50957	17	14	3	5	1422	1396	328	332	31	8	2818	660	1.10186	0.723961	1	0
DO50867	9	4	0	1	763	734	191	188	13	1	1497	379	0.303836	0.983021	1	0
DO50836	4	7	4	0	666	665	161	158	11	4	1331	319	1.51724	0.502624	1	0
DO44670	7	16	6	1	1112	1105	293	297	23	7	2217	590	1.14363	0.722483	1	0
DO50899	15	26	4	4	1111	1151	282	282	41	8	2262	564	0.782564	0.944933	1	0
DO50910	5	10	2	1	751	790	209	206	15	3	1541	415	0.742651	0.899234	1	0
DO44796	7	4	0	0	469	432	104	109	11	0	901	213	0	1	1	0
DO50865	10	19	2	2	1120	1086	264	269	29	4	2206	533	0.570874	0.973185	1	0
DO50922	13	7	1	2	1056	1002	232	227	20	3	2058	459	0.672549	0.913674	1	0
DO50892	7	2	1	2	421	380	98	94	9	3	801	192	1.39062	0.57855	1	0
DO50891	11	8	3	4	824	737	205	199	19	7	1561	404	1.42353	0.527666	1	0
DO50795	9	16	2	2	984	1020	246	250	25	4	2004	496	0.646452	0.950924	1	0
DO50759	7	10	4	2	823	734	205	212	17	6	1557	417	1.31782	0.609248	1	0
DO50963	6	4	0	1	500	479	132	133	10	1	979	265	0.369434	0.968653	1	0
DO44706	6	12	1	0	591	616	141	141	18	1	1207	282	0.237786	0.993453	1	0
DO50744	10	6	0	0	816	858	208	209	16	0	1674	417	0	1	1	0
DO50915	15	16	8	3	1078	985	248	259	31	11	2063	507	1.44385	0.464494	1	0
DO50750	7	10	2	0	785	793	203	207	17	2	1578	410	0.452798	0.974386	1	0
DO50973	9	12	1	3	1230	1068	272	269	21	4	2298	541	0.809084	0.872444	1	0
DO50777	8	8	3	1	754	733	191	193	16	4	1487	384	0.968099	0.798498	1	0
DO50770	13	12	1	3	1038	911	235	239	25	4	1949	474	0.65789	0.945574	1	0
DO50962	17	11	3	1	1330	1303	325	330	28	4	2633	655	0.574264	0.973496	1	0
DO50790	10	14	4	3	696	572	167	161	24	7	1268	328	1.12754	0.725598	1	0
DO50737	7	9	3	3	880	879	227	222	16	6	1759	449	1.4691	0.507538	1	0
DO50763	3	1	0	1	296	284	78	76	4	1	580	154	0.941558	0.786759	1	0
DO44786	19	18	0	7	1233	1190	302	297	37	7	2423	599	0.765284	0.942113	1	0
DO50810	5	3	0	2	500	534	137	138	8	2	1034	275	0.94	0.790107	1	0
DO50948	3	1	0	1	284	307	84	82	4	1	591	166	0.89006	0.808044	1	0
DO44726	21	23	9	4	1508	1470	368	383	44	13	2978	751	1.17159	0.709527	1	0
DO50873	8	8	4	3	632	657	155	154	16	7	1289	309	1.82504	0.307291	1	0
DO50885	12	14	5	3	827	804	197	204	26	8	1631	401	1.25149	0.622605	1	0
DO50794	1	3	1	0	218	162	47	44	4	1	380	91	1.04396	0.746802	1	0
DO50964	12	9	5	2	859	824	203	200	21	7	1683	403	1.39206	0.521977	1	0
DO50914	0	3	3	0	325	269	75	76	3	3	594	151	3.93377	0.179143	1	0
DO50792	6	6	0	0	491	585	132	128	12	0	1076	260	0	1	1	0
DO50862	3	4	1	1	424	465	117	122	7	2	889	239	1.06276	0.743041	1	0
DO50835	2	2	0	2	397	388	98	98	4	2	785	196	2.00255	0.467193	1	0
DO50907	19	13	2	4	997	1075	249	252	32	6	2072	501	0.775449	0.923791	1	0
DO50739	15	6	2	4	732	689	176	172	21	6	1421	348	1.16667	0.679802	1	0
DO50874	15	15	9	4	1113	1119	312	308	30	13	2232	620	1.56	0.417816	1	0
DO44858	36	36	6	12	2285	2352	534	534	72	18	4637	1068	1.08544	0.786926	1	0
DO50736	7	17	4	0	1097	1122	295	290	24	4	2219	585	0.632194	0.95957	1	0
DO50902	14	19	5	4	1294	1278	317	318	33	9	2572	635	1.10465	0.741919	1	0
DO50976	7	7	0	1	857	854	210	206	14	1	1711	416	0.293784	0.984511	1	0
DO50812	9	6	3	5	807	816	191	191	15	8	1623	382	2.26597	0.155218	1	0
DO50938	9	8	2	3	790	679	175	174	17	5	1469	349	1.23799	0.62732	1	0
DO50755	6	9	0	0	796	864	209	206	15	0	1660	415	0	1	1	0
DO50745	1	1	0	0	119	119	41	38	2	0	238	79	0	1	1	0
DO44654	4	9	4	0	456	437	106	113	13	4	893	219	1.25465	0.631134	1	0
DO50866	1	5	0	0	307	340	76	77	6	0	647	153	0	1	1	0
DO50767	7	7	3	1	906	836	231	236	14	4	1742	467	1.06577	0.752066	1	0
DO44862	11	9	3	2	930	818	227	222	20	5	1748	449	0.973274	0.807443	1	0
DO22802	1	3	1	0	508	542	123	128	4	1	1050	251	1.04582	0.745306	1	0
DO50860	1	1	0	0	147	145	35	35	2	0	292	70	0	1	1	0
DO50947	5	6	5	2	318	333	87	91	11	7	651	178	2.32737	0.204392	1	0
DO50757	7	9	3	1	680	597	154	154	16	4	1277	308	1.03653	0.746929	1	0
DO50944	8	8	5	5	748	717	157	156	16	10	1465	313	2.92532	0.0374656	1	0
DO50920	1	1	1	0	283	282	74	77	2	1	565	151	1.87086	0.607903	1	0
DO50901	2	2	0	2	194	206	50	48	4	2	400	98	2.04082	0.45796	1	0
DO50897	7	11	1	3	901	976	240	235	18	4	1877	475	0.878129	0.844823	1	0
DO50766	6	4	2	5	296	265	70	64	10	7	561	134	2.9306	0.092894	1	0
DO50900	3	5	2	1	349	344	66	67	8	3	693	133	1.95395	0.359794	1	0
DO50916	6	8	5	3	370	351	106	104	14	8	721	210	1.9619	0.301878	1	0
DO50872	1	1	1	0	169	141	36	39	2	1	310	75	2.06667	0.567218	1	0
DO44698	3	2	2	2	156	133	40	41	5	4	289	81	2.85432	0.234635	1	0
DO50903	0	1	1	0	66	45	11	14	1	1	111	25	4.44	0.408818	1	0
DO50824	4	3	0	1	496	454	111	112	7	1	950	223	0.608584	0.882308	1	0
DO50775	6	3	0	1	276	245	75	74	9	1	521	149	0.388516	0.965037	1	0
DO50852	1	1	0	1	106	100	33	31	2	1	206	64	1.60938	0.675057	1	0
DO50779	4	0	0	2	173	184	48	46	4	2	357	94	1.89894	0.501069	1	0
DO50925	2	0	0	1	100	102	33	32	2	1	202	65	1.55385	0.690447	1	0
DO44694	0	1	0	0	19	39	12	12	1	0	58	24	0	1	1	0
DO50956	2	1	0	1	180	202	47	44	3	1	382	91	1.39927	0.665102	1	0
DO44780	3	4	1	2	182	193	64	64	7	3	375	128	1.25558	0.719993	1	0
DO50958	3	4	2	0	120	98	23	27	7	2	218	50	1.24571	0.651587	1	0
DO50895	2	0	0	0	119	123	46	46	2	0	242	92	0	1	1	0
DO50939	1	1	0	1	41	33	15	14	2	1	74	29	1.27586	0.778332	1	0
DO50761	0	1	0	0	12	17	4	4	1	0	29	8	0	1	1	0
DO50833	0	0	0	0	38	43	12	11	0	0	81	23	NA	1	1	0
DO44656	0	0	0	0	10	5	1	1	0	0	15	2	NA	1	1	0
DO50752	0	0	0	0	63	51	12	12	0	0	114	24	NA	1	1	0
DO50773	1	0	0	0	34	16	3	4	1	0	50	7	0	1	1	0
DO50769	0	0	0	0	34	23	9	8	0	0	57	17	NA	1	1	0
Total	96958	96612	24353	24627	11680487	11661744	2398913	2396654	193570	48980	23342231	4795567	1.23164	0.99999	1	0

## Sheet: S8d
Tumor_Sample_Barcode	G_to_T	C_to_A	gCn_to_A	nGc_to_T	g	c	gcn	ngc	C_to_A_revcomp	gCn_to_A_revcomp	c_revcomp	gcn_revcomp	gCn_to_A_Enrich	gCn_to_A_Enrich_Fisher_Pval	BH_Corr_Pval	gCn_to_A_MutLoad
DO48475	22	29	12	2	3519	4126	1041	1123	51	14	7645	2164	0.969791	0.913828	1	0
DO48593	70	80	11	23	9440	10171	2540	2427	150	34	19611	4967	0.894939	0.988619	1	0
DO49699	312	181	100	48	34983	35687	8908	8946	493	148	70670	17854	1.18827	0.905437	1	0
DO52184	250	215	87	56	29493	29386	7078	7163	465	143	58879	14241	1.27146	0.663932	1	0
DO48486	115	67	15	52	18559	19511	5193	5115	182	67	38070	10308	1.3596	0.547998	1	0
DO219575	184	30	15	23	11596	11599	2868	2783	214	38	23195	5651	0.728851	0.999878	1	0
DO48587	255	37	9	55	9239	9513	2269	2220	292	64	18752	4489	0.915577	0.997053	1	0
DO52217	177	167	63	74	11220	11177	2752	2759	344	137	22397	5511	1.61853	0.0302779	0.269547	0
DO219565	103	112	29	49	10550	11252	2802	2740	215	78	21802	5542	1.4272	0.340719	1	0
DO52276	63	50	11	23	5824	5508	1475	1431	113	34	11332	2906	1.17331	0.783293	1	0
DO44974	293	208	88	77	43003	44714	10273	10312	501	165	87717	20585	1.40339	0.226457	0.98401	0
DO22884	57	106	21	21	10644	10833	2396	2330	163	42	21477	4726	1.17096	0.72463	1	0
DO219525	128	102	21	11	19263	18583	4724	4732	230	32	37846	9456	0.556845	1	1	0
DO52222	113	90	37	43	12820	12967	3458	3346	203	80	25787	6804	1.49359	0.256906	1	0
DO219560	59	32	0	6	4317	4883	1244	1253	91	6	9200	2497	0.242929	1	1	0
DO44877	217	363	213	42	16307	18179	4091	4218	580	255	34486	8309	1.82476	1.64375e-05	0.000499974	115.256
DO52331	21	34	11	11	5502	6047	1339	1347	55	22	11549	2686	1.71988	0.166871	0.801421	0
DO52318	838	1051	251	154	132188	131818	30143	29856	1889	405	264006	59999	0.943393	1	1	0
DO52275	80	123	14	16	8560	8457	2303	2321	203	30	17017	4624	0.543864	1	1	0
DO49705	159	114	49	50	13361	13028	3231	3219	273	99	26389	6450	1.48366	0.18187	0.86211	0
DO52293	58	114	57	9	7400	7869	1863	1899	172	66	15269	3762	1.55743	0.153377	0.756522	0
DO44876	254	234	38	134	27520	26836	6750	6816	488	172	54356	13566	1.41223	0.270911	1	0
DO52266	151	94	13	33	16588	17338	4042	3982	245	46	33926	8024	0.793841	0.999587	1	0
DO22929	51	121	70	8	12968	13552	3672	3643	172	78	26520	7315	1.64409	0.115467	0.633456	0
DO52258	79	101	46	2	15181	15134	3358	3495	180	48	30315	6853	1.17963	0.735512	1	0
DO22974	214	196	67	24	14718	13421	3250	3326	410	91	28139	6576	0.949739	0.997861	1	0
DO52224	68	144	67	30	10945	11640	2705	2692	212	97	22585	5397	1.91471	0.00175304	0.0336768	46.3397
DO52187	301	294	66	122	17312	18225	4268	4302	595	188	35537	8570	1.31021	0.541248	1	0
DO52181	771	711	228	246	74778	73845	17959	18099	1482	474	148623	36058	1.3183	0.52037	1	0
DO219552	134	158	74	39	21645	21356	5188	5191	292	113	43001	10379	1.60331	0.0459102	0.380359	0
DO52283	95	42	0	1	8605	8985	2216	2249	137	1	17590	4465	0.0287557	1	1	0
DO44885	88	228	30	38	20462	20454	5405	5212	316	68	40916	10617	0.829303	0.999946	1	0
DO45025	353	417	123	54	32251	30839	7286	7496	770	177	63090	14782	0.981092	0.999801	1	0
DO52296	33	34	10	21	4907	5984	1336	1339	67	31	10891	2675	1.88378	0.0695597	0.456629	0
DO48496	70	118	0	20	6437	6039	1369	1403	188	20	12476	2772	0.4788	0.999999	1	0
DO52303	172	106	50	64	13986	14028	3214	3182	278	114	28014	6396	1.79608	0.00258499	0.0428874	50.5286
DO49657	399	454	154	161	121127	121236	30758	31233	853	315	242363	61991	1.44377	0.146152	0.738531	0
DO23048	250	573	358	132	18856	18690	4748	4901	823	490	37546	9649	2.31674	6.59151e-20	2.4059e-17	278.496
DO48532	241	264	56	88	26142	24934	6326	6430	505	144	51076	12756	1.14176	0.954536	1	0
DO44887	202	154	4	78	16791	17112	4410	4402	356	82	33903	8812	0.886191	0.999853	1	0
DO23043	197	274	89	48	16430	17037	3941	3914	471	137	33467	7855	1.23928	0.720325	1	0
DO44884	84	53	6	17	6626	5555	1512	1507	137	23	12181	3019	0.677372	0.99952	1	0
DO49709	383	257	62	130	21990	22522	5318	5195	640	192	44512	10513	1.2702	0.655299	1	0
DO44915	95	22	0	21	12037	10578	2588	2633	117	21	22615	5221	0.777457	0.99146	1	0
DO219563	134	138	53	9	24223	24163	6281	6292	272	62	48386	12573	0.87721	0.999427	1	0
DO52273	112	89	27	35	11161	10272	2835	2941	201	62	21433	5776	1.14459	0.903973	1	0
DO49717	36	56	33	17	9100	8564	2174	2167	92	50	17664	4341	2.21147	0.00308818	0.049008	27.3906
DO219507	72	89	10	0	15849	14877	3906	3927	161	10	30726	7833	0.243642	1	1	0
DO52207	152	64	16	50	13094	13168	3153	3138	216	66	26262	6291	1.27555	0.608156	1	0
DO52171	229	166	49	45	19443	20895	4177	4174	395	94	40338	8351	1.14949	0.804098	1	0
DO52332	74	99	9	8	12895	12965	2969	2926	173	17	25860	5895	0.43107	1	1	0
DO52261	104	113	57	29	13013	11027	2734	2869	217	86	24040	5603	1.70041	0.024161	0.232073	0
DO219553	182	178	70	79	11171	10968	2901	2909	360	149	22139	5810	1.57712	0.0700581	0.456629	0
DO219545	55	152	16	16	10486	9413	2673	2619	207	32	19899	5292	0.581288	1	1	0
DO219517	90	198	103	57	10572	11967	2686	2739	288	160	22539	5425	2.30814	3.16276e-08	1.92401e-06	90.6802
DO52189	225	184	86	168	16552	15955	3989	3896	409	254	32507	7885	2.56027	1.46865e-15	2.68029e-13	154.792
DO219573	62	73	19	20	12960	12274	3014	3004	135	39	25234	6018	1.21134	0.698705	1	0
DO219578	118	92	12	33	11313	12050	3176	3189	210	45	23363	6365	0.786545	0.999867	1	0
DO52317	67	40	7	2	8864	9541	2225	2287	107	9	18405	4512	0.343104	0.999999	1	0
DO52284	74	130	58	15	9182	9759	2166	2161	204	73	18941	4327	1.56642	0.0968181	0.579321	0
DO52243	106	48	27	14	10621	10373	2405	2428	154	41	20994	4833	1.15649	0.76962	1	0
DO52326	218	193	25	37	53866	52853	14145	14500	411	62	106719	28645	0.562008	1	1	0
DO52216	82	109	24	34	17755	17652	4490	4477	191	58	35407	8967	1.19905	0.789291	1	0
DO52205	200	199	31	92	38246	37365	8956	9041	399	123	75611	17997	1.29514	0.567743	1	0
DO219569	90	119	4	44	12732	12713	3027	2887	209	48	25445	5914	0.988135	0.96656	1	0
DO223918	70	61	26	9	8190	8013	2050	2026	131	35	16203	4076	1.06208	0.903995	1	0
DO49658	83	55	10	10	6362	6402	1495	1461	138	20	12764	2956	0.625797	0.999684	1	0
DO52231	29	116	42	19	9486	9648	2235	2267	145	61	19134	4502	1.78798	0.0269722	0.252433	0
DO52256	99	111	41	23	11775	10884	2847	2891	210	64	22659	5738	1.20349	0.791035	1	0
DO52285	12	46	6	0	4890	5329	1255	1241	58	6	10219	2496	0.423533	0.999402	1	0
DO22839	226	264	101	105	47008	46798	10899	11088	490	206	93806	21987	1.79364	0.000115332	0.00323816	91.1499
DO219535	77	37	0	14	8845	8122	2177	2204	114	14	16967	4381	0.475614	0.999991	1	0
DO52208	147	71	30	24	27268	26676	6505	6489	218	54	53944	12994	1.02834	0.95789	1	0
DO22956	141	77	20	37	15054	15241	3696	3675	218	57	30295	7371	1.07464	0.929557	1	0
DO44911	68	76	8	26	9850	10007	2353	2201	144	34	19857	4554	1.02953	0.90554	1	0
DO22932	132	140	19	28	13650	12907	3227	3301	272	47	26557	6528	0.702955	0.999993	1	0
DO52193	252	207	70	60	49988	51924	12419	12542	459	130	101912	24961	1.15636	0.922121	1	0
DO219543	125	105	41	35	15768	15361	3901	3911	230	76	31129	7812	1.31671	0.56343	1	0
DO48505	140	125	37	19	21210	21966	5156	5249	265	56	43176	10405	0.876885	0.998348	1	0
DO22857	660	781	242	130	52995	50690	12590	12682	1441	372	103685	25272	1.05914	0.99995	1	0
DO52308	157	159	90	21	11423	9472	2670	2770	316	111	20895	5440	1.34921	0.526169	1	0
DO44986	83	87	8	54	10574	11339	2999	2964	170	62	21913	5963	1.34023	0.590867	1	0
DO52202	93	138	5	19	9931	10639	2578	2466	231	24	20570	5044	0.4237	1	1	0
DO44994	219	328	10	44	18396	18227	4447	4520	547	54	36623	8967	0.403193	1	1	0
DO48552	90	22	0	0	5131	5447	1308	1178	112	0	10578	2486	0	1	1	0
DO52290	98	165	97	31	17669	17191	4029	4086	263	128	34860	8115	2.09071	1.45786e-05	0.000483745	66.7767
DO219571	159	165	54	38	15532	15227	3648	3645	324	92	30759	7293	1.19759	0.792364	1	0
DO23053	67	140	32	1	9477	9377	2107	2153	207	33	18854	4260	0.705566	0.999783	1	0
DO52334	88	105	21	19	9621	9734	2635	2656	193	40	19355	5291	0.758155	0.999893	1	0
DO219509	68	45	3	21	6271	6211	1663	1622	113	24	12482	3285	0.807015	0.994113	1	0
DO52200	129	86	61	21	9613	8814	2408	2474	215	82	18427	4882	1.43957	0.354019	1	0
DO219521	82	131	51	18	13054	12896	3145	3180	213	69	25950	6325	1.32907	0.508521	1	0
DO44889	93	57	23	32	9277	9032	2068	2228	150	55	18309	4296	1.56269	0.147706	0.738531	0
DO22845	87	155	53	15	11401	11865	2528	2648	242	68	23266	5176	1.26305	0.574475	1	0
DO52168	149	58	7	26	6599	5959	1569	1579	207	33	12558	3148	0.635959	0.999993	1	0
DO44946	74	132	40	15	13252	13883	3122	3148	206	55	27135	6270	1.15547	0.801291	1	0
DO45005	64	95	0	0	7486	7743	1695	1699	159	0	15229	3394	0	1	1	0
DO52294	155	105	16	34	17014	17311	4359	4382	260	50	34325	8741	0.755172	0.999969	1	0
DO22890	60	87	42	2	12495	13237	3249	3292	147	44	25732	6541	1.17751	0.797617	1	0
DO44978	92	166	4	3	23904	22818	6034	5917	258	7	46722	11951	0.106071	1	1	0
DO219583	105	40	20	19	6680	7011	1336	1369	145	39	13691	2705	1.36133	0.341406	1	0
DO44874	178	35	0	51	7777	7840	2020	1974	213	51	15617	3994	0.936225	0.992785	1	0
DO44923	124	95	20	30	12071	10594	2806	2747	219	50	22665	5553	0.931867	0.991231	1	0
DO52298	179	134	25	53	13417	13504	3296	3254	313	78	26921	6550	1.02424	0.982223	1	0
DO44966	437	237	45	41	33425	31330	7368	7541	674	86	64755	14909	0.554196	1	1	0
DO22835	174	98	27	63	11266	11511	2710	2758	272	90	22777	5468	1.37829	0.372523	1	0
DO223921	53	66	18	16	4475	5055	1243	1269	119	34	9530	2512	1.08394	0.895188	1	0
DO22896	178	342	67	12	21385	21765	5280	5255	520	79	43150	10535	0.622257	1	1	0
DO52304	224	187	45	26	25223	24475	5302	5300	411	71	49698	10602	0.809781	0.999904	1	0
DO44962	96	58	26	0	6389	6246	1443	1418	154	26	12635	2861	0.745607	0.997676	1	0
DO44883	255	140	32	25	21883	22021	5426	5217	395	57	43904	10643	0.595275	1	1	0
DO22911	200	189	80	56	18764	17453	4261	4280	389	136	36217	8541	1.48249	0.117322	0.633456	0
DO52182	350	382	201	177	17271	17430	4658	4676	732	378	34701	9334	1.9198	1.44128e-07	5.84519e-06	181.104
DO52291	63	99	0	26	9402	9749	2539	2526	162	26	19151	5065	0.606835	0.99999	1	0
DO23078	127	134	32	26	8722	9204	2119	2119	261	58	17926	4238	0.939961	0.991874	1	0
DO52211	201	70	36	62	21516	22229	5536	5436	271	98	43745	10972	1.44178	0.275086	1	0
DO52301	88	110	22	16	11319	11543	3162	3164	198	38	22862	6326	0.693591	0.999989	1	0
DO52232	158	163	51	50	21892	21550	5361	5284	321	101	43442	10645	1.28405	0.625286	1	0
DO52199	32	69	18	5	9491	9266	2095	2161	101	23	18757	4256	1.00362	0.888023	1	0
DO23023	269	343	136	36	21776	22151	5579	5535	612	172	43927	11114	1.11081	0.986679	1	0
DO52251	32	46	0	7	5816	5760	1279	1273	78	7	11576	2552	0.407081	0.999802	1	0
DO22938	498	630	342	162	21976	23869	5580	5598	1128	504	45845	11178	1.83252	2.91525e-09	2.66017e-07	228.969
DO219505	81	91	35	44	6980	6928	1889	1892	172	79	13908	3781	1.68949	0.0762957	0.480137	0
DO44927	142	157	3	16	12192	12856	3130	3072	299	19	25048	6202	0.25664	1	1	0
DO23038	110	189	20	43	10442	8945	2541	2424	299	63	19387	4965	0.822736	0.999912	1	0
DO22872	6	9	0	0	1740	1808	499	484	15	0	3548	983	0	1	1	0
DO52219	131	111	36	96	9465	10289	2730	2584	242	132	19754	5314	2.02765	0.000255552	0.00621843	66.8999
DO52214	75	21	6	33	4141	4565	1218	1221	96	39	8706	2439	1.45011	0.443861	1	0
DO44890	171	280	129	13	29293	27504	6379	6414	451	142	56797	12793	1.39786	0.218119	0.970895	0
DO52179	257	206	105	137	15033	15536	3779	3811	463	242	30569	7590	2.10511	1.63633e-08	1.19452e-06	127.041
DO223917	239	175	112	65	16095	16828	3947	4146	414	177	32923	8093	1.73925	0.00188031	0.0340277	75.2322
DO22905	185	56	22	29	12397	12436	2994	3006	241	51	24833	6000	0.875853	0.99758	1	0
DO52183	140	173	34	48	14487	13603	3980	3913	313	82	28090	7893	0.93235	0.999632	1	0
DO219547	17	3	3	13	1731	1807	521	548	20	16	3538	1069	2.64771	0.0511345	0.387775	0
DO52327	31	52	24	10	6336	6000	1409	1402	83	34	12336	2811	1.79769	0.0698385	0.456629	0
DO22863	204	317	49	9	13240	12859	3079	3269	521	58	26099	6348	0.457696	1	1	0
DO219519	63	102	44	38	9359	9086	2434	2409	165	82	18445	4843	1.89275	0.00959378	0.106113	0
DO22893	73	134	59	29	9471	9619	2373	2468	207	88	19090	4841	1.67642	0.0479357	0.380359	0
DO52314	205	134	2	44	16418	15417	3984	3994	339	46	31835	7978	0.541463	1	1	0
DO223914	46	21	17	11	7181	7074	1543	1566	67	28	14255	3109	1.91615	0.050303	0.387775	0
DO49659	275	170	49	47	18568	18350	3677	3576	445	96	36918	7253	1.09807	0.877826	1	0
DO52218	73	132	23	29	12696	13634	3318	3282	205	52	26330	6600	1.01194	0.97029	1	0
DO48555	84	60	28	21	5954	5938	1563	1612	144	49	11892	3175	1.27451	0.684606	1	0
DO52213	98	81	37	27	9055	10094	2327	2294	179	64	19149	4621	1.48162	0.23307	1	0
DO22920	333	218	72	26	28572	28029	6826	6798	551	98	56601	13624	0.738914	1	1	0
DO52262	296	216	53	102	28763	28655	6751	6748	512	155	57418	13499	1.28768	0.580358	1	0
DO223911	123	40	16	33	11064	10757	2588	2608	163	49	21821	5196	1.26245	0.620226	1	0
DO22914	403	248	103	115	23720	21440	5455	5450	651	218	45160	10905	1.38677	0.272732	1	0
DO219506	104	57	2	49	8088	7805	2074	2089	161	51	15893	4163	1.20933	0.78147	1	0
DO52241	188	93	10	81	22705	21790	5365	5325	281	91	44495	10690	1.34793	0.442052	1	0
DO52237	145	168	61	4	12799	11845	3206	3132	313	65	24644	6338	0.807473	0.999966	1	0
DO44873	104	150	36	0	15330	15594	3252	3272	254	36	30924	6524	0.671816	0.999953	1	0
DO52289	126	55	4	56	10294	10961	2797	2695	181	60	21255	5492	1.28293	0.654113	1	0
DO23018	263	156	24	27	26805	26691	6457	6333	419	51	53496	12790	0.509104	1	1	0
DO52299	98	47	7	5	9063	8681	2163	2187	145	12	17744	4350	0.337579	1	1	0
DO219580	4	18	4	4	3162	2715	741	761	22	8	5877	1502	1.42283	0.514453	1	0
DO52226	70	146	14	5	11966	11128	2552	2608	216	19	23094	5160	0.393685	1	1	0
DO52170	60	69	16	10	4879	4853	1145	1181	129	26	9732	2326	0.843288	0.987254	1	0
DO52312	36	34	0	6	5981	6206	1510	1571	70	6	12187	3081	0.339046	0.999975	1	0
DO22866	239	149	45	29	14999	15579	4031	4200	388	74	30578	8231	0.708527	1	1	0
DO52229	172	101	49	51	14715	13727	3407	3397	273	100	28442	6804	1.5312	0.108992	0.621594	0
DO52220	56	102	32	23	9070	9623	2373	2416	158	55	18693	4789	1.35875	0.499629	1	0
DO52302	99	160	81	8	10177	10920	2315	2417	259	89	21097	4732	1.53203	0.0932181	0.567077	0
DO52203	99	84	6	31	9389	10177	2455	2405	183	37	19566	4860	0.813985	0.998303	1	0
DO52235	39	69	0	3	6138	5498	1479	1460	108	3	11636	2939	0.109977	1	1	0
DO52247	134	91	27	44	13578	13429	3174	3164	225	71	27007	6338	1.34462	0.439575	1	0
DO52173	58	57	8	13	4470	5007	1120	1137	115	21	9477	2257	0.766762	0.993488	1	0
DO22966	53	77	7	36	9021	8754	2070	2058	130	43	17775	4128	1.42428	0.334245	1	0
DO44938	80	72	4	33	8395	9886	2284	2207	152	37	18281	4491	0.990866	0.955485	1	0
DO223923	155	181	46	47	14791	15474	3588	3557	336	93	30265	7145	1.17242	0.839457	1	0
DO49698	45	21	0	0	6741	6202	1487	1526	66	0	12943	3013	0	1	1	0
DO49712	96	192	36	25	16978	17095	4074	4083	288	61	34073	8157	0.884743	0.998522	1	0
DO22978	49	105	34	4	9823	9231	2478	2429	154	38	19054	4907	0.958149	0.977671	1	0
DO219577	73	46	16	42	10363	10329	2219	2162	119	58	20692	4381	2.30203	0.000240429	0.00621843	32.8048
DO49722	279	180	61	78	23380	25496	6096	6192	459	139	48876	12288	1.20453	0.867052	1	0
DO219539	164	253	83	45	15880	16547	4335	4336	417	128	32427	8671	1.14792	0.961499	1	0
DO223915	223	193	111	77	18398	19748	4783	4832	416	188	38146	9615	1.79293	0.000667087	0.0143228	83.1439
DO52286	91	84	20	44	10057	9590	2544	2513	175	64	19647	5057	1.42084	0.381575	1	0
DO49693	93	86	25	55	8482	7893	2136	2128	179	80	16375	4264	1.71633	0.0471876	0.380359	0
DO45013	108	63	0	18	10276	9124	2327	2305	171	18	19400	4632	0.440869	1	1	0
DO52330	21	61	38	4	6829	6819	1502	1523	82	42	13648	3025	2.31089	0.00195776	0.0340277	23.8252
DO44958	16	26	12	0	4929	4960	1167	1173	42	12	9889	2340	1.20745	0.649738	1	0
DO52210	146	122	32	43	19387	19620	4460	4277	268	75	39007	8737	1.24941	0.614025	1	0
DO22881	128	178	58	58	11160	11058	2922	3015	306	116	22218	5937	1.41865	0.380387	1	0
DO219551	75	83	22	12	8397	8148	2232	2262	158	34	16545	4494	0.792238	0.999148	1	0
DO52325	129	210	77	33	12290	13575	3351	3377	339	110	25865	6728	1.24744	0.78105	1	0
DO52260	67	79	45	19	6015	6066	1417	1454	146	64	12081	2871	1.84458	0.016369	0.165963	0
DO49697	56	55	26	0	6752	6653	1660	1766	111	26	13405	3426	0.916494	0.97145	1	0
DO48589	413	170	6	54	25557	25796	6138	5942	583	60	51353	12080	0.437504	1	1	0
DO52244	120	158	18	15	13113	13427	3304	3376	278	33	26540	6680	0.471622	1	1	0
DO52227	105	96	6	27	12336	13442	3153	3065	201	33	25778	6218	0.680638	0.999942	1	0
DO52239	179	150	70	88	11756	12197	3129	3011	329	158	23953	6140	1.8735	0.000524877	0.0119738	73.6657
DO44872	212	205	35	8	18241	18262	4548	4422	417	43	36503	8970	0.419632	1	1	0
DO23068	107	105	37	33	8269	7799	2034	2083	212	70	16068	4117	1.28867	0.642209	1	0
DO52307	100	46	2	18	6792	7230	1563	1526	146	20	14022	3089	0.621826	0.999656	1	0
DO22990	71	68	24	16	9316	10457	2557	2595	139	40	19773	5152	1.10444	0.88853	1	0
DO52272	98	109	40	38	10084	9472	2633	2647	207	78	19556	5280	1.39563	0.467299	1	0
DO52323	37	57	30	0	7554	7536	2080	2101	94	30	15090	4181	1.15187	0.834243	1	0
DO52328	99	31	22	24	11571	12196	2714	2757	130	46	23767	5471	1.53717	0.18618	0.871229	0
DO44888	341	468	87	120	63736	63126	15525	15528	809	207	126862	31053	1.04532	0.999111	1	0
DO22917	41	133	22	22	9481	9413	2366	2346	174	44	18894	4712	1.01396	0.957367	1	0
DO52319	67	60	4	16	6934	7005	1676	1643	127	20	13939	3319	0.661379	0.999229	1	0
DO48478	57	66	8	13	8339	9779	2151	2186	123	21	18118	4337	0.713239	0.997878	1	0
DO48558	116	98	32	52	11198	11358	2805	2667	214	84	22556	5472	1.61801	0.0681614	0.456629	0
DO22953	340	252	28	189	22352	22330	6004	6032	592	217	44682	12036	1.36078	0.542371	1	0
DO44878	33	54	12	14	4809	5111	1055	1103	87	26	9920	2158	1.37377	0.410266	1	0
DO22851	54	177	43	0	13347	12107	3066	3139	231	43	25454	6205	0.763608	0.999816	1	0
DO49716	110	110	5	41	8445	8823	2034	1929	220	46	17268	3963	0.911073	0.989687	1	0
DO22878	8	17	3	3	4897	4200	1047	1062	25	6	9097	2109	1.03522	0.757252	1	0
DO52295	100	44	15	11	6357	6672	1814	1771	144	26	13029	3585	0.656195	0.99994	1	0
DO219529	111	72	6	51	8599	9356	2287	2288	183	57	17955	4575	1.22241	0.751572	1	0
DO52271	97	83	32	29	12486	11510	2894	2965	180	61	23996	5859	1.38795	0.398184	1	0
DO52177	198	75	16	7	13357	13389	3026	3120	273	23	26746	6146	0.366633	1	1	0
DO52281	19	19	0	19	6272	6801	1643	1639	38	19	13073	3282	1.99162	0.103242	0.598149	0
DO44895	25	12	7	0	1392	1486	225	229	37	7	2878	454	1.19931	0.554829	1	0
DO44882	140	314	40	60	18326	18543	4521	4477	454	100	36869	8998	0.902526	0.999853	1	0
DO44892	18	6	2	5	3877	3758	918	914	24	7	7635	1832	1.21554	0.641326	1	0
DO219561	64	46	1	0	4344	4412	1007	1009	110	1	8756	2016	0.0394841	1	1	0
DO48528	53	43	24	16	8680	7928	2022	2008	96	40	16608	4030	1.71712	0.0996885	0.586876	0
DO48473	97	108	9	34	11404	12536	2872	2785	205	43	23940	5657	0.887672	0.993246	1	0
DO219533	57	114	27	10	9423	9878	2557	2561	171	37	19301	5118	0.815991	0.998784	1	0
DO219549	107	74	12	19	8586	8853	2058	2037	181	31	17439	4095	0.729375	0.999454	1	0
DO48602	141	76	22	25	7963	7612	1753	1739	217	47	15575	3492	0.966033	0.971132	1	0
DO52297	133	101	19	4	10277	9964	2767	2740	234	23	20241	5507	0.361267	1	1	0
DO52201	173	107	50	35	14969	13610	3551	3563	280	85	28579	7114	1.21953	0.776824	1	0
DO52267	189	137	22	59	14970	13657	3509	3439	326	81	28627	6948	1.02373	0.983767	1	0
DO44886	132	142	12	53	12962	11897	2955	2994	274	65	24859	5949	0.991294	0.984105	1	0
DO48483	211	159	58	80	14060	14939	3493	3516	370	138	28999	7009	1.54314	0.0668363	0.456629	0
DO22902	48	73	6	5	7308	7729	1645	1712	121	11	15037	3357	0.407209	0.999994	1	0
DO52175	203	159	39	88	17075	16600	4319	4237	362	127	33675	8556	1.3808	0.405232	1	0
DO52174	293	233	111	114	12935	12987	3379	3334	526	225	25922	6713	1.65177	0.0075417	0.0949214	0
DO49703	187	78	19	58	13469	12332	3400	3333	265	77	25801	6733	1.11346	0.942523	1	0
DO22941	164	146	34	17	12777	12856	2911	2890	310	51	25633	5801	0.726951	0.99998	1	0
DO52209	9	51	23	9	5658	5705	1488	1497	60	32	11363	2985	2.03024	0.0448561	0.380359	0
DO52249	100	64	12	14	6027	6440	1533	1526	164	26	12467	3059	0.646118	0.999915	1	0
DO52270	79	78	9	35	8363	8223	2037	2012	157	44	16586	4049	1.14801	0.818046	1	0
DO52264	117	93	12	30	11827	11544	3066	3062	210	42	23371	6128	0.762761	0.999877	1	0
DO219541	123	69	0	23	8676	9697	2324	2322	192	23	18373	4646	0.473726	1	1	0
DO23010	157	180	51	15	13301	12507	3031	3079	337	66	25808	6110	0.827232	0.999852	1	0
DO23014	46	86	48	24	13498	14237	3779	3838	132	72	27735	7617	1.98611	0.00893611	0.106113	0
DO23058	53	64	47	6	5481	5076	1146	1230	117	53	10557	2376	2.01272	0.00604648	0.0823266	0
DO52188	140	102	69	52	9254	9363	2506	2501	242	121	18617	5007	1.8591	0.00428686	0.0651961	0
DO52238	138	88	25	50	20377	18848	4714	4656	226	75	39225	9370	1.38924	0.359663	1	0
DO219557	114	201	70	23	17066	18259	4119	4163	315	93	35325	8282	1.25927	0.640024	1	0
DO22926	104	184	72	41	11618	12674	2866	2948	288	113	24292	5814	1.63936	0.0292802	0.267182	0
DO219582	82	101	32	13	7349	6744	1686	1639	183	45	14093	3325	1.04225	0.927399	1	0
DO52166	197	138	81	96	11972	11777	2959	2932	335	177	23749	5891	2.13003	6.73248e-07	2.45736e-05	93.9024
DO52212	51	22	0	0	4172	3465	860	846	73	0	7637	1706	0	1	1	0
DO52215	84	103	21	28	11275	11223	2692	2704	187	49	22498	5396	1.09251	0.892107	1	0
DO22860	73	85	2	11	10092	10595	2637	2685	158	13	20687	5322	0.319822	1	1	0
DO219579	26	28	1	0	8113	8341	2302	2333	54	1	16454	4635	0.0657397	1	1	0
DO52163	83	121	44	20	16008	14697	3699	3685	204	64	30705	7384	1.30457	0.549197	1	0
DO52248	172	98	44	60	12851	12724	2690	2721	270	104	25575	5411	1.82057	0.00148154	0.0300424	46.8751
DO52194	118	101	5	68	7484	8331	1885	1824	219	73	15815	3709	1.42132	0.288854	1	0
DO52245	39	177	54	15	13072	12677	3156	3108	216	69	25749	6264	1.31312	0.541221	1	0
DO52253	8	45	7	0	6323	6093	1543	1567	53	7	12416	3110	0.527283	0.996884	1	0
DO22836	559	172	36	149	29189	29048	7001	6716	731	185	58237	13717	1.07447	0.992903	1	0
DO48562	74	119	29	27	6876	6151	1542	1539	193	56	13027	3081	1.22683	0.688907	1	0
DO23002	86	133	8	40	11111	12140	2713	2726	219	48	23251	5439	0.936957	0.986304	1	0
DO49696	120	102	1	19	10023	10648	2475	2418	222	20	20671	4893	0.380595	1	1	0
DO23073	320	171	65	78	19658	18056	5203	5034	491	143	37714	10237	1.07296	0.996177	1	0
DO52336	69	61	47	18	7619	8769	2229	2322	130	65	16388	4551	1.80048	0.0520574	0.387775	0
DO45017	102	141	51	42	10019	10246	2567	2590	243	93	20265	5157	1.50392	0.192136	0.873335	0
DO219537	137	173	63	31	13326	13358	3326	3322	310	94	26684	6648	1.2171	0.792321	1	0
DO52196	226	198	48	37	28672	27101	6168	6205	424	85	55773	12373	0.903654	0.999072	1	0
DO44907	34	72	0	32	9494	10511	2096	2089	106	32	20005	4185	1.44307	0.28717	1	0
DO22837	88	169	57	10	11005	10112	2223	2197	257	67	21117	4420	1.24552	0.566255	1	0
DO22908	49	30	4	0	6230	6465	1643	1675	79	4	12695	3318	0.193727	1	1	0
DO52198	165	119	38	38	10902	10946	2902	2886	284	76	21848	5788	1.01013	0.991912	1	0
DO52320	83	93	21	20	11504	12364	2884	2902	176	41	23868	5786	0.960968	0.974522	1	0
DO49720	137	102	16	15	11406	11273	2555	2567	239	31	22679	5122	0.574312	0.999999	1	0
DO52288	76	115	54	9	13784	14313	3296	3357	191	63	28097	6653	1.393	0.360687	1	0
DO45009	115	80	2	41	13576	14074	3402	3292	195	43	27650	6694	0.910842	0.990454	1	0
DO52190	87	55	15	46	4970	4589	1086	1034	142	61	9559	2120	1.93695	0.00608991	0.0823266	0
DO219555	11	1	1	0	3160	2495	844	808	12	1	5655	1652	0.28526	0.988758	1	0
DO52305	41	80	25	0	5624	5640	1448	1482	121	25	11264	2930	0.794291	0.99575	1	0
DO52279	31	66	16	9	5114	5541	1221	1235	97	25	10655	2456	1.11813	0.778714	1	0
DO52263	46	45	12	2	6395	6418	1644	1547	91	14	12813	3191	0.617747	0.998774	1	0
DO52316	97	43	2	3	8002	7643	1882	1873	140	5	15645	3755	0.148802	1	1	0
DO52197	131	111	32	35	11785	10421	2768	2789	242	67	22206	5557	1.10634	0.923022	1	0
DO49715	97	169	23	33	10423	11820	2703	2707	266	56	22243	5410	0.865571	0.998846	1	0
DO52321	45	105	33	31	8778	8635	2136	2090	150	64	17413	4226	1.75806	0.0357597	0.310769	0
DO219559	38	25	0	22	3848	3617	806	795	63	22	7465	1601	1.62825	0.193809	0.873335	0
DO22986	34	42	0	20	7918	7459	1713	1750	76	20	15377	3463	1.16852	0.691578	1	0
DO22982	25	18	0	22	2682	2763	779	703	43	22	5445	1482	1.87977	0.14659	0.738531	0
DO22838	80	264	22	28	14662	14691	4139	4201	344	50	29353	8340	0.511562	1	1	0
DO219511	85	63	11	17	7908	7285	1827	1819	148	28	15193	3646	0.788357	0.996501	1	0
DO48559	131	102	21	23	11232	10762	2444	2410	233	44	21994	4854	0.85566	0.995712	1	0
DO44982	170	205	54	80	23172	23097	5420	5391	375	134	46269	10811	1.52932	0.0661007	0.456629	0
DO22994	121	107	2	0	10201	10586	2090	2188	228	2	20787	4278	0.0426232	1	1	0
DO44954	51	77	24	23	7219	6890	1839	1831	128	47	14109	3670	1.41162	0.428685	1	0
DO48518	49	27	20	0	4876	4317	945	993	76	20	9193	1938	1.2483	0.564209	1	0
DO44998	130	125	38	31	12744	12716	3124	3081	255	69	25460	6205	1.11026	0.912579	1	0
DO219515	65	98	57	7	8532	8998	2212	2197	163	64	17530	4409	1.56111	0.165232	0.801421	0
DO22970	187	179	49	48	18628	17825	4224	4259	366	97	36453	8483	1.13887	0.891694	1	0
DO49710	192	158	7	50	14244	14051	3639	3585	350	57	28295	7224	0.63788	1	1	0
DO52233	109	66	41	48	11494	11688	3087	3025	175	89	23182	6112	1.92894	0.00513795	0.0750141	0
DO44934	19	25	9	0	2335	2600	487	515	44	9	4935	1002	1.00742	0.775216	1	0
DO52278	19	61	9	11	6951	6845	1684	1601	80	20	13796	3285	1.04992	0.843945	1	0
DO22962	117	118	66	18	11280	10032	2599	2677	235	84	21312	5276	1.44388	0.277961	1	0
DO44879	21	54	33	4	5861	6262	1666	1742	75	37	12123	3408	1.75489	0.147606	0.738531	0
DO52329	124	88	12	64	8581	7392	1949	1932	212	76	15973	3881	1.47544	0.22496	0.98401	0
DO52192	43	36	9	6	4858	5039	1294	1325	79	15	9897	2619	0.717517	0.994362	1	0
DO52311	98	69	11	16	8154	8621	2153	2169	167	27	16775	4322	0.627516	0.999978	1	0
DO22944	77	119	1	45	9219	9181	2005	1936	196	46	18400	3941	1.09575	0.838243	1	0
DO223919	23	29	5	0	5433	4492	1307	1340	52	5	9925	2647	0.360532	0.999816	1	0
DO223912	165	102	34	44	12459	12767	2808	2830	267	78	25226	5638	1.30709	0.475615	1	0
DO45001	24	37	4	3	4107	3805	852	865	61	7	7912	1717	0.528791	0.995561	1	0
DO49707	44	78	15	12	11970	10469	2685	2644	122	27	22439	5329	0.931884	0.959424	1	0
DO219523	61	9	4	6	4259	4356	1116	1087	70	10	8615	2203	0.558654	0.998664	1	0
DO223924	121	71	20	69	8914	9019	2361	2284	192	89	17933	4645	1.7896	0.0184451	0.181959	0
DO49701	64	38	17	0	4947	5388	1241	1198	102	17	10335	2439	0.706232	0.995573	1	0
DO44990	39	40	7	14	6327	7839	1707	1670	79	21	14166	3377	1.11509	0.780466	1	0
DO52206	50	65	27	18	8845	9163	2166	2126	115	45	18008	4292	1.6418	0.121127	0.640742	0
DO219567	97	75	26	29	9145	8589	2225	2257	172	55	17734	4482	1.26523	0.665135	1	0
DO223913	50	30	6	0	4968	4957	1280	1272	80	6	9925	2552	0.291683	0.999998	1	0
DO44919	309	154	54	87	22557	19868	4982	5011	463	141	42425	9993	1.2929	0.563977	1	0
DO52254	17	40	7	0	4844	5019	1442	1421	57	7	9863	2863	0.423069	0.99986	1	0
DO52322	159	71	12	15	12158	11942	2986	2929	230	27	24100	5915	0.478298	1	1	0
DO44950	171	65	20	27	11673	11071	2730	2641	236	47	22744	5371	0.84333	0.998328	1	0
DO22887	4	27	0	0	6753	7099	1670	1687	31	0	13852	3357	0	1	1	0
DO49714	32	11	6	22	3029	3112	821	809	43	28	6141	1630	2.45325	0.0126193	0.131601	0
DO52268	57	67	0	16	7931	7386	1632	1662	124	16	15317	3294	0.599996	0.999323	1	0
DO52230	96	131	33	36	10074	10006	2566	2512	227	69	20080	5078	1.20197	0.800048	1	0
DO52300	86	124	36	28	9934	9932	2592	2679	210	64	19866	5271	1.14862	0.895881	1	0
DO22959	38	133	48	14	11110	9547	2440	2508	171	62	20657	4948	1.51368	0.192019	0.873335	0
DO219513	29	52	0	21	5243	5154	1227	1254	81	21	10397	2481	1.08646	0.811948	1	0
DO48592	74	105	4	11	8444	8192	2120	2009	179	15	16636	4129	0.337631	1	1	0
DO52333	56	33	8	2	6479	6028	1778	1776	89	10	12507	3554	0.395408	0.999997	1	0
DO22935	31	284	31	0	15696	16502	3604	3556	315	31	32198	7160	0.442555	1	1	0
DO44875	7	28	13	7	3450	3291	707	755	35	20	6741	1462	2.63475	0.00948535	0.106113	0
DO52234	37	122	44	31	6018	5818	1508	1460	159	75	11836	2968	1.88107	0.0104576	0.112266	0
DO223920	81	51	22	10	5222	5069	1327	1311	132	32	10291	2638	0.945712	0.972307	1	0
DO44881	65	51	17	28	8718	7699	1954	1922	116	45	16417	3876	1.6431	0.116893	0.633456	0
DO52169	104	98	20	22	9414	9208	2202	2207	202	42	18622	4409	0.878181	0.994036	1	0
DO52185	165	122	70	114	11978	12133	3167	3152	287	184	24111	6319	2.44626	1.13597e-09	1.38209e-07	108.783
DO49682	26	28	3	15	4851	4955	1191	1177	54	18	9806	2368	1.38035	0.478624	1	0
DO219531	59	66	35	9	7358	6677	1622	1745	125	44	14035	3367	1.46728	0.294916	1	0
DO219527	84	77	37	29	6577	7234	1688	1683	161	66	13811	3371	1.67952	0.0632233	0.456629	0
DO23028	216	173	61	102	16256	16744	4176	4078	389	163	33000	8254	1.67528	0.00952475	0.106113	0
DO49694	262	87	19	143	10815	10871	2395	2297	349	162	21686	4692	2.14541	1.20073e-07	5.84519e-06	86.4901
DO52186	75	60	7	5	6257	5690	1665	1677	135	12	11947	3342	0.31776	1	1	0
DO219581	15	57	22	9	7286	6393	1658	1698	72	31	13679	3356	1.75494	0.118014	0.633456	0
DO48492	66	37	2	22	6857	6176	1412	1475	103	24	13033	2887	1.05189	0.838072	1	0
DO52324	75	8	8	0	4939	4897	1083	1185	83	8	9836	2268	0.418011	0.999891	1	0
DO44930	18	36	15	0	6800	5845	1645	1579	54	15	12645	3224	1.08949	0.801387	1	0
DO22950	16	141	41	0	5386	6132	1305	1309	157	41	11518	2614	1.15068	0.770751	1	0
DO52309	56	99	55	11	6880	6949	1891	1945	155	66	13829	3836	1.53506	0.264107	1	0
DO22875	45	12	6	3	3860	3491	953	1023	57	9	7351	1976	0.587391	0.996807	1	0
DO52172	170	138	63	55	15529	14800	3609	3830	308	118	30329	7439	1.56198	0.0743906	0.476361	0
DO22854	354	253	165	113	26541	28198	6476	6494	607	278	54739	12970	1.93292	1.29712e-07	5.84519e-06	134.176
DO52292	8	25	0	8	2568	2856	669	694	33	8	5424	1363	0.964717	0.843477	1	0
DO52282	36	27	12	6	4676	3766	1143	1221	63	18	8442	2364	1.0203	0.9018	1	0
DO49718	78	33	22	21	7661	8186	2139	2247	111	43	15847	4386	1.39966	0.503839	1	0
DO44970	135	20	0	8	12222	13351	2943	2881	155	8	25573	5824	0.226631	1	1	0
DO48477	87	11	2	45	3181	2874	846	789	98	47	6055	1635	1.7761	0.0895102	0.553749	0
DO223916	15	1	1	13	2274	2112	579	497	16	14	4386	1076	3.56668	0.00707959	0.0922876	0
DO49695	88	39	0	24	7233	8002	1811	1791	127	24	15235	3602	0.799293	0.992228	1	0
DO48481	60	49	28	8	3605	3404	897	915	109	36	7009	1812	1.27754	0.641279	1	0
DO223922	25	45	0	19	1402	1462	375	363	70	19	2864	738	1.05335	0.857017	1	0
DO22998	30	99	0	19	4233	4253	1058	983	129	19	8486	2041	0.612384	0.999753	1	0
DO22869	0	0	0	0	206	270	51	49	0	0	476	100	NA	1	1	0
DO48599	38	24	0	4	3399	3400	1033	1089	62	4	6799	2122	0.206713	1	1	0
DO45021	7	0	0	0	355	241	90	109	7	0	596	199	0	1	1	0
Total	44524	42986	12529	12220	4694330	4677216	1144353	1145180	87510	24749	9371546	2289533	1.15762	1	1	0

## Sheet: S8e
Tumor_Sample_Barcode	G_to_T	C_to_A	gCn_to_A	nGc_to_T	g	c	gcn	ngc	C_to_A_revcomp	gCn_to_A_revcomp	c_revcomp	gcn_revcomp	gCn_to_A_Enrich	gCn_to_A_Enrich_Fisher_Pval	BH_Corr_Pval	gCn_to_A_MutLoad
DO27421	1373	1282	429	312	39542	42294	10317	10421	2655	741	81836	20738	1.10136	0.999999	1	0
DO26473	110	137	17	38	11029	11656	2669	2559	247	55	22685	5228	0.966204	0.981982	1	0
DO26462	279	237	76	74	21082	20650	5113	5157	516	150	41732	10270	1.18125	0.901754	1	0
DO50095	880	942	147	175	38158	38616	9077	9050	1822	322	76774	18127	0.748507	1	1	0
DO45540	292	328	104	99	22290	21692	5415	5333	620	203	43982	10748	1.33984	0.453477	1	0
DO52024	19	44	3	0	8128	8202	1831	1863	63	3	16330	3694	0.210509	0.999991	1	0
DO26444	524	482	74	69	280752	284096	61662	61838	1006	143	564848	123500	0.650134	1	1	0
DO219177	1168	1057	218	267	56805	56457	13529	13476	2225	485	113262	27005	0.914222	1	1	0
DO26479	1321	1244	248	224	58575	58270	14140	14036	2565	472	116845	28176	0.763107	1	1	0
DO27652	1792	1792	99	63	58309	61083	14578	14598	3584	162	119392	29176	0.184968	1	1	0
DO26516	358	485	80	77	28946	29069	6750	6607	843	157	58015	13357	0.808916	1	1	0
DO26590	1318	1543	359	188	72147	72815	17135	17193	2861	547	144962	34328	0.807375	1	1	0
DO26930	207	204	52	71	21159	20631	5288	5179	411	123	41790	10467	1.19485	0.868569	1	0
DO219195	340	334	99	156	22960	23365	5461	5426	674	255	46325	10887	1.60986	0.00319627	0.219598	0
DO45537	234	285	34	56	18381	19529	4393	4398	519	90	37910	8791	0.747809	1	1	0
DO26464	371	356	45	96	23355	23709	5977	5859	727	141	47064	11836	0.771203	1	1	0
DO26949	640	568	150	171	36258	37180	9204	9226	1208	321	73438	18430	1.05885	0.999916	1	0
DO27468	634	604	143	157	93442	94250	21774	21900	1238	300	187692	43674	1.04141	0.999826	1	0
DO27074	156	167	8	43	30448	30635	7822	7737	323	51	61083	15559	0.619878	1	1	0
DO45454	420	253	64	95	76729	78577	18941	18770	673	159	155306	37711	0.972976	0.999841	1	0
DO26436	317	204	35	90	24248	23657	5740	5681	521	125	47905	11421	1.00635	0.99716	1	0
DO26731	438	276	48	119	30098	29899	6641	6558	714	167	59997	13199	1.06318	0.987415	1	0
DO52018	258	514	132	65	27440	27464	6442	6590	772	197	54904	13032	1.07508	0.994574	1	0
DO27445	389	451	107	72	27503	27711	6682	6712	840	179	55214	13394	0.878441	1	1	0
DO26834	397	376	76	125	28777	28777	6585	6540	773	201	57554	13125	1.14023	0.950605	1	0
DO45450	651	446	73	168	26957	27507	6780	6865	1097	241	54464	13645	0.876893	1	1	0
DO27461	243	288	21	51	32967	31672	7948	7989	531	72	64639	15937	0.549954	1	1	0
DO219201	401	594	165	101	28099	27963	6498	6553	995	266	56062	13051	1.14837	0.968952	1	0
DO219161	365	448	75	112	34300	37315	9039	8957	813	187	71615	17996	0.915333	0.999999	1	0
DO26423	2363	1890	64	133	62318	63419	14591	14414	4253	197	125737	29005	0.200799	1	1	0
DO49085	517	505	124	160	34857	34317	8755	8586	1022	284	69174	17341	1.1085	0.997576	1	0
DO26713	395	375	82	62	25212	25558	6051	6107	770	144	50770	12158	0.780938	1	1	0
DO219139	664	598	114	176	32863	32962	8342	8182	1262	290	65825	16524	0.915407	1	1	0
DO27588	561	580	79	183	45627	46066	10962	10988	1141	262	91693	21950	0.959218	0.999999	1	0
DO26438	564	629	18	62	30075	28480	6507	6526	1193	80	58555	13033	0.301279	1	1	0
DO26488	530	736	180	102	40569	41756	10034	10258	1266	282	82325	20292	0.903696	1	1	0
DO26599	1011	858	161	166	50199	51889	12655	12783	1869	327	102088	25438	0.70215	1	1	0
DO27025	1725	1116	77	90	60391	57861	13592	13434	2841	167	118252	27026	0.257201	1	1	0
DO27192	1839	1530	329	287	74070	75835	17402	17676	3369	616	149905	35078	0.781378	1	1	0
DO27628	510	689	95	128	34250	35961	8168	8051	1199	223	70211	16219	0.805131	1	1	0
DO26769	2489	1858	403	685	120523	118483	29550	29160	4347	1088	239006	58710	1.01891	1	1	0
DO26540	1200	1048	270	251	59043	59140	14200	14424	2248	521	118183	28624	0.956899	1	1	0
DO26941	542	392	66	166	28549	27732	6788	6779	934	232	56281	13567	1.03043	0.999698	1	0
DO219191	481	446	162	107	22688	23211	4933	4990	927	269	45899	9923	1.34225	0.244753	1	0
DO27046	1534	1225	174	362	82741	85272	19896	19476	2759	536	168013	39372	0.829027	1	1	0
DO219207	311	484	102	43	26118	25925	5851	5864	795	145	52043	11715	0.810253	1	1	0
DO26526	429	541	73	82	58874	59567	14208	14192	970	155	118441	28400	0.666413	1	1	0
DO219183	64	169	52	19	10061	10974	2451	2472	233	71	21035	4923	1.30201	0.530435	1	0
DO219219	1573	1654	232	278	78490	79817	19394	19266	3227	510	158307	38660	0.647157	1	1	0
DO26425	382	514	74	80	33137	32876	7899	7824	896	154	66013	15723	0.721617	1	1	0
DO26447	61	160	23	18	18203	19391	4230	4285	221	41	37594	8515	0.819078	0.998022	1	0
DO26734	345	259	71	40	32693	33646	7687	7689	604	111	66339	15376	0.792888	1	1	0
DO26707	183	241	22	8	19674	20915	4777	4704	424	30	40589	9481	0.302907	1	1	0
DO26758	845	894	107	73	36141	35145	8228	8217	1739	180	71286	16445	0.448687	1	1	0
DO26584	309	419	133	65	21664	23353	5094	5120	728	198	45017	10214	1.19871	0.836399	1	0
DO27326	898	827	123	195	70893	71017	17287	17296	1725	318	141910	34583	0.756464	1	1	0
DO27437	393	413	47	83	36988	35880	9086	9127	806	130	72868	18213	0.645303	1	1	0
DO26484	218	196	31	32	16410	15473	3730	3779	414	63	31883	7509	0.646126	1	1	0
DO219141	159	91	38	43	10229	10147	2150	2191	250	81	20376	4341	1.52081	0.093685	1	0
DO219185	325	382	36	53	20542	21233	5240	5109	707	89	41775	10349	0.508146	1	1	0
DO26683	105	173	92	20	14611	12987	3307	3393	278	112	27598	6700	1.6595	0.0259401	0.840458	0
DO219127	611	480	96	100	26462	26822	5925	5962	1091	196	53284	11887	0.805297	1	1	0
DO26420	273	261	73	84	28720	29187	6944	7108	534	157	57907	14052	1.21158	0.838185	1	0
DO27572	315	450	97	132	24140	23120	5319	5311	765	229	47260	10630	1.33087	0.353798	1	0
DO26442	98	114	15	10	15172	16257	3892	3896	212	25	31429	7788	0.475892	1	1	0
DO45434	292	495	130	126	20861	21055	5324	5276	787	256	41916	10600	1.28629	0.718544	1	0
DO27540	182	93	16	46	13455	13198	3171	3154	275	62	26653	6325	0.950046	0.992045	1	0
DO26755	491	550	135	120	32090	30453	7393	7466	1041	255	62543	14859	1.03105	0.999786	1	0
DO52020	591	737	144	155	32214	31910	7617	7688	1328	299	64124	15305	0.943323	1	1	0
DO27128	1703	1667	205	367	79597	80315	19239	18900	3370	572	159912	38139	0.711669	1	1	0
DO219129	484	431	113	96	33297	32284	8067	8133	915	209	65581	16200	0.924673	0.999999	1	0
DO45446	429	435	116	75	30821	30015	7596	7703	864	191	60836	15299	0.879057	1	1	0
DO26467	802	881	129	164	64295	66756	15601	15477	1683	293	131051	31078	0.734126	1	1	0
DO26475	430	303	89	14	45751	44841	11566	11513	733	103	90592	23079	0.551577	1	1	0
DO219146	150	185	44	3	19009	18971	4337	4398	335	47	37980	8735	0.610021	1	1	0
DO26477	1009	819	226	269	51001	50482	11931	11890	1828	495	101483	23821	1.15362	0.993473	1	0
DO27011	230	194	25	42	14534	14769	3594	3553	424	67	29303	7147	0.647884	1	1	0
DO27005	895	938	161	100	41153	41323	9371	9520	1833	261	82476	18891	0.621657	1	1	0
DO26993	797	681	134	157	51291	51123	12790	12887	1478	291	102414	25677	0.785296	1	1	0
DO52019	125	138	26	29	8687	8055	1805	1792	263	55	16742	3597	0.973361	0.971871	1	0
DO26790	2585	2468	487	610	103775	102837	25791	25580	5053	1097	206612	51371	0.873162	1	1	0
DO26862	462	504	130	71	25400	24523	5730	5775	966	201	49923	11505	0.902886	0.999999	1	0
DO45461	656	714	128	130	36366	37847	8596	8642	1370	258	74213	17238	0.81076	1	1	0
DO50094	687	577	68	82	49999	50584	12090	11975	1264	150	100583	24065	0.496001	1	1	0
DO26870	402	303	15	32	26824	24724	6053	5979	705	47	51548	12032	0.285616	1	1	0
DO45490	633	554	158	161	31423	30452	7456	7473	1187	319	61875	14929	1.11384	0.996596	1	0
DO26512	841	757	248	228	49149	51964	11612	11518	1598	476	101113	23130	1.30215	0.476432	1	0
DO52023	199	57	33	63	12946	11518	2999	2994	256	96	24464	5993	1.53079	0.127887	1	0
DO219157	159	181	60	27	14881	14636	3763	3779	340	87	29517	7542	1.00144	0.994547	1	0
DO26575	166	151	66	29	12841	13037	2954	2954	317	95	25878	5908	1.31267	0.475835	1	0
DO26518	4788	5610	268	222	130593	126975	30823	30921	10398	490	257568	61744	0.196582	1	1	0
DO26665	201	241	45	26	19160	18857	5062	5021	442	71	38017	10083	0.605653	1	1	0
DO219174	650	585	172	111	46847	47343	11445	11443	1235	283	94190	22888	0.94301	1	1	0
DO45491	572	604	113	43	27330	27518	6777	6855	1176	156	54848	13632	0.533726	1	1	0
DO50096	207	265	27	45	14337	15309	3777	3729	472	72	29646	7506	0.602488	1	1	0
DO26842	1064	1184	252	248	66096	68215	15874	16000	2248	500	134311	31874	0.937235	1	1	0
DO26421	148	88	21	24	11399	11183	2790	2750	236	45	22582	5540	0.777236	0.999786	1	0
DO26641	373	314	99	96	29137	28839	7007	7157	687	195	57976	14164	1.16182	0.949982	1	0
DO26486	153	192	40	21	9238	10446	2166	2149	345	61	19684	4315	0.806572	0.999793	1	0
DO219144	773	815	146	146	37583	37995	8853	9034	1588	292	75578	17887	0.776945	1	1	0
DO45453	240	317	71	25	15942	15536	3475	3530	557	96	31478	7005	0.774489	0.999999	1	0
DO26846	396	348	47	61	169497	168539	37539	37603	744	108	338036	75142	0.653027	1	1	0
DO26644	114	173	31	42	19068	19412	4914	4885	287	73	38480	9799	0.998836	0.990838	1	0
DO26502	580	636	102	171	79527	83500	20321	20202	1216	273	163027	40523	0.903206	1	1	0
DO26934	535	368	161	89	42082	41614	10867	10824	903	250	83696	21691	1.06826	0.999599	1	0
DO27349	448	438	76	111	31485	32226	7710	7674	886	187	63711	15384	0.874084	1	1	0
DO45526	400	374	56	108	53194	54118	13167	13018	774	164	107312	26185	0.868358	1	1	0
DO27373	196	133	20	22	25526	26097	6455	6518	329	42	51623	12973	0.507991	1	1	0
DO45482	146	180	12	38	190834	194428	44685	44802	326	50	385262	89487	0.660311	1	1	0
DO26548	210	134	15	42	10988	11432	2686	2632	344	57	22420	5318	0.69856	0.999999	1	0
DO27067	991	930	142	277	53020	52817	13311	13054	1921	419	105837	26365	0.875581	1	1	0
DO26798	779	756	215	196	48508	48937	11913	11878	1535	411	97445	23791	1.09668	0.999697	1	0
DO45494	221	201	77	104	16386	16950	4170	4105	422	181	33336	8275	1.72787	0.0023661	0.201092	0
DO27636	737	853	273	261	43964	46914	10940	10770	1590	534	90878	21710	1.40586	0.0953542	1	0
DO26458	262	330	114	69	22690	22315	5386	5517	592	183	45005	10903	1.27598	0.667024	1	0
DO26433	808	979	286	149	46476	46720	10940	11298	1787	435	93196	22238	1.02016	0.999999	1	0
DO219136	311	468	105	65	26789	26432	6715	6839	779	170	53221	13554	0.856894	1	1	0
DO219153	614	445	125	122	120235	122343	30746	30661	1059	247	242578	61407	0.921371	1	1	0
DO26470	220	209	39	56	14154	16174	3744	3729	429	95	30328	7473	0.898701	0.999838	1	0
DO45498	99	95	11	15	24729	24885	5875	5824	194	26	49614	11699	0.568365	0.999997	1	0
DO45429	249	327	69	57	20290	20907	4863	4901	576	126	41197	9764	0.922966	0.999896	1	0
DO26662	617	456	123	137	27684	27854	7291	7100	1073	260	55538	14391	0.935132	1	1	0
DO26536	483	399	72	153	52013	53004	12011	11932	882	225	105017	23943	1.11891	0.977715	1	0
DO219215	28	24	4	0	8451	8463	1894	1938	52	4	16914	3832	0.339529	0.999516	1	0
DO26546	79	138	29	12	19940	19451	5051	5004	217	41	39391	10055	0.740183	0.999924	1	0
DO45452	222	241	57	12	22989	23231	5749	5804	463	69	46220	11553	0.596216	1	1	0
DO26629	723	502	34	75	30108	31062	7038	7095	1225	109	61170	14133	0.385119	1	1	0
DO26520	693	790	88	127	107110	106315	24932	24843	1483	215	213425	49775	0.621629	1	1	0
DO219209	409	409	68	73	26641	27124	6133	6095	818	141	53765	12228	0.757897	1	1	0
DO27413	880	1140	252	118	56908	54887	12929	12895	2020	370	111795	25824	0.792956	1	1	0
DO45471	1771	1784	588	360	106445	102849	25718	25786	3555	948	209294	51504	1.08364	1	1	0
DO26922	276	236	72	139	20713	20940	4793	4792	512	211	41653	9585	1.79088	8.34977e-05	0.0405799	93.1809
DO26463	1090	1001	151	239	65870	69687	16468	16574	2091	390	135557	33042	0.765185	1	1	0
DO26434	374	223	6	26	37210	35893	8870	8897	597	32	73103	17767	0.220545	1	1	0
DO26659	192	354	58	50	19469	18438	4446	4474	546	108	37907	8920	0.840593	0.999995	1	0
DO26626	500	470	121	51	33845	33504	8011	8190	970	172	67349	16201	0.737133	1	1	0
DO27381	378	354	44	65	37171	37599	8900	8861	732	109	74770	17761	0.626867	1	1	0
DO26602	1962	1823	374	305	71036	71736	17588	17612	3785	679	142772	35200	0.727619	1	1	0
DO27747	940	867	75	214	64408	64182	15209	14989	1807	289	128590	30198	0.681034	1	1	0
DO26469	1829	1965	235	388	198970	195924	47011	46706	3794	623	394894	93717	0.691915	1	1	0
DO26766	146	114	18	25	11642	11762	2967	2893	260	43	23404	5860	0.660522	0.999998	1	0
DO26701	489	513	135	66	34677	34157	8042	8060	1002	201	68834	16102	0.857534	1	1	0
DO45532	197	259	105	38	14734	15628	3526	3776	456	143	30362	7302	1.30395	0.555899	1	0
DO45476	589	549	162	103	28998	28671	6604	6716	1138	265	57669	13320	1.00819	0.999931	1	0
DO26455	150	394	84	44	32969	33218	7608	7528	544	128	66187	15136	1.0289	0.992591	1	0
DO26563	517	346	100	85	28581	29741	7106	7048	863	185	58322	14154	0.883312	1	1	0
DO26542	489	512	68	153	27148	26663	6772	6623	1001	221	53811	13395	0.886924	1	1	0
DO45549	342	420	109	153	24293	24602	6412	6332	762	262	48895	12744	1.31918	0.646605	1	0
DO26593	281	295	70	48	36301	37935	8179	8154	576	118	74236	16333	0.931125	0.99952	1	0
DO45438	500	372	83	94	23545	23438	5888	5848	872	177	46983	11736	0.812601	1	1	0
DO27612	652	570	83	24	32595	31867	7748	7842	1222	107	64462	15590	0.362051	1	1	0
DO26680	404	561	150	113	27036	27023	6106	6196	965	263	54059	12302	1.19762	0.873712	1	0
DO26581	217	254	87	76	18568	18585	4396	4400	471	163	37153	8796	1.46176	0.126089	1	0
DO26430	2357	1906	120	87	54657	54331	12888	12897	4263	207	108988	25785	0.205242	1	1	0
DO52025	547	668	157	81	46511	48407	11261	11290	1215	238	94918	22551	0.824486	1	1	0
DO45488	259	188	34	73	17658	17752	3939	3876	447	107	35410	7815	1.08461	0.947459	1	0
DO26668	272	211	74	64	17204	16511	4136	4145	483	138	33715	8281	1.16325	0.918891	1	0
DO45513	388	334	94	102	30048	30344	7239	7273	722	196	60392	14512	1.12972	0.974076	1	0
DO45431	281	338	61	88	19459	20123	4639	4661	619	149	39582	9300	1.0245	0.996998	1	0
DO26743	2601	2248	36	99	72416	69662	16343	16343	4849	135	142078	32686	0.121017	1	1	0
DO45485	492	513	147	126	32234	32313	8108	7940	1005	273	64547	16048	1.09258	0.998387	1	0
DO219184	603	393	85	204	34845	36084	8459	8274	996	289	70929	16733	1.22995	0.830003	1	0
DO26671	234	247	67	43	18251	17408	4063	4127	481	110	35659	8190	0.99571	0.995357	1	0
DO26623	94	44	2	11	12384	12575	3166	3196	138	13	24959	6362	0.369571	1	1	0
DO27295	347	220	24	110	22116	22999	5179	5265	567	134	45115	10444	1.02088	0.995454	1	0
DO45465	396	488	112	73	25529	24818	6150	6275	884	185	50347	12425	0.848002	1	1	0
DO27247	118	233	67	24	12621	11867	2695	2706	351	91	24488	5401	1.17548	0.785772	1	0
DO26981	299	525	106	94	21383	20837	5126	5134	824	200	42220	10260	0.998789	0.999863	1	0
DO27240	155	113	42	14	18938	18796	4162	4105	268	56	37734	8267	0.953758	0.982967	1	0
DO219225	140	110	24	10	8018	8665	1984	1991	250	34	16683	3975	0.570789	1	1	0
DO26522	339	334	72	74	30841	29623	6934	6996	673	146	60464	13930	0.941637	0.999875	1	0
DO26445	3739	2655	163	121	116310	118918	27801	27583	6394	284	235228	55384	0.188647	1	1	0
DO49083	323	243	46	44	20346	22055	4768	4702	566	90	42401	9470	0.711954	1	1	0
DO26782	367	377	101	118	19441	20052	4632	4666	744	219	39493	9298	1.25026	0.73044	1	0
DO52026	219	165	40	69	13484	13861	3143	3139	384	109	27345	6282	1.23559	0.691046	1	0
DO26752	552	502	127	174	34117	34001	7973	7884	1054	301	68118	15857	1.22678	0.829083	1	0
DO27120	963	1039	129	248	71473	73680	17763	17856	2002	377	145153	35619	0.7674	1	1	0
DO26822	1743	1670	332	294	83848	85835	20419	20418	3413	626	169683	40837	0.762119	1	1	0
DO27596	489	278	79	80	16658	17129	4190	4171	767	159	33787	8361	0.837709	1	1	0
DO26710	1601	1533	247	216	65803	66843	15995	15996	3134	463	132646	31991	0.61256	1	1	0
DO27500	316	210	37	100	18380	17976	4296	4200	526	137	36356	8496	1.11454	0.954896	1	0
DO219205	571	416	123	156	27232	28744	6871	6716	987	279	55976	13587	1.16457	0.970149	1	0
DO27532	1046	1213	194	279	46777	49522	11872	11805	2259	473	96299	23677	0.851609	1	1	0
DO26504	403	532	153	136	30064	28909	6456	6520	935	289	58973	12976	1.40475	0.0960837	1	0
DO45433	1357	1545	388	260	64130	67385	15631	16020	2902	648	131515	31651	0.927824	1	1	0
DO26490	2434	1714	350	630	88449	89888	21905	21737	4148	980	178337	43642	0.965437	1	1	0
DO27053	452	349	92	78	21603	20743	4917	5044	801	170	42346	9961	0.902248	0.999997	1	0
DO219121	155	171	11	52	16268	16387	3998	3943	326	63	32655	7941	0.794689	0.999959	1	0
DO45436	817	831	134	170	41151	39853	9605	9479	1648	304	81004	19084	0.782985	1	1	0
DO26926	127	53	21	24	7915	8174	1893	1881	180	45	16089	3774	1.06578	0.904203	1	0
DO26552	781	779	24	23	24352	22694	5283	5259	1560	47	47046	10542	0.134454	1	1	0
DO26647	1497	1428	194	220	52235	52027	12139	12124	2925	414	104262	24263	0.608213	1	1	0
DO45430	230	252	64	23	13368	13166	3449	3575	482	87	26534	7024	0.681852	1	1	0
DO50104	496	774	189	90	33901	32772	7713	7877	1270	279	66673	15590	0.939516	1	1	0
DO26737	147	184	79	40	13264	13982	3019	3083	331	119	27246	6102	1.60528	0.0251693	0.840458	0
DO223725	640	573	82	146	31241	31631	7492	7366	1213	228	62872	14858	0.795373	1	1	0
DO26432	370	445	79	57	25364	24317	6117	6148	815	136	49681	12265	0.675934	1	1	0
DO27279	1163	1336	272	268	67688	67400	17032	17194	2499	540	135088	34226	0.85288	1	1	0
DO219187	517	435	87	82	28007	29141	7220	7247	952	169	57148	14467	0.701249	1	1	0
DO26614	273	233	38	70	21083	21320	5161	5087	506	108	42403	10248	0.883142	0.999963	1	0
DO27302	351	346	77	72	22870	23402	5523	5559	697	149	46272	11082	0.892593	0.999996	1	0
DO26456	1110	1058	67	82	37294	37697	9038	8845	2168	149	74991	17883	0.288201	1	1	0
DO26451	300	338	38	50	16879	17595	4128	4042	638	88	34474	8170	0.582012	1	1	0
DO26596	1067	961	58	161	43492	45384	10789	10580	2028	219	88876	21369	0.449135	1	1	0
DO219197	251	303	111	45	19347	18882	4485	4469	554	156	38229	8954	1.20224	0.828545	1	0
DO26465	230	247	51	22	22532	24086	5158	5161	477	73	46618	10319	0.691386	1	1	0
DO27492	257	352	76	21	24089	24568	5651	5707	609	97	48657	11358	0.682335	1	1	0
DO26938	219	200	61	21	17307	17525	4246	4288	419	82	34832	8534	0.798777	0.999996	1	0
DO45440	352	460	105	70	27320	27125	6580	6509	812	175	54445	13089	0.896465	0.999999	1	0
DO219147	201	162	16	63	21442	20413	5054	5065	363	79	41855	10119	0.900182	0.999392	1	0
DO26830	605	646	105	126	31056	30460	7574	7538	1251	231	61516	15112	0.751659	1	1	0
DO26427	590	396	78	171	36127	33947	8380	8442	986	249	70074	16822	1.05197	0.999376	1	0
DO223724	174	189	51	43	12023	12244	2848	2960	363	94	24267	5808	1.08196	0.959698	1	0
DO45456	920	978	199	247	51341	52551	12681	12421	1898	446	103892	25102	0.972551	1	1	0
DO26746	235	258	64	48	22953	22607	5648	5748	493	112	45560	11396	0.908244	0.999937	1	0
DO27691	298	304	89	62	20587	20396	4612	4830	602	151	40983	9442	1.08873	0.977091	1	0
DO26953	141	99	11	42	11115	10886	2588	2555	240	53	22001	5143	0.944693	0.987744	1	0
DO219125	594	708	180	75	27831	27160	6078	6175	1302	255	54991	12253	0.878979	1	1	0
DO26428	1074	672	226	340	56400	56490	14084	13752	1746	566	112890	27836	1.31468	0.585389	1	0
DO27429	302	242	60	51	19890	19280	4326	4453	544	111	39170	8779	0.910401	0.999749	1	0
DO219173	226	184	12	95	14729	15422	3739	3629	410	107	30151	7368	1.06795	0.979553	1	0
DO27160	337	376	84	56	24614	23688	5499	5486	713	140	48302	10985	0.863383	0.999998	1	0
DO27152	417	357	66	109	22170	23020	5423	5398	774	175	45190	10821	0.944217	0.999978	1	0
DO26454	1283	1160	2	31	33110	31216	7327	7245	2443	33	64326	14572	0.059629	1	1	0
DO26959	2301	1369	66	148	54721	54251	12789	12703	3670	214	108972	25492	0.249264	1	1	0
DO50097	863	773	186	134	37738	39738	9463	9506	1636	320	77476	18969	0.798895	1	1	0
DO26775	858	1076	270	146	77859	76778	18220	18263	1934	416	154637	36483	0.911716	1	1	0
DO26514	541	380	47	139	26820	27795	6537	6429	921	186	54615	12966	0.850666	1	1	0
DO27476	502	608	124	119	26846	26695	6315	6288	1110	243	53541	12603	0.930028	1	1	0
DO26838	232	257	67	70	15576	16045	3498	3482	489	137	31621	6980	1.26921	0.560809	1	0
DO27255	379	331	99	89	21956	22394	5108	5138	710	188	44350	10246	1.14614	0.942614	1	0
DO219175	220	308	102	37	20803	19783	4705	4676	528	139	40586	9381	1.13896	0.924795	1	0
DO26500	308	273	101	90	22150	23006	5899	5852	581	191	45156	11751	1.26327	0.800911	1	0
DO219189	638	665	125	154	32090	33431	7556	7593	1303	279	65521	15149	0.926097	1	1	0
DO27365	239	311	80	36	16510	16544	3546	3604	550	116	33054	7150	0.975019	0.996788	1	0
DO45552	267	154	36	15	16549	16135	3843	3942	421	51	32684	7785	0.508586	1	1	0
DO27039	589	593	131	91	29766	32164	7470	7364	1182	222	61930	14834	0.784112	1	1	0
DO27232	73	107	23	20	7261	8353	1915	1843	180	43	15614	3758	0.992552	0.961733	1	0
DO26620	171	166	43	36	17314	16984	4391	4409	337	79	34298	8800	0.913657	0.99942	1	0
DO27548	107	95	20	35	14522	14272	3423	3419	202	55	28794	6842	1.14586	0.831074	1	0
DO50103	457	566	106	115	22978	21759	5665	5551	1023	221	44737	11216	0.861679	1	1	0
DO26971	1061	935	230	320	57700	57799	14417	14432	1996	550	115499	28849	1.10319	0.999965	1	0
DO26450	614	606	135	98	58177	60630	13940	14045	1220	233	118807	27985	0.810798	1	1	0
DO26918	182	208	42	36	14425	13690	3398	3502	390	78	28115	6900	0.814928	0.999983	1	0
DO26443	702	725	298	234	31211	31143	7523	7749	1427	532	62354	15272	1.52215	0.00407495	0.220047	0
DO26587	504	490	62	76	31151	34596	7732	7629	994	138	65747	15361	0.594223	1	1	0
DO26530	1273	1484	261	241	63129	66672	15654	15751	2757	502	129801	31405	0.752569	1	1	0
DO45546	86	86	17	18	6883	6560	1465	1457	172	35	13443	2922	0.936172	0.963746	1	0
DO26866	560	576	96	74	42340	42114	10102	10228	1136	170	84454	20330	0.621661	1	1	0
DO27755	594	651	116	111	25258	25683	6395	6292	1245	227	50941	12687	0.732091	1	1	0
DO45449	568	624	60	138	40279	41485	9956	9939	1192	198	81764	19895	0.682664	1	1	0
DO26608	2108	2639	592	526	111069	107333	26543	26668	4747	1118	218402	53211	0.966669	1	1	0
DO45457	157	120	46	16	11156	10352	2358	2366	277	62	21508	4724	1.01907	0.956737	1	0
DO26508	651	568	143	94	46699	47881	12103	12018	1219	237	94580	24121	0.76234	1	1	0
DO219169	531	591	195	104	43961	43212	10695	10631	1122	299	87173	21326	1.08931	0.998876	1	0
DO26894	255	317	31	107	36380	34833	8561	8399	572	138	71213	16960	1.01302	0.99766	1	0
DO45427	131	221	52	18	27762	28032	6759	6767	352	70	55794	13526	0.820301	0.999944	1	0
DO45495	7	15	8	0	1951	2022	607	566	22	8	3973	1173	1.23165	0.699136	1	0
DO50098	136	33	11	46	8092	8988	1975	1861	169	57	17080	3836	1.50175	0.181285	1	0
DO27484	695	782	198	252	55161	54721	13329	13138	1477	450	109882	26467	1.26489	0.780117	1	0
DO26886	501	555	126	151	24700	26212	5660	5643	1056	277	50912	11303	1.18152	0.897967	1	0
DO26695	175	154	49	31	15370	16898	3875	3966	329	80	32268	7841	1.00068	0.99001	1	0
DO27060	77	66	26	8	7166	7341	1750	1777	143	34	14507	3527	0.977946	0.954756	1	0
DO26814	468	230	30	54	22735	23086	5769	5513	698	84	45821	11282	0.488768	1	1	0
DO26553	662	505	173	145	33874	30320	7557	7511	1167	318	64194	15068	1.1609	0.971062	1	0
DO27389	180	118	28	80	12549	11328	2831	2852	298	108	23877	5683	1.52268	0.105868	1	0
DO26854	1052	1272	262	237	47311	50109	11373	11290	2324	499	97420	22663	0.922986	1	1	0
DO223723	342	206	47	27	14757	13427	3292	3334	548	74	28184	6626	0.574384	1	1	0
DO27208	489	727	119	113	39591	40572	9446	9533	1216	232	80163	18979	0.805852	1	1	0
DO27667	202	131	24	24	14971	15879	3913	3943	333	48	30850	7856	0.566045	1	1	0
DO45439	100	49	18	5	11723	11328	2845	2962	149	23	23051	5807	0.612745	0.99995	1	0
DO223720	208	249	99	50	18440	18019	3987	4065	457	149	36459	8052	1.47629	0.0786733	1	0
DO50100	228	109	16	49	12032	12260	2877	2786	337	65	24292	5663	0.827371	0.999812	1	0
DO45459	251	210	44	37	15088	15364	4052	4053	461	81	30452	8105	0.660156	1	1	0
DO26772	855	835	274	146	53784	52751	12981	13282	1690	420	106535	26263	1.00812	1	1	0
DO26461	468	761	163	40	34217	36699	8019	8090	1229	203	70916	16109	0.727143	1	1	0
DO27508	248	240	71	36	20037	18863	4717	4781	488	107	38900	9498	0.89801	0.999926	1	0
DO27341	217	383	29	28	16206	17004	3958	3925	600	57	33210	7883	0.400222	1	1	0
DO26677	312	326	80	112	29942	32109	7779	7699	638	192	62051	15478	1.20646	0.893003	1	0
DO27081	660	1009	158	143	67100	69830	16195	15937	1669	301	136930	32132	0.768548	1	1	0
DO27683	264	242	32	72	17746	17870	4642	4601	506	104	35616	9243	0.791981	1	1	0
DO26632	453	529	124	128	25316	24578	5658	5661	982	252	49894	11319	1.13117	0.973159	1	0
DO26963	399	210	32	101	22704	23248	5897	5886	609	133	45952	11783	0.851693	1	1	0
DO27018	153	276	111	70	15922	16705	3993	4018	429	181	32627	8011	1.71835	0.00248262	0.201092	0
DO45475	226	295	58	38	23362	24590	5713	5734	521	96	47952	11447	0.771878	1	1	0
DO26550	244	204	33	65	14505	13953	3440	3467	448	98	28458	6907	0.901287	0.999826	1	0
DO219213	170	99	3	37	12494	12497	3126	3091	269	40	24991	6217	0.597737	1	1	0
DO219217	809	609	131	194	42919	42251	9579	9568	1418	325	85170	19147	1.01951	0.999953	1	0
DO27620	666	614	209	120	31665	30862	7661	7782	1280	329	62527	15443	1.04069	0.99997	1	0
DO26528	475	491	113	94	24877	24631	5792	5841	966	207	49508	11633	0.911962	0.999999	1	0
DO27168	308	201	26	53	17128	17957	4401	4386	509	79	35085	8787	0.619712	1	1	0
DO26976	612	705	232	240	40482	41951	9500	9521	1317	472	82433	19021	1.55319	0.000660805	0.10705	0
DO27731	312	298	45	67	21330	22516	5002	4900	610	112	43846	9902	0.813009	0.999999	1	0
DO27144	168	246	69	11	14841	14213	3417	3341	414	80	29054	6758	0.830763	0.99995	1	0
DO45445	218	144	36	45	16296	16892	4155	4079	362	81	33188	8234	0.901876	0.999546	1	0
DO45469	323	414	93	81	21832	22754	5440	5407	737	174	44586	10847	0.970444	0.999921	1	0
DO45448	450	489	93	110	55618	58400	13588	13507	939	203	114018	27095	0.909735	1	1	0
DO219135	15	37	2	0	2858	2594	650	662	52	2	5452	1312	0.159826	0.999993	1	0
DO45517	627	722	163	163	37528	37353	8930	8875	1349	326	74881	17805	1.01633	0.999988	1	0
DO219182	594	355	96	69	31098	31601	7455	7489	949	165	62699	14944	0.729477	1	1	0
DO27699	622	685	219	158	38016	36618	9384	9608	1307	377	74634	18992	1.13353	0.998229	1	0
DO219149	210	183	24	56	15595	16368	3862	3796	393	80	31963	7658	0.84963	0.999914	1	0
DO26858	228	201	28	74	30224	32398	7722	7658	429	102	62622	15380	0.968085	0.998542	1	0
DO219181	72	52	9	6	2573	2480	690	668	124	15	5053	1358	0.45011	0.999999	1	0
DO26506	346	404	70	146	19602	20863	5211	5148	750	216	40465	10359	1.125	0.99054	1	0
DO26441	381	499	125	110	23474	23061	5547	5435	880	235	46535	10982	1.13158	0.978174	1	0
DO26496	124	97	20	22	9098	9244	1979	1989	221	42	18342	3968	0.87848	0.99093	1	0
DO26945	343	524	107	51	25862	26846	6312	6394	867	158	52708	12706	0.755972	1	1	0
DO26439	345	499	97	143	20897	22272	5230	5194	844	240	43169	10424	1.17762	0.941878	1	0
DO45442	658	638	132	79	44370	44006	10944	10906	1296	211	88376	21850	0.658507	1	1	0
DO26446	211	287	56	60	14318	13781	3339	3340	498	116	28099	6679	0.979959	0.998282	1	0
DO219227	314	382	103	89	22504	22139	5538	5611	696	192	44643	11149	1.10461	0.99077	1	0
DO26806	907	853	267	227	51441	50454	12542	12704	1760	494	101895	25246	1.13286	0.999253	1	0
DO45492	427	468	53	120	25569	25303	6293	6087	895	173	50872	12380	0.794294	1	1	0
DO219163	240	205	43	43	21611	20481	5024	4966	445	86	42092	9990	0.814278	0.999991	1	0
DO26749	253	324	21	19	18718	19790	4112	4132	577	40	38508	8244	0.323815	1	1	0
DO26728	29	63	12	3	10187	11033	2443	2477	92	15	21220	4920	0.703208	0.993393	1	0
DO45444	116	142	34	16	14936	14738	3615	3695	258	50	29674	7310	0.7867	0.999856	1	0
DO45515	784	1049	223	156	79419	81886	19974	19972	1833	379	161305	39946	0.834932	1	1	0
DO26474	83	182	43	37	7377	8266	2148	2173	265	80	15643	4321	1.0929	0.971913	1	0
DO26638	669	862	222	158	64401	66139	15493	15440	1531	380	130540	30933	1.04744	0.999967	1	0
DO27660	332	395	51	88	19476	18688	4531	4502	727	139	38164	9033	0.807797	1	1	0
DO26466	962	1067	63	51	39053	38637	9330	9184	2029	114	77690	18514	0.23577	1	1	0
DO26761	100	139	59	20	6970	7109	1593	1648	239	79	14079	3241	1.43589	0.241445	1	0
DO45451	694	582	124	254	35514	35076	8396	8210	1276	378	70590	16606	1.25927	0.746197	1	0
DO26878	256	387	36	49	21999	21382	4812	4774	643	85	43381	9586	0.598233	1	1	0
DO26569	206	148	55	79	11171	12341	2734	2736	354	134	23512	5470	1.62706	0.0185547	0.69366	0
DO26449	451	697	146	58	42491	41966	10522	10553	1148	204	84457	21075	0.712125	1	1	0
DO45523	167	239	44	50	18587	19530	4746	4736	406	94	38117	9482	0.930723	0.999457	1	0
DO26437	410	533	86	102	31121	31768	7363	7327	943	188	62889	14690	0.853491	1	1	0
DO45500	354	332	24	136	23123	23699	5551	5444	686	160	46822	10995	0.993232	0.999364	1	0
DO27287	586	465	99	158	44859	47766	10728	10797	1051	257	92625	21525	1.05224	0.99916	1	0
DO27216	179	165	40	60	20168	21202	4678	4644	344	100	41370	9322	1.29008	0.520834	1	0
DO52022	212	212	70	49	15401	16106	3809	3925	424	119	31507	7734	1.14336	0.92978	1	0
DO27564	229	389	113	51	17078	17111	4189	4172	618	164	34189	8361	1.08513	0.989745	1	0
DO26890	249	292	57	52	18591	17807	4648	4635	541	109	36398	9283	0.789984	1	1	0
DO26692	334	555	30	87	29496	28927	7043	7012	889	117	58423	14055	0.547063	1	1	0
DO219159	181	166	24	22	14626	14208	3588	3629	347	46	28834	7217	0.529635	1	1	0
DO26653	26	84	0	6	14094	15822	3804	3574	110	6	29916	7378	0.221169	1	1	0
DO26999	306	360	83	87	24876	24600	5942	5913	666	170	49476	11855	1.06529	0.994089	1	0
DO26826	186	505	76	30	35208	36250	8250	8373	691	106	71458	16623	0.659431	1	1	0
DO45428	62	84	21	48	8071	8758	2118	2049	146	69	16829	4167	1.90867	0.00964806	0.390746	0
DO26635	867	463	139	132	41613	40972	9869	9872	1330	271	82585	19741	0.852412	1	1	0
DO219199	628	533	137	140	32924	32512	7923	7872	1161	277	65436	15795	0.988427	0.999995	1	0
DO26605	760	630	106	201	31492	31927	7447	7277	1390	307	63419	14724	0.951299	1	1	0
DO27271	275	165	47	44	14556	14072	3258	3277	440	91	28628	6535	0.906012	0.999416	1	0
DO27088	867	993	155	169	45111	43250	10601	10612	1860	324	88361	21213	0.725589	1	1	0
DO26716	595	543	139	123	29085	30218	7202	7223	1138	262	59303	14425	0.946498	1	1	0
DO26957	462	649	163	135	38822	39495	8871	9003	1111	298	78317	17874	1.17527	0.936154	1	0
DO27739	241	120	23	76	12684	12624	2765	2646	361	99	25308	5411	1.28265	0.489484	1	0
DO26532	368	437	178	36	25936	26363	6517	6621	805	214	52299	13138	1.05823	0.999019	1	0
DO26422	238	119	35	54	10776	12589	2393	2440	357	89	23365	4833	1.20523	0.665254	1	0
DO45425	141	127	44	61	11417	12968	3026	2911	268	105	24385	5937	1.6092	0.0525074	1	0
DO26476	425	311	66	129	37231	37299	8743	8755	736	195	74530	17498	1.12849	0.969189	1	0
DO26802	230	257	53	33	18744	20518	4467	4531	487	86	39262	8998	0.770541	0.999999	1	0
DO26786	134	200	74	15	11949	12529	2708	2787	334	89	24478	5495	1.187	0.771191	1	0
DO27310	101	89	8	10	14587	14750	3411	3398	190	18	29337	6809	0.40818	1	1	0
DO219133	333	257	69	86	21815	22540	5413	5364	590	155	44355	10777	1.08125	0.988705	1	0
DO27516	152	154	39	43	14699	14121	3401	3433	306	82	28820	6834	1.13009	0.894942	1	0
DO45447	118	203	55	27	12448	13025	3068	2960	321	82	25473	6028	1.07948	0.948705	1	0
DO26424	1038	1211	299	266	59868	60163	14057	13882	2249	565	120031	27939	1.0793	0.999975	1	0
DO27715	518	377	95	147	25885	26327	6492	6688	895	242	52212	13180	1.07114	0.999123	1	0
DO26480	323	318	60	76	18213	18851	4591	4531	641	136	37064	9122	0.862071	0.999999	1	0
DO26419	142	280	51	48	18071	19128	4378	4353	422	99	37199	8731	0.999517	0.993692	1	0
DO26468	848	1014	297	202	49726	49137	11589	11758	1862	499	98863	23347	1.13481	0.997895	1	0
DO27112	1037	1074	236	159	49733	51470	12497	12546	2111	395	101203	25043	0.756164	1	1	0
DO219203	419	440	109	62	25700	24979	5658	5841	859	171	50679	11499	0.877346	0.999999	1	0
DO50102	533	510	141	111	28738	28672	6747	6817	1043	252	57410	13564	1.02262	0.99984	1	0
DO27263	197	198	31	33	13999	14354	3710	3659	395	64	28353	7369	0.623409	1	1	0
DO26882	118	139	44	8	8775	9875	2156	2168	257	52	18650	4324	0.872697	0.997328	1	0
DO219165	192	187	29	27	18233	18634	4340	4268	379	56	36867	8608	0.632826	1	1	0
DO26478	997	882	65	63	29489	30405	6793	6821	1879	128	59894	13614	0.299696	1	1	0
DO26453	83	109	26	14	9493	9276	1784	1733	192	40	18769	3517	1.1118	0.744043	1	0
DO27556	316	260	76	73	21278	20624	5104	5088	576	149	41902	10192	1.0635	0.992453	1	0
DO45535	370	276	59	63	16328	16672	3947	3892	646	122	33000	7839	0.795025	1	1	0
DO27453	331	579	284	75	35340	34285	8622	8727	910	359	69625	17349	1.58323	0.00361478	0.219598	0
DO27397	210	214	54	39	14472	13793	3576	3560	424	93	28265	7136	0.868783	0.999962	1	0
DO26560	545	554	104	140	27165	27050	6617	6633	1099	244	54215	13250	0.908439	1	1	0
DO26457	112	225	50	16	12636	13060	3035	3098	337	66	25696	6133	0.820553	0.999895	1	0
DO26987	171	352	34	18	17588	19537	4370	4576	523	52	37125	8946	0.41261	1	1	0
DO26898	257	400	52	55	23964	24491	5924	5844	657	107	48455	11768	0.670586	1	1	0
DO26698	161	234	64	42	17427	18901	3922	3907	395	106	36328	7829	1.24521	0.601739	1	0
DO26435	716	580	163	109	33541	34440	7952	8094	1296	272	67981	16046	0.88917	1	1	0
DO223721	419	430	94	103	23209	23940	5605	5591	849	197	47149	11196	0.977166	0.999935	1	0
DO26534	177	209	99	71	16741	16488	3959	4056	386	170	33229	8015	1.82589	0.000346093	0.0841006	0
DO26617	638	452	178	116	31970	31068	7643	7850	1090	294	63038	15493	1.09746	0.998278	1	0
DO26740	213	218	57	82	17961	17741	4472	4459	431	139	35702	8931	1.28923	0.650366	1	0
DO26719	814	417	91	188	42562	44853	10522	10603	1231	279	87415	21125	0.937854	1	1	0
DO45467	218	171	69	30	21078	20881	5051	5133	389	99	41959	10184	1.04856	0.983376	1	0
DO223718	794	544	94	187	38121	38602	9241	9240	1338	281	76723	18481	0.871867	1	1	0
DO26566	248	156	9	35	15396	15336	3658	3669	404	44	30732	7327	0.45681	1	1	0
DO26674	112	226	59	28	13122	13767	3421	3638	338	87	26889	7059	0.980469	0.997526	1	0
DO27644	585	440	116	144	36729	37911	9562	9504	1025	260	74640	19066	0.993028	0.999996	1	0
DO26555	342	134	51	107	18440	18928	4277	4221	476	158	37368	8498	1.4596	0.106461	1	0
DO26471	391	511	119	104	27710	28188	6294	6379	902	223	55898	12673	1.09047	0.990015	1	0
DO26524	196	247	62	55	16419	15508	3809	3732	443	117	31927	7541	1.11818	0.941835	1	0
DO27580	22	51	6	0	5756	6565	1549	1498	73	6	12321	3047	0.332355	0.99998	1	0
DO45432	66	213	35	15	13551	14462	3392	3357	279	50	28013	6749	0.743851	0.999969	1	0
DO26818	552	466	142	87	34551	35512	9089	9038	1018	229	70063	18127	0.869462	1	1	0
DO219211	263	229	45	49	14075	15225	3756	3755	492	94	29300	7511	0.745303	1	1	0
DO45462	681	764	170	188	38409	39098	9113	9238	1445	358	77507	18351	1.0464	0.999947	1	0
DO26440	214	254	38	49	17022	17486	3933	3942	468	87	34508	7875	0.814597	0.999987	1	0
DO219138	465	239	47	169	20172	21113	4906	4853	704	216	41285	9759	1.29798	0.557901	1	0
DO45510	231	258	75	40	15896	15345	3823	3841	489	115	31241	7664	0.958646	0.999401	1	0
DO26538	333	254	60	96	16735	17197	3845	3831	587	156	33932	7676	1.17479	0.863102	1	0
DO27176	173	152	49	59	20910	21421	4953	5050	325	108	42331	10003	1.40627	0.278015	1	0
DO52021	702	744	189	174	85800	86599	20958	20747	1446	363	172399	41705	1.03773	0.999986	1	0
DO219179	6	0	0	0	131	121	39	38	6	0	252	77	0	1	1	0
DO45506	344	302	55	74	22438	22272	5381	5492	646	129	44710	10873	0.821131	1	1	0
DO219123	224	232	83	43	17814	17752	4021	4138	456	126	35566	8159	1.20449	0.782697	1	0
DO26452	320	241	35	55	18752	19607	4284	4263	561	90	38359	8547	0.720001	1	1	0
DO26689	400	359	62	98	27067	26163	6223	6166	759	160	53230	12389	0.905729	0.999993	1	0
DO219171	168	178	45	34	13443	13734	3387	3407	346	79	27177	6794	0.913328	0.999264	1	0
DO219178	371	453	108	108	25311	25694	6088	6256	824	216	51005	12344	1.08314	0.995796	1	0
DO219140	551	463	128	181	27507	25688	6351	6305	1014	309	53195	12656	1.28084	0.653868	1	0
DO27604	91	149	6	24	19125	18045	4244	4311	240	30	37170	8555	0.543103	1	1	0
DO223722	246	249	76	57	17457	19275	4711	4770	495	133	36732	9481	1.04097	0.996822	1	0
DO45489	86	18	18	21	5471	6877	1744	1728	104	39	12348	3472	1.33367	0.619752	1	0
DO26492	285	270	41	116	23146	23906	5825	5677	555	157	47052	11502	1.15721	0.937066	1	0
DO27224	197	337	69	34	19745	19067	4870	4906	534	103	38812	9776	0.765774	1	1	0
DO45547	237	287	65	95	17863	19312	4339	4329	524	160	37175	8668	1.30955	0.496724	1	0
DO219167	157	148	26	30	8947	10415	2469	2496	305	56	19362	4965	0.71601	0.999998	1	0
DO26448	0	6	0	0	954	809	200	200	6	0	1763	400	0	1	1	0
DO26426	53	37	0	10	10059	9910	2377	2383	90	10	19969	4760	0.46613	0.99988	1	0
DO45460	202	274	63	54	16424	16342	4214	4190	476	117	32766	8404	0.958333	0.999674	1	0
DO26557	92	93	23	11	7950	8923	2116	2054	185	34	16873	4170	0.743641	0.999624	1	0
DO27318	1308	1000	211	370	56987	56668	13934	13804	2308	581	113655	27738	1.03146	1	1	0
DO27104	575	410	77	231	29345	29605	7187	7033	985	308	58950	14220	1.29628	0.609722	1	0
DO27334	523	862	179	118	57509	55427	14996	15243	1385	297	112936	30239	0.800888	1	1	0
DO26650	764	759	17	63	22953	22497	5146	4953	1523	80	45450	10099	0.236399	1	1	0
DO27675	296	392	24	54	23038	23184	5838	5769	688	78	46222	11607	0.451476	1	1	0
DO26494	149	176	63	10	11215	11821	2756	2778	325	73	23036	5534	0.934991	0.997153	1	0
DO26498	51	95	23	15	13272	12755	3330	3288	146	38	26027	6618	1.02359	0.944174	1	0
DO219176	233	207	72	60	16486	14399	3475	3512	440	132	30885	6987	1.32611	0.414761	1	0
DO45496	226	221	33	51	18605	19485	4457	4445	447	84	38090	8902	0.804072	0.999992	1	0
DO219131	143	75	15	26	16129	16187	3735	3663	218	41	32316	7398	0.821544	0.997996	1	0
DO45479	153	152	33	13	15630	16038	3707	3695	305	46	31668	7402	0.645252	0.999999	1	0
DO27136	261	193	35	59	14027	13223	3249	3218	454	94	27250	6467	0.87244	0.999917	1	0
DO45527	1615	936	294	373	55663	57809	13236	13317	2551	667	113472	26553	1.11735	0.999842	1	0
DO45530	192	250	105	76	15189	14986	3577	3648	442	181	30175	7225	1.71027	0.00216104	0.201092	0
DO223719	508	348	51	174	27745	27786	6589	6625	856	225	55531	13214	1.10461	0.990526	1	0
DO45426	116	177	71	16	13492	13429	2936	2971	293	87	26921	5907	1.35324	0.347256	1	0
DO50101	158	89	18	13	9803	10329	2545	2593	247	31	20132	5138	0.491765	1	1	0
DO45455	119	113	45	36	10829	11805	2716	2691	232	81	22634	5407	1.46151	0.224302	1	0
DO27723	144	137	3	53	11554	12286	2670	2629	281	56	23840	5299	0.89659	0.995385	1	0
DO26778	271	283	71	25	16378	15343	3747	3735	554	96	31721	7482	0.734667	1	1	0
DO219122	159	222	73	21	18076	19354	4771	4949	381	94	37430	9720	0.950072	0.999289	1	0
DO26544	204	323	73	47	16351	16419	3594	3730	527	120	32770	7324	1.01882	0.991617	1	0
DO223726	84	87	6	12	9483	10786	2153	2215	171	18	20269	4368	0.488457	0.999996	1	0
DO26572	306	251	51	41	18465	17081	4420	4468	557	92	35546	8888	0.660571	1	1	0
DO26459	323	218	56	158	22614	23351	5603	5555	541	214	45965	11158	1.62951	0.00610143	0.29653	0
DO45509	358	272	74	103	16221	17544	3941	3928	630	177	33765	7869	1.20554	0.829739	1	0
DO219151	382	247	62	48	18751	19204	4181	4214	629	110	37955	8395	0.790661	1	1	0
DO26578	41	71	10	17	8432	8406	1702	1696	112	27	16838	3398	1.19457	0.621112	1	0
DO26429	335	413	68	100	18739	19347	4526	4498	748	168	38086	9024	0.947925	0.999954	1	0
DO26460	563	588	120	142	31833	33069	7858	7850	1151	262	64902	15708	0.940509	1	1	0
DO27032	118	73	27	41	8175	8647	1795	1862	191	68	16822	3657	1.63768	0.0496307	1	0
DO219155	22	9	0	2	4401	4686	1181	1132	31	2	9087	2313	0.253462	0.999234	1	0
DO27200	139	140	13	26	14737	15375	3490	3448	279	39	30112	6938	0.606688	1	1	0
DO26725	336	251	43	34	20410	20499	5094	5111	587	77	40909	10205	0.525846	1	1	0
DO45443	45	131	34	12	9338	10609	2444	2394	176	46	19947	4838	1.0776	0.905122	1	0
DO45441	253	267	31	61	19524	19201	4793	4664	520	92	38725	9457	0.724474	1	1	0
DO219193	278	175	20	64	18185	17715	4254	4093	453	84	35900	8347	0.797526	0.999994	1	0
DO26902	61	36	22	22	3956	4262	919	908	97	44	8218	1827	2.04037	0.00916387	0.390746	0
DO50099	231	285	96	96	18223	18934	4664	4712	516	192	37157	9376	1.4746	0.135992	1	0
DO27524	30	48	31	2	6569	6496	1643	1748	78	33	13065	3391	1.63005	0.21167	1	0
DO219221	438	367	59	80	31978	31093	7632	7531	805	139	63071	15163	0.71823	1	1	0
DO26810	202	243	78	53	13041	12377	2990	3043	445	131	25418	6033	1.24028	0.725001	1	0
DO219223	520	283	91	96	20707	21712	5003	5048	803	187	42419	10051	0.982827	0.999865	1	0
DO27096	192	218	48	19	13560	14312	3146	3123	410	67	27872	6269	0.726542	0.999999	1	0
DO45437	584	723	98	134	36113	38193	8433	8472	1307	232	74306	16905	0.780227	1	1	0
DO45520	93	153	30	13	7882	7346	1765	1803	246	43	15228	3568	0.746022	0.999866	1	0
DO27357	278	312	48	66	17170	17199	4171	4055	590	114	34369	8226	0.807293	1	1	0
DO26431	199	197	36	52	17229	17134	3996	4042	396	88	34363	8038	0.950015	0.997563	1	0
DO26764	301	377	86	61	19654	21005	4641	4704	678	147	40659	9345	0.943333	0.99986	1	0
DO26794	203	239	86	50	17169	16973	4108	4027	442	136	34142	8135	1.29136	0.5823	1	0
DO26722	306	256	50	78	16318	17566	4214	4238	562	128	33884	8452	0.91308	0.99997	1	0
DO26510	124	89	10	59	7483	6710	1460	1437	213	69	14193	2897	1.58707	0.057385	1	0
DO45458	179	108	41	60	8852	9193	2172	2197	287	101	18045	4369	1.4535	0.220229	1	0
DO45463	16	0	0	5	2072	2257	502	550	16	5	4329	1052	1.28594	0.604552	1	0
DO26611	33	48	7	0	1797	1810	536	536	81	7	3607	1072	0.29078	1	1	0
DO27707	20	100	16	13	14684	12689	3088	3271	120	29	27373	6359	1.04028	0.883338	1	0
DO27184	0	20	3	0	2345	1872	584	595	20	3	4217	1179	0.536514	0.974346	1	0
DO26914	10	40	8	0	897	752	143	150	50	8	1649	293	0.900478	0.829976	1	0
DO45473	4	0	0	4	44	24	8	4	4	4	68	12	5.66667	0.0557832	1	0
Total	231073	227628	45143	46360	14783835	14908973	3548726	3547025	458701	91503	29692808	7095751	0.834754	1	1	0

## Sheet: S8f
Tumor_Sample_Barcode	G_to_T	C_to_A	gCn_to_A	nGc_to_T	g	c	gcn	ngc	C_to_A_revcomp	gCn_to_A_revcomp	c_revcomp	gcn_revcomp	gCn_to_A_Enrich	gCn_to_A_Enrich_Fisher_Pval	BH_Corr_Pval	gCn_to_A_MutLoad
DO50793	3705	3629	851	915	293136	292622	55325	55343	7334	1766	585758	110668	1.27452	0.109981	1	0
DO45117	1567	1539	269	301	113553	113507	21502	21519	3106	570	227060	43021	0.968576	1	1	0
DO23518	1321	1241	227	231	95328	94742	18228	18307	2562	458	190070	36535	0.930017	1	1	0
DO48730	838	879	173	185	74569	75252	14013	14023	1717	358	149821	28036	1.11422	0.958577	1	0
DO45287	562	631	146	122	82157	82335	16799	16811	1193	268	164492	33610	1.09944	0.978569	1	0
DO23543	3063	2971	521	579	254541	254878	48018	47967	6034	1100	509419	95985	0.967518	1	1	0
DO48737	1336	1449	301	325	113820	114169	21304	21259	2785	626	227989	42563	1.20401	0.687803	1	0
DO45283	865	821	135	132	69781	69530	12890	12929	1686	267	139311	25819	0.854476	1	1	0
DO48727	884	913	151	141	77010	76986	14978	15011	1797	292	153996	29989	0.834415	1	1	0
DO45185	1948	1851	336	346	159994	158980	28990	29016	3799	682	318974	58006	0.987182	1	1	0
DO45239	606	546	127	94	46384	45972	8975	8928	1152	221	92356	17903	0.989644	0.999215	1	0
DO50859	1320	1376	222	243	145049	144469	26881	26792	2696	465	289518	53673	0.930364	1	1	0
DO45265	1129	1156	199	208	98024	98079	18436	18455	2285	407	196103	36891	0.94683	1	1	0
DO48693	476	493	88	79	38172	38994	6901	6938	969	167	77166	13839	0.960979	0.998283	1	0
DO23540	1770	1740	350	340	145373	144540	27210	27175	3510	690	289913	54385	1.04793	0.999956	1	0
DO23508	3022	2798	669	648	193382	191397	36604	36582	5820	1317	384779	73186	1.18972	0.890028	1	0
DO50785	629	618	127	95	63885	63534	12166	12118	1247	222	127419	24284	0.934115	0.999964	1	0
DO48732	2497	2481	485	457	181728	181792	33916	33867	4978	942	363520	67783	1.01485	1	1	0
DO45273	1909	1894	363	338	157585	156939	29332	29310	3803	701	314524	58642	0.988637	1	1	0
DO50851	1592	1582	264	285	133953	135106	25464	25411	3174	549	269059	50875	0.914763	1	1	0
DO50796	524	572	97	95	47880	48128	9300	9331	1096	192	96008	18631	0.902738	0.999988	1	0
DO45119	2289	2231	428	433	174350	174844	32918	32868	4520	861	349194	65786	1.01111	1	1	0
DO48760	1296	1238	216	244	108738	109292	20586	20526	2534	460	218030	41112	0.962718	1	1	0
DO48743	1051	1030	184	190	87620	87867	16351	16317	2081	374	175487	32668	0.965433	0.999995	1	0
DO45121	576	640	118	113	52685	52513	10062	10069	1216	231	105198	20131	0.992706	0.999171	1	0
DO48712	553	561	124	113	47030	47623	9006	9012	1114	237	94653	18018	1.11761	0.92383	1	0
DO45092	1462	1385	239	291	117448	117253	21797	21795	2847	530	234701	43592	1.0023	0.999994	1	0
DO45281	1777	1793	338	307	159781	159031	29709	29704	3570	645	318812	59413	0.969493	1	1	0
DO45139	3477	3642	716	627	267925	268016	49532	49599	7119	1343	535941	99131	1.01992	1	1	0
DO45127	3161	2909	544	620	231023	231648	44132	44032	6070	1164	462671	88164	1.00634	1	1	0
DO45307	381	360	73	84	32076	32529	6307	6322	741	157	64605	12629	1.08387	0.945913	1	0
DO23516	2723	2678	502	525	234569	234007	44545	44492	5401	1027	468576	89037	1.0007	1	1	0
DO50778	639	676	112	107	52183	51312	9689	9715	1315	219	103495	19404	0.888273	0.999998	1	0
DO23535	995	1057	203	209	86090	85801	16320	16365	2052	412	171891	32685	1.0559	0.998413	1	0
DO23511	914	920	171	175	78445	77741	14381	14429	1834	346	156186	28810	1.02276	0.999213	1	0
DO50783	853	870	183	175	86490	86284	16364	16316	1723	358	172774	32680	1.09848	0.978775	1	0
DO45169	2308	2342	518	498	168533	166423	32239	32319	4650	1016	334956	64558	1.13365	0.995019	1	0
DO45129	1019	964	189	177	86151	86900	15865	15881	1983	366	173051	31746	1.00611	0.999795	1	0
DO48674	2211	2151	394	396	131534	131421	24536	24536	4362	790	262955	49072	0.970486	1	1	0
DO23528	348	355	60	79	35843	36086	7094	7097	703	139	71929	14191	1.00219	0.992326	1	0
DO48742	1755	1716	312	305	167439	166678	31265	31340	3471	617	334117	62605	0.948681	1	1	0
DO50806	1173	1120	202	221	115708	115464	21303	21189	2293	423	231172	42492	1.00361	0.999942	1	0
DO45259	1622	1590	303	269	146255	145261	27159	27221	3212	572	291516	54380	0.954649	1	1	0
DO45111	2780	2763	529	533	159765	159075	29853	29857	5543	1062	318840	59710	1.02307	1	1	0
DO50817	1826	1803	343	357	147770	149066	28328	28307	3629	700	296836	56635	1.01098	1	1	0
DO45255	747	759	141	165	60862	61946	11962	11904	1506	306	122808	23866	1.04555	0.997387	1	0
DO45247	423	401	72	70	50753	50886	9502	9529	824	142	101639	19031	0.920365	0.999558	1	0
DO45197	1342	1312	236	256	112872	112412	20989	20968	2654	492	225284	41957	0.995383	0.999994	1	0
DO45115	1947	1942	387	396	150114	150321	28617	28544	3889	783	300435	57161	1.05822	0.999968	1	0
DO45163	1459	1486	276	291	131027	130107	25004	25061	2945	567	261134	50065	1.00422	0.999998	1	0
DO48709	1061	982	196	201	89385	88867	16759	16742	2043	397	178252	33501	1.03395	0.999423	1	0
DO45131	738	732	140	138	66177	66473	12826	12804	1470	278	132650	25630	0.978782	0.999897	1	0
DO45093	908	955	174	149	79571	79549	15037	15030	1863	323	159120	30067	0.917539	1	1	0
DO45257	558	572	94	106	62034	61937	11918	11933	1130	200	123971	23851	0.919952	0.999971	1	0
DO50842	4635	4641	895	929	297038	297393	56283	56251	9276	1824	594431	112534	1.03868	1	1	0
DO50827	718	670	123	109	58301	58229	11224	11225	1388	232	116530	22449	0.867639	1	1	0
DO50813	1316	1306	224	260	106671	106853	19994	19974	2622	484	213524	39968	0.986159	0.999998	1	0
DO50815	1676	1667	334	386	133888	133783	25279	25259	3343	720	267671	50538	1.14072	0.971709	1	0
DO50816	1449	1394	279	292	121436	121480	22875	22816	2843	571	242916	45691	1.06779	0.99921	1	0
DO50809	662	596	114	135	54889	55116	10231	10166	1258	249	110005	20397	1.06749	0.98032	1	0
DO50798	1733	1803	347	347	139854	139498	26659	26671	3536	694	279352	53330	1.02808	0.999997	1	0
DO50776	1310	1276	252	274	124222	123173	22683	22665	2586	526	247395	45348	1.10966	0.981531	1	0
DO50772	1283	1282	267	202	115418	115086	20790	20915	2565	469	230504	41705	1.01059	0.999939	1	0
DO45279	196	253	51	33	25944	25787	4947	4976	449	84	51731	9923	0.975306	0.981813	1	0
DO45251	323	299	46	67	28911	28883	5595	5579	622	113	57794	11174	0.939641	0.997599	1	0
DO45241	863	958	201	138	76490	76152	14186	14277	1821	339	152642	28463	0.998351	0.999841	1	0
DO45235	795	740	131	136	72617	72304	13188	13125	1535	267	144921	26313	0.957996	0.999921	1	0
DO45231	1034	1054	173	141	72124	72010	13510	13538	2088	314	144134	27048	0.801365	1	1	0
DO45227	987	963	183	186	106514	106119	19743	19702	1950	369	212633	39445	1.02007	0.999578	1	0
DO45221	1130	1165	211	220	91834	90916	16973	17016	2295	431	182750	33989	1.00975	0.999931	1	0
DO45223	615	608	108	110	52307	52086	9314	9277	1223	218	104393	18591	1.00092	0.996799	1	0
DO45161	1283	1325	256	218	109381	109461	20779	20818	2608	474	218842	41597	0.956179	1	1	0
DO45143	594	578	101	111	54299	54336	10357	10356	1172	212	108635	20713	0.948713	0.999872	1	0
DO45123	1271	1204	195	212	95260	95352	17636	17662	2475	407	190612	35298	0.888013	1	1	0
DO45113	485	450	90	110	47609	47657	8854	8846	935	200	95266	17700	1.15129	0.805625	1	0
DO45105	1390	1457	299	260	123309	122947	22458	22517	2847	559	246256	44975	1.07508	0.997703	1	0
DO45183	823	864	193	157	70030	70136	13623	13598	1687	350	140166	27221	1.0683	0.995318	1	0
DO45177	1075	1027	200	198	71282	71463	13315	13309	2102	398	142745	26624	1.01517	0.999821	1	0
DO45305	446	430	99	87	33333	33372	6483	6516	876	186	66705	12999	1.08958	0.95202	1	0
DO48751	1290	1280	251	266	111760	111345	20811	20838	2570	517	223105	41649	1.07761	0.997254	1	0
DO48741	1090	1157	211	177	109028	109202	20230	20237	2247	388	218230	40467	0.931198	1	1	0
DO48723	1338	1328	248	249	110496	109603	20949	20944	2666	497	220099	41893	0.979429	0.999999	1	0
DO48703	739	730	119	154	76859	76718	14393	14334	1469	273	153577	28727	0.99352	0.999563	1	0
DO48679	1849	1721	306	354	120874	120610	22599	22511	3570	660	241484	45110	0.989672	1	1	0
DO48697	791	759	140	157	69304	69414	12864	12884	1550	297	138718	25748	1.03232	0.997447	1	0
DO48695	1290	1360	244	258	100860	101560	18805	18801	2650	502	202420	37606	1.01966	0.999951	1	0
DO48689	1134	1225	248	191	104281	104568	19216	19254	2359	439	208849	38470	1.01029	0.999927	1	0
DO48684	914	902	214	210	67343	66464	12816	12790	1816	424	133807	25606	1.22008	0.606504	1	0
DO45096	4220	4113	710	771	333735	333105	61159	61046	8333	1481	666840	122205	0.969809	1	1	0
DO23534	1353	1259	264	278	100637	100396	18516	18498	2612	542	201033	37014	1.12701	0.964017	1	0
DO23531	9	7	1	3	993	1062	201	199	16	4	2055	400	1.28438	0.565877	1	0
DO23549	948	967	196	170	89353	89429	16313	16361	1915	366	178782	32674	1.04576	0.997505	1	0
DO23517	1263	1278	220	225	107379	107154	19790	19784	2541	445	214533	39574	0.949379	1	1	0
DO23515	999	1042	208	198	74918	74390	14135	14119	2041	406	149308	28254	1.0512	0.998613	1	0
DO23523	37	41	11	5	4134	4202	707	731	78	16	8336	1438	1.18912	0.566311	1	0
DO23521	1418	1448	246	265	116673	116507	21558	21498	2866	511	233180	43056	0.965611	1	1	0
DO23529	617	542	105	101	51436	50414	9254	9264	1159	206	101850	18518	0.977576	0.998822	1	0
DO23509	1121	1114	203	217	125870	126796	23384	23333	2235	420	252666	46717	1.01635	0.999851	1	0
DO23533	1691	1707	340	309	129019	128827	24363	24351	3398	649	257846	48714	1.01095	0.999999	1	0
DO50857	1108	1075	187	172	93940	94205	17606	17672	2183	359	188145	35278	0.87706	1	1	0
DO50844	2646	2747	502	478	235102	235605	44071	44191	5393	980	470707	88262	0.969109	1	1	0
DO45107	970	942	194	164	94956	94584	17721	17763	1912	358	189540	35484	1.00015	0.999885	1	0
DO45195	215	210	34	34	20917	20592	3972	3973	425	68	41509	7945	0.835927	0.999251	1	0
DO48759	744	757	149	141	69891	70088	13022	12997	1501	290	139979	26019	1.03942	0.996108	1	0
DO48720	480	509	100	87	43618	43953	8198	8199	989	187	87571	16397	1.00981	0.994587	1	0
DO48700	538	496	86	96	46235	46347	8559	8534	1034	182	92582	17093	0.953365	0.999396	1	0
DO48672	2339	2372	439	444	148196	147955	28150	28077	4711	883	296151	56227	0.987224	1	1	0
DO45101	809	818	149	151	79354	78661	14514	14505	1627	300	158015	29019	1.00404	0.999409	1	0
DO45094	1649	1583	301	320	141255	141110	26501	26526	3232	621	282365	53027	1.02314	0.999992	1	0
DO50832	990	960	185	187	99228	98453	18718	18747	1950	372	197681	37465	1.00658	0.999885	1	0
DO48757	1245	1279	273	297	103183	103102	19901	19838	2524	570	206285	39739	1.17229	0.885562	1	0
DO50855	850	856	197	177	53359	53531	10541	10511	1706	374	106890	21052	1.11311	0.976848	1	0
DO50840	666	788	163	106	60700	60503	11583	11661	1454	269	121203	23244	0.964696	0.999943	1	0
DO45269	1236	1257	227	226	106605	106497	19836	19891	2493	453	213102	39727	0.974715	0.999998	1	0
DO45189	693	673	124	144	52872	52930	10353	10304	1366	268	105802	20657	1.00487	0.999436	1	0
DO48753	426	415	66	70	38557	38480	7278	7256	841	136	77037	14534	0.857151	0.999981	1	0
DO48717	307	316	61	63	26695	26621	4781	4804	623	124	53316	9585	1.10713	0.846845	1	0
DO23538	868	820	163	171	72834	73037	14072	14017	1688	334	145871	28089	1.02756	0.999277	1	0
DO45267	1810	1718	315	353	156506	156568	30103	30030	3528	668	313074	60133	0.985785	1	1	0
DO45133	1027	1006	203	187	98526	99024	18564	18584	2033	390	197550	37148	1.02016	0.99975	1	0
DO45309	355	380	72	68	38154	38085	7043	7066	735	140	76239	14109	1.02925	0.975584	1	0
DO45167	203	202	46	50	21073	21337	4186	4160	405	96	42410	8346	1.2045	0.631699	1	0
DO45191	642	638	84	84	45359	45504	8979	9004	1280	168	90863	17983	0.663169	1	1	0
DO50814	2305	2394	472	436	243797	244783	45843	45889	4699	908	488580	91732	1.02919	1	1	0
DO45299	10479	10539	1498	1481	1764813	1761504	354893	355020	21018	2979	3526317	709913	0.704037	1	1	0
DO45141	2155	2194	398	376	163390	163904	31015	31014	4349	774	327294	62029	0.939063	1	1	0
DO48719	2345	2427	391	400	264572	263959	49871	49892	4772	791	528531	99763	0.878167	1	1	0
DO50848	833	867	172	172	69466	70150	12581	12558	1700	344	139616	25139	1.12382	0.92064	1	0
DO48716	1574	1553	313	278	150459	149480	27837	27844	3127	591	299939	55681	1.01809	0.99999	1	0
DO48692	879	966	181	156	80651	80881	14937	14987	1845	337	161532	29924	0.98599	0.999924	1	0
DO45155	1946	2035	361	381	133094	133896	24586	24520	3981	742	266990	49106	1.01338	0.999999	1	0
DO50850	749	757	141	144	76165	76387	14468	14490	1506	285	152552	28958	0.99694	0.999654	1	0
DO23525	1699	1707	300	299	153089	153374	28806	28809	3406	599	306463	57615	0.935459	1	1	0
DO48738	123	133	30	21	12262	12126	2881	2901	256	51	24388	5782	0.840288	0.998984	1	0
DO45145	2465	2694	495	430	182472	181918	33848	33848	5159	925	364390	67696	0.965116	1	1	0
DO50803	1056	994	172	197	167917	167086	32270	32432	2050	369	335003	64702	0.931973	1	1	0
DO23544	1623	1577	314	341	146290	144963	27016	27068	3200	655	291253	54084	1.10228	0.99461	1	0
DO45199	1243	1205	245	245	127277	128008	23853	23876	2448	490	255285	47729	1.0706	0.997819	1	0
DO45159	1200	1190	207	224	91596	92012	16873	16880	2390	431	183608	33753	0.980976	0.999993	1	0
DO45125	779	767	125	148	56802	56391	11171	11201	1546	273	113193	22372	0.893445	1	1	0
DO45193	1813	1856	383	387	128758	128345	24388	24450	3669	770	257103	48838	1.10482	0.997642	1	0
DO50831	482	557	113	93	46998	46969	9053	9080	1039	206	93967	18133	1.02744	0.99416	1	0
DO48686	1086	1081	207	205	84940	83475	15894	15919	2167	412	168415	31813	1.0065	0.999942	1	0
DO45153	1627	1606	266	297	141923	142037	26296	26237	3233	563	283960	52533	0.941299	1	1	0
DO45301	943	961	174	161	83104	82324	16057	16056	1904	335	165428	32113	0.906371	1	1	0
DO45277	973	949	162	194	108623	108059	20069	20043	1922	356	216682	40112	1.00056	0.999856	1	0
DO48682	2989	3030	413	431	377230	377886	76907	76790	6019	844	755116	153697	0.688916	1	1	0
DO23510	807	848	215	166	72261	71361	13739	13845	1655	381	143622	27584	1.19865	0.720803	1	0
DO50791	771	772	146	175	64064	65257	12418	12473	1543	321	129321	24891	1.08085	0.988062	1	0
DO48721	1142	1162	205	194	120221	121433	22367	22392	2304	399	241654	44759	0.934984	1	1	0
DO45229	1319	1336	269	229	92141	92560	17359	17404	2655	498	184701	34763	0.996591	0.999995	1	0
DO50822	1022	1032	196	195	95339	94612	17537	17627	2054	391	189951	35164	1.0283	0.999463	1	0
DO23527	925	905	183	195	86480	85654	16161	16178	1830	378	172134	32339	1.09946	0.979305	1	0
DO23551	1824	1838	334	334	164297	163924	30897	30867	3662	668	328221	61764	0.969369	1	1	0
DO23550	1144	1181	219	215	87060	86468	16310	16324	2325	434	173528	32634	0.992581	0.999988	1	0
DO48728	690	669	125	141	58920	59433	10907	10920	1359	266	118353	21827	1.06132	0.986087	1	0
DO23546	987	1025	191	178	82915	81428	15151	15171	2012	369	164343	30322	0.994012	0.999926	1	0
DO45097	1008	1080	178	177	105241	104132	19661	19665	2088	355	209373	39326	0.905188	1	1	0
DO50811	1071	1039	194	179	99596	98626	18764	18870	2110	373	198222	37634	0.931103	1	1	0
DO48691	1065	1094	214	202	81145	80955	14710	14704	2159	416	162100	29414	1.06187	0.996101	1	0
DO45237	2004	1967	364	368	202115	200597	39790	39842	3971	732	402712	79632	0.932219	1	1	0
DO45293	507	546	101	107	70909	70482	14429	14416	1053	208	141391	28845	0.968247	0.999805	1	0
DO45173	1429	1392	295	293	117856	116998	22302	22301	2821	588	234854	44603	1.09751	0.995686	1	0
DO48715	688	653	132	145	69870	69444	13067	13014	1341	277	139314	26081	1.10337	0.954162	1	0
DO45243	1046	993	176	178	84109	82093	15689	15646	2039	354	166202	31335	0.920858	1	1	0
DO23526	584	574	115	96	60189	60737	11167	11221	1158	211	120926	22388	0.984188	0.998802	1	0
DO23541	1198	1252	239	230	115650	116272	21632	21660	2450	469	231922	43292	1.02551	0.999879	1	0
DO23536	1329	1338	261	265	139106	139153	25590	25519	2667	526	278259	51109	1.07378	0.997489	1	0
DO50807	1291	1381	281	246	104404	103201	19754	19784	2672	527	207605	39538	1.03561	0.999916	1	0
DO50829	1161	1166	211	230	86232	86516	16347	16406	2327	441	172748	32753	0.999549	0.999983	1	0
DO45211	555	618	122	125	53226	53432	10968	10937	1173	247	106658	21905	1.0253	0.998654	1	0
DO50805	1303	1284	228	248	136781	136606	25192	25136	2587	476	273387	50328	0.999491	0.999986	1	0
DO50789	1119	1149	200	182	90546	90143	16989	17097	2268	382	180689	34086	0.892845	1	1	0
DO23520	853	839	171	151	75012	75024	14158	14191	1692	322	150036	28349	1.00719	0.999669	1	0
DO50780	1470	1548	298	255	169759	169236	32294	32366	3018	553	338995	64660	0.960646	1	1	0
DO45207	1678	1656	295	333	133986	133425	25064	24962	3334	628	267411	50026	1.00688	0.999999	1	0
DO45253	568	582	105	106	54088	54351	10505	10483	1150	211	108439	20988	0.94798	0.999894	1	0
DO48733	1145	1192	209	203	93128	92408	16982	16995	2337	412	185536	33977	0.962679	0.999998	1	0
DO45171	717	718	107	129	70573	70750	13012	12991	1435	236	141323	26003	0.893819	0.999998	1	0
DO45151	1726	1743	320	324	182785	181095	33297	33325	3469	644	363880	66622	1.01396	0.999996	1	0
DO45181	1268	1304	243	262	101496	102052	19310	19246	2572	505	203548	38556	1.03656	0.999863	1	0
DO50774	837	829	166	143	73343	73542	13843	13896	1666	309	146885	27739	0.982133	0.999917	1	0
DO48681	1422	1423	282	260	112409	113242	20992	20966	2845	542	225651	41958	1.02456	0.99996	1	0
DO48761	914	922	161	157	73286	73171	13767	13784	1836	318	146457	27551	0.920719	1	1	0
DO45225	1792	1939	363	325	149932	149637	27439	27504	3731	688	299569	54943	1.00542	0.999999	1	0
DO45213	1155	1075	182	224	107162	107156	19968	19923	2230	406	214318	39891	0.978149	0.999993	1	0
DO45217	760	809	165	121	71849	72767	13694	13716	1569	286	144616	27410	0.961724	0.999967	1	0
DO23514	957	945	177	188	93676	93238	17536	17501	1902	365	186914	35037	1.02376	0.999503	1	0
DO45263	786	749	134	155	64178	63570	12091	12047	1535	289	127748	24138	0.99642	0.999669	1	0
DO23537	1850	1846	364	331	152372	153825	28537	28643	3696	695	306197	57180	1.00695	1	1	0
DO50818	1496	1497	293	308	148513	149205	27814	27812	2993	601	297718	55626	1.07472	0.998893	1	0
DO50799	1310	1357	252	244	96583	96595	18082	18072	2667	496	193178	36154	0.993711	0.999996	1	0
DO50808	969	1000	188	193	84638	84351	15491	15584	1969	381	168989	31075	1.05227	0.997202	1	0
DO48746	1343	1320	262	268	101772	101317	19352	19368	2663	530	203089	38720	1.04389	0.999842	1	0
DO23522	1349	1405	267	264	102929	101774	19677	19656	2754	531	204703	39333	1.00345	0.999997	1	0
DO45179	973	1002	182	166	87312	87296	16574	16591	1975	348	174608	33165	0.927676	1	1	0
DO50845	572	587	106	111	54040	53375	9755	9758	1159	217	107415	19513	1.03066	0.990897	1	0
DO45209	991	1000	195	195	93090	93453	17625	17620	1991	390	186543	35245	1.03675	0.999296	1	0
DO45303	272	290	54	63	22987	23038	4556	4545	562	117	46025	9101	1.05282	0.957343	1	0
DO45103	540	548	108	104	47027	47671	8978	9006	1088	212	94698	17984	1.02603	0.994253	1	0
DO48677	1364	1315	296	274	130097	130224	24423	24389	2679	570	260321	48812	1.13471	0.962862	1	0
DO45175	951	1033	182	175	87206	87319	16235	16299	1984	357	174525	32534	0.965265	0.999992	1	0
DO23512	1266	1424	267	245	100260	100705	18734	18772	2690	512	200965	37506	1.01985	0.999961	1	0
DO45091	1894	1916	352	319	187414	186879	34909	34950	3810	671	374293	69859	0.943598	1	1	0
DO23513	1979	1941	404	375	145227	144620	27355	27340	3920	779	289847	54695	1.05311	0.999976	1	0
DO45099	736	778	142	161	67064	67287	12567	12535	1514	303	134351	25102	1.07115	0.987398	1	0
DO48694	700	726	133	135	70113	70793	13088	13094	1426	268	140906	26182	1.01144	0.998606	1	0
DO50825	1890	1849	348	388	157632	156859	29577	29567	3739	736	314491	59144	1.04669	0.999979	1	0
DO45147	852	772	147	168	76374	75593	14661	14729	1624	315	151967	29390	1.00294	0.999791	1	0
DO50834	1515	1474	253	270	129169	128953	24442	24376	2989	523	258122	48818	0.925168	1	1	0
DO50800	1030	1008	156	190	80668	81277	14922	14917	2038	346	161945	29839	0.921415	1	1	0
DO23532	748	745	146	150	60227	59741	11500	11552	1493	296	119968	23052	1.03178	0.998275	1	0
DO48747	1613	1666	612	559	60988	60580	11402	11441	3279	1171	121568	22843	1.90056	1.10151e-33	2.85291e-31	554.866
DO45275	736	760	140	128	68041	67926	12446	12435	1496	268	135967	24881	0.978969	0.99973	1	0
DO45219	799	780	141	141	65574	66025	12523	12544	1579	282	131599	25067	0.937599	0.999995	1	0
DO50839	611	589	123	108	54737	54798	10393	10376	1200	231	109535	20769	1.01524	0.997336	1	0
DO45245	423	415	92	76	48355	48844	9766	9776	838	168	97199	19542	0.997144	0.997254	1	0
DO45157	530	547	84	80	42021	42112	8122	8125	1077	164	84133	16247	0.788536	1	1	0
DO45297	293	325	51	48	31373	30893	6220	6220	618	99	62266	12440	0.801821	0.999993	1	0
DO23548	881	897	175	167	90238	90155	17290	17325	1778	342	180393	34615	1.00242	0.999871	1	0
DO23539	1404	1421	250	253	100944	101513	19153	19147	2825	503	202457	38300	0.941204	1	1	0
DO45233	870	897	132	151	62677	61742	11286	11285	1767	283	124419	22571	0.882848	1	1	0
DO45289	370	383	70	56	32444	32187	6336	6364	753	126	64631	12700	0.851555	0.999982	1	0
DO23530	186	202	37	41	16346	16380	2904	2875	388	78	32726	5779	1.13842	0.715716	1	0
DO50804	2391	2437	493	447	186073	187248	35733	35748	4828	940	373321	71481	1.01684	1	1	0
DO48706	1691	1729	310	330	165216	165926	30736	30749	3420	640	331142	61485	1.00786	0.999999	1	0
DO48725	430	425	66	80	41289	40311	7699	7670	855	146	81600	15369	0.906633	0.999817	1	0
DO23519	1346	1305	230	226	131328	130614	23353	23331	2651	456	261942	46684	0.965144	0.999999	1	0
DO48736	482	465	74	95	39140	39139	7353	7345	947	169	78279	14698	0.950438	0.999322	1	0
DO48701	2273	2140	418	452	133997	134241	25514	25543	4413	870	268238	51057	1.03574	0.999999	1	0
DO45261	888	891	152	160	82131	81190	15179	15240	1779	312	163321	30419	0.94162	0.999996	1	0
DO45149	1062	1081	190	215	79763	79556	15056	15033	2143	405	159319	30089	1.00067	0.999958	1	0
DO23545	1532	1639	289	258	144183	144965	27141	27143	3171	547	289148	54284	0.918839	1	1	0
DO48687	748	738	147	148	70877	71132	13333	13348	1486	295	142009	26681	1.05662	0.992904	1	0
DO23552	896	893	176	140	66783	67524	12843	12883	1789	316	134307	25726	0.922153	1	1	0
DO45291	592	638	81	86	46235	46210	8640	8602	1230	167	92445	17242	0.727959	1	1	0
DO45165	870	878	150	162	80277	79870	14931	14915	1748	312	160147	29846	0.957736	0.999985	1	0
DO45203	1320	1362	298	267	124824	124163	23463	23479	2682	565	248987	46942	1.11739	0.983927	1	0
DO45205	877	978	182	170	92463	92902	17051	17000	1855	352	185365	34051	1.03299	0.99863	1	0
DO45109	578	582	112	94	51295	51408	9233	9249	1160	206	102703	18482	0.986832	0.998011	1	0
DO48704	723	688	126	136	66197	65280	12311	12317	1411	262	131477	24628	0.991277	0.999516	1	0
DO45201	1293	1302	238	239	105094	104634	19905	19935	2595	477	209728	39840	0.96765	1	1	0
DO45249	146	111	26	40	13557	13398	2493	2465	257	66	26955	4958	1.39619	0.191679	1	0
DO23542	1328	1338	277	219	108584	109141	20753	20677	2666	496	217725	41430	0.977721	0.999999	1	0
DO50802	1339	1388	300	329	101879	102412	19730	19702	2727	629	204291	39432	1.19499	0.798207	1	0
DO23524	990	962	185	192	77983	78015	14595	14535	1952	377	155998	29130	1.03428	0.99914	1	0
DO50820	969	991	167	173	85742	85657	16346	16332	1960	340	171399	32678	0.909862	1	1	0
DO50787	751	740	140	129	72298	71752	13218	13242	1491	269	144050	26460	0.982196	0.999694	1	0
DO45095	636	654	117	114	68777	68978	13002	13025	1290	231	137755	26027	0.947776	0.999928	1	0
DO50819	876	894	172	161	65149	64832	11861	11904	1770	333	129981	23765	1.02899	0.998461	1	0
DO45215	586	621	119	93	61272	61884	11096	11150	1207	212	123156	22246	0.972372	0.999169	1	0
DO45135	951	910	194	203	49381	49441	9659	9601	1861	397	98822	19260	1.09456	0.989691	1	0
DO45137	782	731	134	147	49658	49207	9319	9312	1513	281	98865	18631	0.985539	0.999786	1	0
DO45187	306	305	63	64	25558	25658	4960	4935	611	127	51216	9895	1.07585	0.933528	1	0
DO45295	163	151	22	30	12114	12229	2278	2284	314	52	24343	4562	0.883675	0.99041	1	0
DO23547	319	377	88	50	31619	31563	5493	5535	696	138	63182	11028	1.13597	0.766563	1	0
DO45285	205	164	37	42	14000	14217	2815	2818	369	79	28217	5633	1.07244	0.901885	1	0
DO50837	214	213	40	28	19196	19321	3543	3591	427	68	38517	7134	0.859806	0.997995	1	0
Total	308216	308964	58117	57875	27141985	27110135	5128073	5128901	617180	115992	54252120	10256974	0.994062	1	1	0
