# Supplementary material for: Acetaldehyde makes a distinct mutation signature in single-stranded DNA
Source: Nucleic Acids Res. 2022 Jul 1;50(13):7451–64. doi: 10.1093/nar/gkac570 (PMC9303387; doi:10.1093/nar/gkac570)
Supplement: gkac570_Supplemental_Files [file gkac570_supplemental_files.zip › Table_S9.xlsx]

## Sheet: README
Source data for correlations between CC>AA substitutions and gCn>A mutations
Data in the table are from the following ICGC cancer cohorts
S9a	LUAD
S9b	LICA_FR
S9c	LIHC
S9d	LUSC
S9e	LIRI_JP
Tables for simple somatic mutations for the above cancers are available on the ICGC portal (https://dcc.icgc.org/)
The description of the fields in the table are provided below
Tumor_Sample_Barcode			The unique IDs for the samples analyze within the cohort.
gCn_to_A_revcomp			The number of times the sequences cytosines are substituted to adenines in a sample in the gCn context. This is calculated by adding gCn_to_A and nGc_to_T

## Sheet: S9a
Tumor_Sample_Barcode	Total CC>AA	gCn_to_A_revcomp			Simple linear regression of total CC>AA vs gCn_to_A revcomp
DO45319	8	346			Best-fit values
DO24411	4	146			Slope	34.42
DO25040	3	516			Y-intercept	106.4
DO25189	5	2019			X-intercept	-3.091
DO45346	11	708			1/slope	0.02905
DO51196	2	332
DO23678	8	528			Std. Error
DO25104	4	291			Slope	2.337
DO24970	8	580			Y-intercept	8.292
DO26250	14	993
DO45360	1	161			95% Confidence Intervals
DO23961	9	434			Slope	29.83 to 39.01
DO23740	5	761			Y-intercept	90.12 to 122.7
DO45311	18	1151			X-intercept	-4.015 to -2.367
DO26025	7	325
DO24850	4	398			Goodness of Fit
DO24421	1	141			R squared	0.3099
DO45379	0	8			Sy.x	135
DO23891	2	218
DO23690	4	696			Is slope significantly non-zero?
DO25847	12	1353			F	216.9
DO218943	1	151			DFn, DFd	1, 483
DO25584	1	13			P value	<0.0001
DO24675	9	456			Deviation from zero?	Significant
DO45326	3	142
DO24028	8	550			Equation	Y = 34.42*X + 106.4
DO24457	6	256
DO45339	1	128			Data
DO25985	3	1135			Number of X values	485
DO45335	4	329			Maximum number of Y replicates	1
DO26210	2	119			Total number of values	485
DO23574	0	109			Number of missing values	0
DO23753	2	152
DO45316	4	329
DO45317	7	407
DO25917	0	18
DO23723	2	175
DO23798	10	720
DO26240	12	523
DO23666	7	609
DO25153	4	1593
DO23782	3	146
DO23907	15	915
DO49875	14	1257
DO24110	3	109
DO23878	0	10
DO45340	4	411
DO51193	11	723
DO25679	0	2
DO23645	3	284
DO23814	4	121
DO49873	1	163
DO26260	6	346
DO24050	3	113
DO24060	4	357
DO23590	9	1120
DO26354	0	217
DO24285	9	174
DO24487	4	111
DO24800	4	446
DO24656	5	250
DO45337	0	33
DO23604	6	266
DO25113	1	96
DO24265	0	8
DO24646	0	60
DO218940	6	450
DO26132	2	108
DO45351	2	132
DO218924	10	530
DO218921	4	523
DO23874	20	1055
DO24900	37	1156
DO26032	2	571
DO45312	4	506
DO23559	1	235
DO25396	14	867
DO23660	1	108
DO24048	9	246
DO26092	9	380
DO23672	4	482
DO25320	13	934
DO24930	7	278
DO218933	2	87
DO23744	9	976
DO25535	8	248
DO23771	2	134
DO23838	3	455
DO45390	12	1169
DO23774	7	489
DO24980	8	271
DO26290	1	186
DO51199	10	379
DO23854	4	398
DO23555	10	1400
DO25426	5	831
DO24830	6	481
DO23711	6	435
DO24870	0	54
DO45332	7	358
DO23717	3	231
DO25262	7	709
DO24409	5	660
DO26230	4	622
DO25406	0	61
DO24467	7	332
DO218935	2	355
DO23818	4	230
DO218923	5	372
DO23608	0	110
DO45345	0	49
DO45323	3	402
DO23610	2	120
DO23882	0	43
DO23560	0	107
DO24013	0	4
DO25434	4	221
DO25058	8	585
DO25369	0	49
DO26015	18	469
DO23986	3	224
DO25290	6	217
DO23629	5	435
DO24596	16	1028
DO23806	0	45
DO23732	21	1514
DO25030	1	170
DO218942	11	372
DO23846	11	377
DO23556	7	363
DO23624	36	1096
DO45412	14	598
DO25797	10	988
DO23705	7	571
DO45410	0	134
DO25545	0	157
DO23822	0	95
DO25010	3	320
DO25133	0	70
DO24920	6	286
DO24020	0	0
DO25995	10	368
DO24722	0	91
DO24739	8	872
DO24140	8	351
DO26042	6	335
DO23602	1	494
DO23625	0	24
DO23759	2	203
DO23597	5	826
DO218941	2	108
DO24940	4	373
DO25508	1	194
DO24790	2	150
DO23726	3	102
DO25574	0	52
DO45368	0	52
DO23592	8	410
DO45349	3	197
DO23810	0	80
DO23616	1	277
DO26180	0	19
DO25444	0	296
DO24005	5	211
DO24100	5	209
DO25416	5	277
DO23586	2	452
DO23738	0	27
DO24665	0	143
DO218928	4	271
DO24729	4	394
DO25471	17	777
DO45318	7	221
DO24150	4	290
DO218948	2	69
DO23729	0	15
DO23580	7	387
DO26414	7	353
DO25242	2	97
DO25000	6	718
DO25564	7	328
DO26052	9	1280
DO25727	0	127
DO23693	1	223
DO23714	2	63
DO26160	0	58
DO24307	2	157
DO25020	6	497
DO45342	5	221
DO45402	7	507
DO24245	2	139
DO24860	1	268
DO25757	0	40
DO23742	2	183
DO218945	0	80
DO23663	0	214
DO25163	0	20
DO45422	7	323
DO45398	0	87
DO23708	1	224
DO24890	2	266
DO23765	6	237
DO23899	0	14
DO23971	0	64
DO51192	3	130
DO25837	6	365
DO26394	4	228
DO48884	4	254
DO218937	3	104
DO51189	8	560
DO26270	7	488
DO45328	8	340
DO25817	0	172
DO24255	4	184
DO24692	14	537
DO45320	0	7
DO218944	9	862
DO45355	0	63
DO24990	1	100
DO51198	0	15
DO24606	3	296
DO23850	7	367
DO45313	0	0
DO26374	3	74
DO23566	7	415
DO25280	2	526
DO45314	4	194
DO25747	2	259
DO23720	2	199
DO23612	8	152
DO24227	3	243
DO218947	5	198
DO23942	0	19
DO51197	0	29
DO23870	3	211
DO48881	0	17
DO24441	2	142
DO26404	4	211
DO24682	8	242
DO25877	3	90
DO25173	4	258
DO51201	1	98
DO218920	4	364
DO25183	0	30
DO45357	2	206
DO24547	4	260
DO24297	2	101
DO23952	12	396
DO23932	3	137
DO23562	7	541
DO24288	0	35
DO26328	1	212
DO24507	2	70
DO26318	1	158
DO24431	6	697
DO25622	0	195
DO49876	5	602
DO25649	8	454
DO24310	2	160
DO23572	2	86
DO25310	0	83
DO23564	14	484
DO25867	0	31
DO23637	0	141
DO26150	1	412
DO25887	0	16
DO23834	2	468
DO24218	0	14
DO25199	2	69
DO45394	0	65
DO23633	5	220
DO24821	1	189
DO23915	4	146
DO23830	7	748
DO45384	3	224
DO218934	2	266
DO26200	3	509
DO45376	0	44
DO49870	0	6
DO24556	9	812
DO26337	16	392
DO45378	0	28
DO223665	3	289
DO24566	0	52
DO23996	0	130
DO24626	1	55
DO25659	3	281
DO24170	0	60
DO26220	5	350
DO26142	1	52
DO24740	3	202
DO23687	0	22
DO24200	0	8
DO25528	2	289
DO25975	3	84
DO25699	0	79
DO25603	6	658
DO218922	10	991
DO45380	0	7
DO25300	0	0
DO218926	1	88
DO24275	5	359
DO24329	9	308
DO23702	0	20
DO25639	1	113
DO23858	6	342
DO23631	0	59
DO23598	0	21
DO51205	1	60
DO25379	1	178
DO24811	2	204
DO24780	4	294
DO24339	3	275
DO26384	4	219
DO24070	1	96
DO24910	1	73
DO23558	3	283
DO218929	0	5
DO24616	0	32
DO25464	0	18
DO23643	1	30
DO218938	0	9
DO24586	2	246
DO25957	0	6
DO23618	2	132
DO23790	1	64
DO24359	1	148
DO218917	0	64
DO23786	1	172
DO25123	3	440
DO23976	0	117
DO24810	1	46
DO45364	0	6
DO25228	0	87
DO23606	3	146
DO24160	3	168
DO23570	4	196
DO218918	9	420
DO45321	2	144
DO23557	3	158
DO45386	6	262
DO26280	1	123
DO23681	0	17
DO24399	9	371
DO26112	3	143
DO25340	0	6
DO23584	0	19
DO48882	0	33
DO45343	3	111
DO25084	2	46
DO25360	5	138
DO25807	0	150
DO24760	11	252
DO45334	0	16
DO25927	4	345
DO45366	0	15
DO24712	1	108
DO23696	0	11
DO24447	1	165
DO25767	3	329
DO23762	5	257
DO23554	0	49
DO23578	2	110
DO23561	2	380
DO26347	0	44
DO25629	3	121
DO25068	0	34
DO24527	1	126
DO25827	0	49
DO24320	2	191
DO218936	0	13
DO23866	2	100
DO23794	3	224
DO25252	2	406
DO23568	6	267
DO25350	6	231
DO25059	0	37
DO24636	0	104
DO24374	0	8
DO23563	1	33
DO24750	1	222
DO24576	2	65
DO24840	0	0
DO25481	2	124
DO23614	1	52
DO24950	1	113
DO25897	0	6
DO45420	2	118
DO23576	1	390
DO218939	0	16
DO45373	4	79
DO24477	2	82
DO25143	0	76
DO23756	0	10
DO23669	0	223
DO25498	1	201
DO24379	1	23
DO23923	2	140
DO23842	0	36
DO45322	2	137
DO45370	0	96
DO25272	0	50
DO24517	0	78
DO23553	2	148
DO45330	2	50
DO218919	3	73
DO25232	4	286
DO23622	3	43
DO218946	1	104
DO24960	0	12
DO23600	0	7
DO26005	1	39
DO23594	2	69
DO23735	0	20
DO26082	0	0
DO23654	0	33
DO25518	0	2
DO25937	0	56
DO45389	1	95
DO51195	0	0
DO23588	0	30
DO25613	0	15
DO24349	2	150
DO45382	0	60
DO23802	0	89
DO24497	0	14
DO24080	0	24
DO25787	5	157
DO23750	1	268
DO45347	0	9
DO24208	0	0
DO24770	2	121
DO25209	0	1
DO24880	0	14
DO25050	0	28
DO25709	3	160
DO26190	0	37
DO23675	0	40
DO24537	1	102
DO24190	2	278
DO24180	0	58
DO24120	0	8
DO45375	0	8
DO49871	0	5
DO23826	0	19
DO26308	0	2
DO23582	0	29
DO26072	5	102
DO26062	0	30
DO45418	0	18
DO49874	1	83
DO48885	0	121
DO25717	1	194
DO23651	0	29
DO45395	0	15
DO24364	1	94
DO218916	0	20
DO25669	0	13
DO48883	0	1
DO23684	1	59
DO23641	1	17
DO51190	3	72
DO45348	0	117
DO23886	0	2
DO23657	4	194
DO25947	0	4
DO25689	1	43
DO24389	0	10
DO24130	0	44
DO23627	2	47
DO24237	1	49
DO45341	2	90
DO24702	0	15
DO25967	4	63
DO23639	0	17
DO45403	0	51
DO25857	0	3
DO23635	0	9
DO25594	0	24
DO218931	1	16
DO25330	0	51
DO23699	0	3
DO26102	0	2
DO24090	0	40
DO45415	1	0
DO25907	0	3
DO25554	0	77
DO45325	0	45
DO45344	0	42
DO51194	0	23
DO23648	0	0
DO23862	0	11
DO25386	0	10
DO26300	0	14
DO23768	2	224
DO26170	0	0
DO51204	0	12
DO23778	0	12
DO45350	1	3
DO45353	0	27
DO45363	0	47
DO51203	1	33
DO24038	0	4
DO218927	0	21
DO25737	0	12
DO23620	0	9
DO49872	0	0
DO45407	0	45
DO218932	0	1
DO25454	0	6
DO51191	0	7
DO25777	0	18
DO218925	0	1
DO45315	0	0
DO26122	0	0
DO26364	0	0

## Sheet: S9b
Tumor_Sample_Barcode	CC>AA(combined)	gCn_to_A_revcomp			Simple linear regression of total CC>AA vs gCn_to_A revcomp
DO50940	90	726			Best-fit values
DO231806	50	534			Slope	11.52
DO44868	17	313			Y-intercept	54.21
DO50936	39	656			X-intercept	-4.705
DO50974	249	1251			1/slope	0.08679
DO228901	112	688
DO50970	15	923			Std. Error
DO50869	117	1046			Slope	1.218
DO44714	16	332			Y-intercept	45.54
DO44754	177	1273
DO50889	124	10274			95% Confidence Intervals
DO50931	68	557			Slope	9.124 to 13.92
DO44808	23	602			Y-intercept	-35.49 to 143.9
DO44828	60	645			X-intercept	-13.85 to 2.904
DO22804	10	228
DO50893	257	1105			Goodness of Fit
DO228893	12	350			R squared	0.2645
DO50917	74	5480			Sy.x	681.9
DO44792	142	1021
DO50894	63	2767			Is slope significantly non-zero?
DO44806	64	506			F	89.54
DO44740	75	610			DFn, DFd	1, 249
DO44832	63	1895			P value	<0.0001
DO50846	0	21			Deviation from zero?	Significant
DO228906	33	540
DO50871	0	5			Equation	Y = 11.52*X + 54.21
DO222354	52	705
DO50843	0	7			Data
DO50966	1	7			Number of X values	251
DO231795	28	665			Maximum number of Y replicates	1
DO228904	23	532			Total number of values	251
DO50879	91	1123			Number of missing values	0
DO50847	2	16
DO222358	31	522
DO228898	44	749
DO44798	23	429
DO228897	74	545
DO228883	21	232
DO44836	0	2
DO44692	0	63
DO50768	1	15
DO50898	0	14
DO44634	6	414
DO50861	0	25
DO44788	0	3
DO50909	0	19
DO44744	36	614
DO228887	118	871
DO50786	0	8
DO44864	15	554
DO44802	80	767
DO50746	1	5
DO50858	0	6
DO50765	0	1
DO22810	164	733
DO50929	0	8
DO50933	19	237
DO50754	0	5
DO50937	0	11
DO50882	0	5
DO50968	1	7
DO44846	0	6
DO50927	22	635
DO50928	0	19
DO228894	79	607
DO228907	59	644
DO50972	1	4
DO50756	0	3
DO50743	0	6
DO50946	42	594
DO50921	0	7
DO50935	11	222
DO44708	1	11
DO50906	1	7
DO50838	0	1
DO50908	1	11
DO222357	5	397
DO50788	0	0
DO50953	0	3
DO50934	8	234
DO50854	0	1
DO44800	29	395
DO50856	0	7
DO44812	0	3
DO50960	0	5
DO44834	0	3
DO50904	0	8
DO50781	0	3
DO222355	1	76
DO50749	0	9
DO50932	0	4
DO44664	0	17
DO44696	0	7
DO50849	0	13
DO50890	0	4
DO50950	0	2
DO50961	0	0
DO50741	0	7
DO50877	0	6
DO50826	0	6
DO50760	0	1
DO44790	0	4
DO50853	0	49
DO50758	0	5
DO44700	0	14
DO50875	1	8
DO50828	1	7
DO50762	0	6
DO44856	0	5
DO44676	0	8
DO50952	0	3
DO44668	0	4
DO50955	1	10
DO50912	0	3
DO44684	0	9
DO50971	0	3
DO50949	0	9
DO50886	0	14
DO44672	2	7
DO50823	0	2
DO50913	1	8
DO50821	0	6
DO50880	0	4
DO50969	1	1
DO50771	0	6
DO50864	0	4
DO44652	0	4
DO44674	0	6
DO50738	1	7
DO22830	0	5
DO50954	2	13
DO44794	0	3
DO44854	0	4
DO50868	1	4
DO50919	0	6
DO50888	0	4
DO50911	0	6
DO50951	0	6
DO44660	3	7
DO50942	0	6
DO44848	0	4
DO44682	0	2
DO50881	0	2
DO44666	0	6
DO50753	1	10
DO50742	0	2
DO50924	0	7
DO50797	0	5
DO50926	0	5
DO50764	0	3
DO50930	0	6
DO50883	0	5
DO44784	0	7
DO50841	1	15
DO50884	0	4
DO50747	0	3
DO44810	0	6
DO44680	0	4
DO50830	0	6
DO22812	1	2
DO50751	0	8
DO50923	0	6
DO50784	0	3
DO50748	0	1
DO50967	0	6
DO50905	0	3
DO50740	0	3
DO44678	0	1
DO50782	0	5
DO50957	1	8
DO50867	1	1
DO50836	0	4
DO44670	0	7
DO50899	0	8
DO50910	0	3
DO44796	0	0
DO50865	1	4
DO50922	0	3
DO50892	0	3
DO50891	1	7
DO50795	1	4
DO50759	0	6
DO50963	0	1
DO44706	0	1
DO50744	0	0
DO50915	1	11
DO50750	0	2
DO50973	0	4
DO50777	0	4
DO50770	0	4
DO50962	0	4
DO50790	0	7
DO50737	0	6
DO50763	0	1
DO44786	0	7
DO50810	0	2
DO50948	0	1
DO44726	2	13
DO50873	0	7
DO50885	0	8
DO50794	0	1
DO50964	0	7
DO50914	0	3
DO50792	0	0
DO50862	0	2
DO50835	0	2
DO50907	1	6
DO50739	0	6
DO50874	0	13
DO44858	2	18
DO50736	0	4
DO50902	0	9
DO50976	0	1
DO50812	0	8
DO50938	0	5
DO50755	0	0
DO50745	0	0
DO44654	0	4
DO50866	1	0
DO50767	0	4
DO44862	0	5
DO22802	0	1
DO50860	0	0
DO50947	0	7
DO50757	0	4
DO50944	0	10
DO50920	0	1
DO50901	0	2
DO50897	0	4
DO50766	0	7
DO50900	0	3
DO50916	0	8
DO50872	0	1
DO44698	0	4
DO50903	0	1
DO50824	0	1
DO50775	0	1
DO50852	0	1
DO50779	0	2
DO50925	0	1
DO44694	0	0
DO50956	0	1
DO44780	0	3
DO50958	0	2
DO50895	0	0
DO50939	0	1
DO50761	0	0
DO50833	0	0
DO44656	0	0
DO50752	0	0
DO50773	0	0
DO50769	0	0

## Sheet: S9c
Tumor_Sample_Barcode	CC>AA(combined)	gCn_to_A_revcomp		Simple linear regression of total CC>AA vs gCn_to_A revcomp
DO48475	0	14		Best-fit values
DO48593	0	34		Slope	22.5
DO49699	2	148		Y-intercept	59.22
DO52184	0	143		X-intercept	-2.632
DO48486	2	67		1/slope	0.04445
DO219575	1	38
DO48587	0	64		Std. Error
DO52217	1	137		Slope	5.018
DO219565	0	78		Y-intercept	4.126
DO52276	0	34
DO44974	1	165		95% Confidence Intervals
DO22884	0	42		Slope	12.63 to 32.37
DO219525	0	32		Y-intercept	51.10 to 67.33
DO52222	0	80		X-intercept	-5.031 to -1.673
DO219560	0	6
DO44877	0	255		Goodness of Fit
DO52331	0	22		R squared	0.0526
DO52318	1	405		Sy.x	69.28
DO52275	1	30
DO49705	0	99		Is slope significantly non-zero?
DO52293	0	66		F	20.1
DO44876	1	172		DFn, DFd	1, 362
DO52266	0	46		P value	<0.0001
DO22929	0	78		Deviation from zero?	Significant
DO52258	1	48
DO22974	3	91		Equation	Y = 22.50*X + 59.22
DO52224	0	97
DO52187	0	188		Data
DO52181	1	474		Number of X values	364
DO219552	0	113		Maximum number of Y replicates	1
DO52283	1	1		Total number of values	364
DO44885	0	68		Number of missing values	0
DO45025	2	177
DO52296	0	31
DO48496	0	20
DO52303	0	114
DO49657	0	315
DO23048	1	490
DO48532	1	144
DO44887	0	82
DO23043	5	137
DO44884	0	23
DO49709	2	192
DO44915	0	21
DO219563	0	62
DO52273	0	62
DO49717	0	50
DO219507	0	10
DO52207	0	66
DO52171	0	94
DO52332	0	17
DO52261	0	86
DO219553	0	149
DO219545	0	32
DO219517	0	160
DO52189	1	254
DO219573	0	39
DO219578	0	45
DO52317	0	9
DO52284	0	73
DO52243	0	41
DO52326	0	62
DO52216	1	58
DO52205	0	123
DO219569	0	48
DO223918	0	35
DO49658	0	20
DO52231	0	61
DO52256	0	64
DO52285	0	6
DO22839	0	206
DO219535	0	14
DO52208	0	54
DO22956	1	57
DO44911	1	34
DO22932	1	47
DO52193	2	130
DO219543	0	76
DO48505	0	56
DO22857	1	372
DO52308	1	111
DO44986	0	62
DO52202	2	24
DO44994	0	54
DO48552	0	0
DO52290	3	128
DO219571	2	92
DO23053	1	33
DO52334	0	40
DO219509	0	24
DO52200	0	82
DO219521	1	69
DO44889	0	55
DO22845	0	68
DO52168	1	33
DO44946	0	55
DO45005	0	0
DO52294	1	50
DO22890	0	44
DO44978	1	7
DO219583	0	39
DO44874	0	51
DO44923	0	50
DO52298	1	78
DO44966	1	86
DO22835	0	90
DO223921	1	34
DO22896	0	79
DO52304	0	71
DO44962	0	26
DO44883	0	57
DO22911	0	136
DO52182	1	378
DO52291	1	26
DO23078	0	58
DO52211	1	98
DO52301	0	38
DO52232	1	101
DO52199	1	23
DO23023	1	172
DO52251	0	7
DO22938	0	504
DO219505	1	79
DO44927	1	19
DO23038	1	63
DO22872	0	0
DO52219	1	132
DO52214	0	39
DO44890	0	142
DO52179	0	242
DO223917	2	177
DO22905	0	51
DO52183	1	82
DO219547	0	16
DO52327	1	34
DO22863	0	58
DO219519	0	82
DO22893	0	88
DO52314	3	46
DO223914	0	28
DO49659	1	96
DO52218	0	52
DO48555	0	49
DO52213	0	64
DO22920	0	98
DO52262	0	155
DO223911	1	49
DO22914	0	218
DO219506	0	51
DO52241	0	91
DO52237	2	65
DO44873	1	36
DO52289	0	60
DO23018	0	51
DO52299	0	12
DO219580	0	8
DO52226	0	19
DO52170	0	26
DO52312	0	6
DO22866	0	74
DO52229	0	100
DO52220	2	55
DO52302	1	89
DO52203	0	37
DO52235	0	3
DO52247	1	71
DO52173	0	21
DO22966	0	43
DO44938	0	37
DO223923	0	93
DO49698	0	0
DO49712	1	61
DO22978	0	38
DO219577	0	58
DO49722	0	139
DO219539	1	128
DO223915	0	188
DO52286	0	64
DO49693	0	80
DO45013	0	18
DO52330	0	42
DO44958	0	12
DO52210	0	75
DO22881	1	116
DO219551	0	34
DO52325	0	110
DO52260	1	64
DO49697	0	26
DO48589	2	60
DO52244	0	33
DO52227	0	33
DO52239	1	158
DO44872	2	43
DO23068	0	70
DO52307	0	20
DO22990	2	40
DO52272	0	78
DO52323	1	30
DO52328	1	46
DO44888	3	207
DO22917	0	44
DO52319	0	20
DO48478	1	21
DO48558	1	84
DO22953	1	217
DO44878	0	26
DO22851	0	43
DO49716	0	46
DO22878	0	6
DO52295	0	26
DO219529	0	57
DO52271	0	61
DO52177	1	23
DO52281	0	19
DO44895	0	7
DO44882	1	100
DO44892	0	7
DO219561	0	1
DO48528	0	40
DO48473	0	43
DO219533	0	37
DO219549	0	31
DO48602	0	47
DO52297	0	23
DO52201	1	85
DO52267	0	81
DO44886	0	65
DO48483	0	138
DO22902	1	11
DO52175	1	127
DO52174	1	225
DO49703	0	77
DO22941	1	51
DO52209	0	32
DO52249	0	26
DO52270	0	44
DO52264	1	42
DO219541	0	23
DO23010	0	66
DO23014	0	72
DO23058	0	53
DO52188	1	121
DO52238	0	75
DO219557	0	93
DO22926	0	113
DO219582	1	45
DO52166	1	177
DO52212	0	0
DO52215	1	49
DO22860	0	13
DO219579	0	1
DO52163	0	64
DO52248	1	104
DO52194	0	73
DO52245	0	69
DO52253	0	7
DO22836	2	185
DO48562	0	56
DO23002	1	48
DO49696	2	20
DO23073	0	143
DO52336	0	65
DO45017	0	93
DO219537	0	94
DO52196	0	85
DO44907	1	32
DO22837	0	67
DO22908	0	4
DO52198	0	76
DO52320	0	41
DO49720	2	31
DO52288	1	63
DO45009	0	43
DO52190	0	61
DO219555	0	1
DO52305	0	25
DO52279	0	25
DO52263	0	14
DO52316	2	5
DO52197	1	67
DO49715	0	56
DO52321	0	64
DO219559	1	22
DO22986	0	20
DO22982	0	22
DO22838	1	50
DO219511	0	28
DO48559	1	44
DO44982	0	134
DO22994	0	2
DO44954	0	47
DO48518	0	20
DO44998	1	69
DO219515	0	64
DO22970	1	97
DO49710	1	57
DO52233	0	89
DO44934	0	9
DO52278	0	20
DO22962	0	84
DO44879	0	37
DO52329	0	76
DO52192	0	15
DO52311	0	27
DO22944	0	46
DO223919	0	5
DO223912	0	78
DO45001	0	7
DO49707	0	27
DO219523	0	10
DO223924	0	89
DO49701	0	17
DO44990	1	21
DO52206	0	45
DO219567	0	55
DO223913	0	6
DO44919	1	141
DO52254	0	7
DO52322	0	27
DO44950	0	47
DO22887	0	0
DO49714	0	28
DO52268	0	16
DO52230	0	69
DO52300	1	64
DO22959	0	62
DO219513	0	21
DO48592	1	15
DO52333	0	10
DO22935	0	31
DO44875	0	20
DO52234	0	75
DO223920	5	32
DO44881	0	45
DO52169	0	42
DO52185	0	184
DO49682	0	18
DO219531	0	44
DO219527	0	66
DO23028	3	163
DO49694	1	162
DO52186	0	12
DO219581	0	31
DO48492	0	24
DO52324	0	8
DO44930	0	15
DO22950	1	41
DO52309	0	66
DO22875	0	9
DO52172	1	118
DO22854	0	278
DO52292	0	8
DO52282	0	18
DO49718	0	43
DO44970	0	8
DO48477	0	47
DO223916	0	14
DO49695	0	24
DO48481	0	36
DO223922	0	19
DO22998	0	19
DO22869	0	0
DO48599	0	4
DO45021	0	0
Total

## Sheet: S9d
Tumor_Sample_Barcode	CC>AA (combined)	gCn_to_A_revcomp		Simple linear regression of total CC>AA vs gCn_to_A revcomp
DO27421	4	741		Best-fit values
DO26473	0	55		Slope	34.42
DO26462	4	150		Y-intercept	106.4
DO50095	18	322		X-intercept	-3.091
DO45540	5	203		1/slope	0.02905
DO52024	0	3
DO26444	0	143		Std. Error
DO219177	8	485		Slope	2.337
DO26479	10	472		Y-intercept	8.292
DO27652	1	162
DO26516	0	157		95% Confidence Intervals
DO26590	5	547		Slope	29.83 to 39.01
DO26930	1	123		Y-intercept	90.12 to 122.7
DO219195	4	255		X-intercept	-4.015 to -2.367
DO45537	4	90
DO26464	4	141		Goodness of Fit
DO26949	2	321		R squared	0.3099
DO27468	3	300		Sy.x	135
DO27074	0	51
DO45454	3	159		Is slope significantly non-zero?
DO26436	0	125		F	216.9
DO26731	1	167		DFn, DFd	1, 483
DO52018	2	197		P value	<0.0001
DO27445	0	179		Deviation from zero?	Significant
DO26834	4	201
DO45450	3	241		Equation	Y = 34.42*X + 106.4
DO27461	4	72
DO219201	2	266		Data
DO219161	1	187		Number of X values	485
DO26423	0	197		Maximum number of Y replicates	1
DO49085	4	284		Total number of values	485
DO26713	0	144		Number of missing values	0
DO219139	6	290
DO27588	1	262
DO26438	3	80
DO26488	0	282
DO26599	7	327
DO27025	6	167
DO27192	9	616
DO27628	0	223
DO26769	13	1088
DO26540	3	521
DO26941	1	232
DO219191	6	269
DO27046	7	536
DO219207	2	145
DO26526	3	155
DO219183	1	71
DO219219	10	510
DO26425	3	154
DO26447	0	41
DO26734	1	111
DO26707	2	30
DO26758	1	180
DO26584	2	198
DO27326	2	318
DO27437	1	130
DO26484	1	63
DO219141	1	81
DO219185	3	89
DO26683	0	112
DO219127	6	196
DO26420	2	157
DO27572	5	229
DO26442	0	25
DO45434	5	256
DO27540	1	62
DO26755	2	255
DO52020	11	299
DO27128	8	572
DO219129	4	209
DO45446	4	191
DO26467	5	293
DO26475	0	103
DO219146	0	47
DO26477	5	495
DO27011	2	67
DO27005	5	261
DO26993	1	291
DO52019	1	55
DO26790	13	1097
DO26862	3	201
DO45461	5	258
DO50094	3	150
DO26870	2	47
DO45490	2	319
DO26512	2	476
DO52023	0	96
DO219157	0	87
DO26575	1	95
DO26518	1	490
DO26665	2	71
DO219174	6	283
DO45491	3	156
DO50096	4	72
DO26842	3	500
DO26421	0	45
DO26641	3	195
DO26486	1	61
DO219144	7	292
DO45453	6	96
DO26846	0	108
DO26644	0	73
DO26502	2	273
DO26934	1	250
DO27349	2	187
DO45526	0	164
DO27373	0	42
DO45482	0	50
DO26548	2	57
DO27067	5	419
DO26798	4	411
DO45494	1	181
DO27636	3	534
DO26458	0	183
DO26433	4	435
DO219136	3	170
DO219153	0	247
DO26470	3	95
DO45498	0	26
DO45429	3	126
DO26662	2	260
DO26536	0	225
DO219215	0	4
DO26546	0	41
DO45452	3	69
DO26629	1	109
DO26520	5	215
DO219209	1	141
DO27413	7	370
DO45471	10	948
DO26922	1	211
DO26463	5	390
DO26434	0	32
DO26659	2	108
DO26626	8	172
DO27381	4	109
DO26602	12	679
DO27747	5	289
DO26469	5	623
DO26766	0	43
DO26701	1	201
DO45532	3	143
DO45476	4	265
DO26455	1	128
DO26563	2	185
DO26542	6	221
DO45549	3	262
DO26593	6	118
DO45438	5	177
DO27612	1	107
DO26680	11	263
DO26581	3	163
DO26430	5	207
DO52025	2	238
DO45488	3	107
DO26668	1	138
DO45513	0	196
DO45431	4	149
DO26743	0	135
DO45485	4	273
DO219184	5	289
DO26671	1	110
DO26623	0	13
DO27295	2	134
DO45465	5	185
DO27247	2	91
DO26981	2	200
DO27240	0	56
DO219225	3	34
DO26522	3	146
DO26445	2	284
DO49083	1	90
DO26782	1	219
DO52026	1	109
DO26752	3	301
DO27120	5	377
DO26822	2	626
DO27596	0	159
DO26710	2	463
DO27500	1	137
DO219205	4	279
DO27532	7	473
DO26504	6	289
DO45433	8	648
DO26490	5	980
DO27053	1	170
DO219121	2	63
DO45436	4	304
DO26926	3	45
DO26552	1	47
DO26647	2	414
DO45430	0	87
DO50104	3	279
DO26737	1	119
DO223725	9	228
DO26432	1	136
DO27279	9	540
DO219187	1	169
DO26614	1	108
DO27302	3	149
DO26456	3	149
DO26451	0	88
DO26596	1	219
DO219197	1	156
DO26465	1	73
DO27492	4	97
DO26938	2	82
DO45440	3	175
DO219147	0	79
DO26830	3	231
DO26427	0	249
DO223724	2	94
DO45456	4	446
DO26746	0	112
DO27691	5	151
DO26953	0	53
DO219125	7	255
DO26428	3	566
DO27429	1	111
DO219173	1	107
DO27160	1	140
DO27152	3	175
DO26454	0	33
DO26959	1	214
DO50097	6	320
DO26775	2	416
DO26514	2	186
DO27476	3	243
DO26838	0	137
DO27255	2	188
DO219175	1	139
DO26500	1	191
DO219189	5	279
DO27365	6	116
DO45552	5	51
DO27039	0	222
DO27232	0	43
DO26620	3	79
DO27548	0	55
DO50103	2	221
DO26971	9	550
DO26450	1	233
DO26918	1	78
DO26443	3	532
DO26587	5	138
DO26530	14	502
DO45546	0	35
DO26866	3	170
DO27755	5	227
DO45449	1	198
DO26608	5	1118
DO45457	0	62
DO26508	1	237
DO219169	0	299
DO26894	1	138
DO45427	0	70
DO45495	0	8
DO50098	0	57
DO27484	0	450
DO26886	6	277
DO26695	1	80
DO27060	1	34
DO26814	1	84
DO26553	1	318
DO27389	1	108
DO26854	6	499
DO223723	0	74
DO27208	4	232
DO27667	1	48
DO45439	0	23
DO223720	1	149
DO50100	0	65
DO45459	2	81
DO26772	2	420
DO26461	5	203
DO27508	2	107
DO27341	0	57
DO26677	2	192
DO27081	0	301
DO27683	2	104
DO26632	2	252
DO26963	1	133
DO27018	2	181
DO45475	1	96
DO26550	1	98
DO219213	0	40
DO219217	1	325
DO27620	7	329
DO26528	5	207
DO27168	3	79
DO26976	0	472
DO27731	3	112
DO27144	1	80
DO45445	1	81
DO45469	4	174
DO45448	3	203
DO219135	0	2
DO45517	8	326
DO219182	4	165
DO27699	1	377
DO219149	0	80
DO26858	0	102
DO219181	0	15
DO26506	2	216
DO26441	4	235
DO26496	0	42
DO26945	2	158
DO26439	2	240
DO45442	6	211
DO26446	1	116
DO219227	2	192
DO26806	1	494
DO45492	3	173
DO219163	4	86
DO26749	2	40
DO26728	0	15
DO45444	1	50
DO45515	1	379
DO26474	1	80
DO26638	3	380
DO27660	5	139
DO26466	4	114
DO26761	0	79
DO45451	3	378
DO26878	4	85
DO26569	2	134
DO26449	0	204
DO45523	0	94
DO26437	4	188
DO45500	2	160
DO27287	2	257
DO27216	2	100
DO52022	0	119
DO27564	0	164
DO26890	1	109
DO26692	2	117
DO219159	1	46
DO26653	0	6
DO26999	1	170
DO26826	1	106
DO45428	0	69
DO26635	4	271
DO219199	5	277
DO26605	2	307
DO27271	4	91
DO27088	15	324
DO26716	9	262
DO26957	2	298
DO27739	0	99
DO26532	4	214
DO26422	0	89
DO45425	1	105
DO26476	2	195
DO26802	7	86
DO26786	1	89
DO27310	2	18
DO219133	4	155
DO27516	1	82
DO45447	1	82
DO26424	5	565
DO27715	5	242
DO26480	2	136
DO26419	0	99
DO26468	4	499
DO27112	5	395
DO219203	3	171
DO50102	3	252
DO27263	0	64
DO26882	0	52
DO219165	1	56
DO26478	0	128
DO26453	0	40
DO27556	2	149
DO45535	1	122
DO27453	1	359
DO27397	4	93
DO26560	5	244
DO26457	4	66
DO26987	1	52
DO26898	1	107
DO26698	0	106
DO26435	0	272
DO223721	1	197
DO26534	0	170
DO26617	3	294
DO26740	0	139
DO26719	0	279
DO45467	1	99
DO223718	3	281
DO26566	1	44
DO26674	1	87
DO27644	2	260
DO26555	1	158
DO26471	11	223
DO26524	1	117
DO27580	0	6
DO45432	0	50
DO26818	2	229
DO219211	7	94
DO45462	8	358
DO26440	0	87
DO219138	1	216
DO45510	3	115
DO26538	2	156
DO27176	0	108
DO52021	1	363
DO219179	0	0
DO45506	5	129
DO219123	1	126
DO26452	1	90
DO26689	3	160
DO219171	1	79
DO219178	3	216
DO219140	3	309
DO27604	2	30
DO223722	0	133
DO45489	0	39
DO26492	0	157
DO27224	3	103
DO45547	0	160
DO219167	0	56
DO26448	0	0
DO26426	0	10
DO45460	4	117
DO26557	0	34
DO27318	1	581
DO27104	2	308
DO27334	2	297
DO26650	1	80
DO27675	4	78
DO26494	1	73
DO26498	0	38
DO219176	0	132
DO45496	0	84
DO219131	0	41
DO45479	2	46
DO27136	0	94
DO45527	3	667
DO45530	4	181
DO223719	1	225
DO45426	1	87
DO50101	1	31
DO45455	0	81
DO27723	0	56
DO26778	4	96
DO219122	3	94
DO26544	3	120
DO223726	0	18
DO26572	0	92
DO26459	3	214
DO45509	1	177
DO219151	2	110
DO26578	0	27
DO26429	1	168
DO26460	1	262
DO27032	0	68
DO219155	0	2
DO27200	1	39
DO26725	2	77
DO45443	1	46
DO45441	5	92
DO219193	1	84
DO26902	0	44
DO50099	3	192
DO27524	0	33
DO219221	4	139
DO26810	1	131
DO219223	1	187
DO27096	2	67
DO45437	2	232
DO45520	2	43
DO27357	2	114
DO26431	0	88
DO26764	6	147
DO26794	0	136
DO26722	1	128
DO26510	1	69
DO45458	2	101
DO45463	0	5
DO26611	0	7
DO27707	0	29
DO27184	0	3
DO26914	0	8
DO45473	0	4
Total

## Sheet: S9e
Tumor_Sample_Barcode	CC>AA(combined)	gCn_to_A_revcomp		Simple linear regression of total CC>AA vs gCn_to_A revcomp
DO50793	157	1766		Best-fit values
DO45117	39	570		Slope	4.318
DO23518	270	458		Y-intercept	241.9
DO48730	24	358		X-intercept	-56.02
DO45287	0	268		1/slope	0.2316
DO23543	141	1100
DO48737	32	626		Std. Error
DO45283	21	267		Slope	0.3165
DO48727	20	292		Y-intercept	21.37
DO45185	85	682
DO45239	18	221		95% Confidence Intervals
DO50859	77	465		Slope	3.695 to 4.941
DO45265	52	407		Y-intercept	199.8 to 284.0
DO48693	17	167		X-intercept	-75.07 to -41.40
DO23540	86	690
DO23508	173	1317		Goodness of Fit
DO50785	14	222		R squared	0.421
DO48732	166	942		Sy.x	240.8
DO45273	75	701
DO50851	53	549		Is slope significantly non-zero?
DO50796	14	192		F	186.1
DO45119	80	861		DFn, DFd	1, 256
DO48760	44	460		P value	<0.0001
DO48743	19	374		Deviation from zero?	Significant
DO45121	16	231
DO48712	18	237		Equation	Y = 4.318*X + 241.9
DO45092	42	530
DO45281	83	645		Data
DO45139	184	1343		Number of X values	258
DO45127	68	1164		Maximum number of Y replicates	1
DO45307	2	157		Total number of values	258
DO23516	125	1027		Number of missing values	0
DO50778	12	219
DO23535	35	412
DO23511	22	346
DO50783	45	358
DO45169	111	1016
DO45129	64	366
DO48674	223	790
DO23528	8	139
DO48742	44	617
DO50806	49	423
DO45259	55	572
DO45111	128	1062
DO50817	86	700
DO45255	29	306
DO45247	19	142
DO45197	60	492
DO45115	100	783
DO45163	66	567
DO48709	36	397
DO45131	19	278
DO45093	22	323
DO45257	23	200
DO50842	236	1824
DO50827	19	232
DO50813	35	484
DO50815	37	720
DO50816	69	571
DO50809	15	249
DO50798	103	694
DO50776	80	526
DO50772	85	469
DO45279	3	84
DO45251	8	113
DO45241	39	339
DO45235	20	267
DO45231	15	314
DO45227	19	369
DO45221	50	431
DO45223	15	218
DO45161	71	474
DO45143	17	212
DO45123	46	407
DO45113	12	200
DO45105	49	559
DO45183	55	350
DO45177	93	398
DO45305	2	186
DO48751	50	517
DO48741	40	388
DO48723	54	497
DO48703	7	273
DO48679	57	660
DO48697	12	297
DO48695	70	502
DO48689	58	439
DO48684	18	424
DO45096	283	1481
DO23534	56	542
DO23531	0	4
DO23549	16	366
DO23517	67	445
DO23515	9	406
DO23523	2	16
DO23521	74	511
DO23529	15	206
DO23509	51	420
DO23533	67	649
DO50857	34	359
DO50844	89	980
DO45107	23	358
DO45195	2	68
DO48759	12	290
DO48720	10	187
DO48700	19	182
DO48672	107	883
DO45101	17	300
DO45094	96	621
DO50832	45	372
DO48757	24	570
DO50855	5	374
DO50840	23	269
DO45269	45	453
DO45189	7	268
DO48753	12	136
DO48717	13	124
DO23538	15	334
DO45267	299	668
DO45133	26	390
DO45309	14	140
DO45167	3	96
DO45191	7	168
DO50814	56	908
DO45299	5	2979
DO45141	152	774
DO48719	130	791
DO50848	19	344
DO48716	79	591
DO48692	33	337
DO45155	117	742
DO50850	29	285
DO23525	50	599
DO48738	0	51
DO45145	165	925
DO50803	28	369
DO23544	65	655
DO45199	45	490
DO45159	40	431
DO45125	47	273
DO45193	59	770
DO50831	27	206
DO48686	28	412
DO45153	77	563
DO45301	14	335
DO45277	33	356
DO48682	79	844
DO23510	9	381
DO50791	21	321
DO48721	32	399
DO45229	40	498
DO50822	54	391
DO23527	13	378
DO23551	64	668
DO23550	86	434
DO48728	31	266
DO23546	26	369
DO45097	35	355
DO50811	58	373
DO48691	76	416
DO45237	55	732
DO45293	5	208
DO45173	65	588
DO48715	18	277
DO45243	69	354
DO23526	18	211
DO23541	34	469
DO23536	41	526
DO50807	39	527
DO50829	52	441
DO45211	8	247
DO50805	78	476
DO50789	53	382
DO23520	27	322
DO50780	71	553
DO45207	122	628
DO45253	17	211
DO48733	60	412
DO45171	30	236
DO45151	56	644
DO45181	41	505
DO50774	16	309
DO48681	64	542
DO48761	32	318
DO45225	74	688
DO45213	62	406
DO45217	16	286
DO23514	15	365
DO45263	26	289
DO23537	83	695
DO50818	58	601
DO50799	19	496
DO50808	59	381
DO48746	93	530
DO23522	40	531
DO45179	26	348
DO50845	13	217
DO45209	31	390
DO45303	0	117
DO45103	19	212
DO48677	70	570
DO45175	63	357
DO23512	75	512
DO45091	57	671
DO23513	73	779
DO45099	39	303
DO48694	32	268
DO50825	74	736
DO45147	34	315
DO50834	37	523
DO50800	43	346
DO23532	22	296
DO48747	56	1171
DO45275	21	268
DO45219	36	282
DO50839	19	231
DO45245	0	168
DO45157	14	164
DO45297	4	99
DO23548	24	342
DO23539	72	503
DO45233	29	283
DO45289	3	126
DO23530	6	78
DO50804	163	940
DO48706	73	640
DO48725	7	146
DO23519	37	456
DO48736	3	169
DO48701	173	870
DO45261	47	312
DO45149	36	405
DO23545	68	547
DO48687	24	295
DO23552	26	316
DO45291	5	167
DO45165	36	312
DO45203	42	565
DO45205	37	352
DO45109	29	206
DO48704	16	262
DO45201	107	477
DO45249	3	66
DO23542	56	496
DO50802	74	629
DO23524	30	377
DO50820	39	340
DO50787	16	269
DO45095	21	231
DO50819	14	333
DO45215	24	212
DO45135	9	397
DO45137	37	281
DO45187	3	127
DO45295	1	52
DO23547	6	138
DO45285	0	79
DO50837	2	68
Total
